# Supplementary material for: Mutational Patterns in RNA Secondary Structure Evolution Examined in Three RNA Families
Source: PLoS One. 2011 Jun 17;6(6):e20484. doi: 10.1371/journal.pone.0020484 (PMC3117835; doi:10.1371/journal.pone.0020484)
Supplement: Text S1 — Alignment of tmRNA used in the study. (TXT) [file pone.0020484.s011.txt]

>pairs
AAAAAAA.................BBBBBBBBBBBBBBBBBBBBBBBBBBBBBBBBBBBBBBBBBBBBBBBBBBBBBBBBBBBBBBBBBBBCCCCCCCCDDDDD.....EEEEEEE.......ddddd...........FFFFF....fffff..eeeeeee...................................................................................................................................................................................................................................................................................................................................................GGGGGGGGGGGGGGGGGGGGGGGGGGGGGGGGGG.....HHHHHHHHHHHHH....hhhhhhhhhhhhh..............IIIIIIIII....iiiiiiiii......gggggggggggggggggggggggggggggggggg......JJJJJJJJJ.......jjjjjjjjj...............KKKKKKK....................LLLLLL..MMMMMMM........NNNNNNNN..mmmmmmm................llllll..........OOOOOOOOOOOOPPPPPP....pppppp...........QQQQQ....qqqqq..oooooooooooo..............kkkkkkk................................nnnnnnnn...RRRRRRRRRRRRR.....rrrrrrrrrrrrr........SSSSSSSSSSSSSSSSS.........TTTTTTTTTT.................sssssssssssssssss..........tttttttttt...UUUUUUUUUUUUUUUUUU.....VVVVVVVVV.......uuuuuuuuuuuuuuuuuu..........WWWWWW..XXXXXXwwwwww.....xxxxxxYYYY..ZZZZZ..yyyy......zzzzz..........vvvvvvvvv.......cccccccc.AAAAAAAAAAA....aaaaaaaaaaa..bbbbbbbbbbbbbbbbbbbbbbbbbbbbbbbbbbbbbbbbbbbbbbbbbbbbbbbbbbbbbbbbbbb..BBBBB.......bbbbb.aaaaaaa....
>index
1111111.................11111111111111111111111111111111111111111111111111111111111111111111111111111111.....1111111.......11111...........11111....11111..1111111...................................................................................................................................................................................................................................................................................................................................................1111111111111111111111111111111111.....1111111111111....1111111111111..............111111111....111111111......1111111111111111111111111111111111......111111111.......111111111...............1111111....................111111..1111111........11111111..1111111................111111..........111111111111111111....111111...........11111....11111..111111111111..............1111111................................11111111...1111111111111.....1111111111111........11111111111111111.........1111111111.................11111111111111111..........1111111111...111111111111111111.....111111111.......111111111111111111..........111111..111111111111.....1111111111..11111..1111......11111..........111111111.......11111111.22222222222....22222222222..1111111111111111111111111111111111111111111111111111111111111111111..22222.......22222.1111111....
>Ther.rose._TRW-309801  S000436216 Thermomicrobium roseum (T); M34115 
GGGGAUGa---cuggauu-----cgaCAGGGCcg---------------------------------------UaGGUgCGAGGAUug------CAGGUCGAGg----ucGCCCacg-----aaCUCGuaaaa----------------------agGGGCa--------------------------------gccaaguaacu-ggcgagcgcgaacuc-------------------------------------------------------------------------------------------------------------------------------------------------------------------------------------------------------------------------------------------------------------------------------------------------------------gcucUGGCUGCGU---------------------------------------aauuc---------------------------------ACGCAGCCA------------------------------------------------------------------------CGUCU----------------------gcCCG--GACCCuu--------CCCUGGU-----GGGUU----------------CGGagc--------------------------------------------------------------------------------------------GGGCGccgc---------------------------aagACCGGGG-----------------------------------------u-gccCCUGGCCCaa-------------GcGCCGGug---------------------cGGGCCAGGuca-----agcgugauCCGGCuCg----GCUGaCCGGGaUCC--------uGUCGGUG-----------GGAgCCUGG-CAGCgacaguag-----------------------------------------------------------------------aaCACCGAC-----uaaGCCUGuag-------------------------------cauAUCCUCG-GCUgA---------------------------------------acGCUCUGga-cGGGGGuucgacuCCCCC-CAUCUCCacca

>Dein.geot._CP000359  S000690627 Deinococcus geothermalis DSM 11300
GGGGGUGa--cccgguuu-----cgaCAGGGGaaCUg---------------------------------------aaGGUGaUGCug------CGUGUCGAGG----uGCCGUUg------gCCUCGugaac----------------------aAACGGC------------------------------aaagccauuaacu-ggcaaccagaacuac-----------------------------------------------------------------------------------------------------------------------------------------------------------------------------------------------------------------------------------------------------------------------------------------------------------------gcUCUCGCU---------------------------------------gcuua---------------------------------AGUGAGA--------------------------------------------------------------------------CAGUg---------------------acCGCC-gaGCCcg---------GCCUUU-------GGCgc---------------GGCGc--------------------------------------------------------------------------------------------gaACUGaacca---------------------------aaaGAAGGC-------------------------------------------uaGCCcc-GGCgag-----------gUUCCAUa------------------------GCCgcaGGC--------gaaacuccAUGGAA---auaCGGucUGGGc-GaGCC-----uGCCCGCU--------GGCgCucCCCGacCCGacaacaaa------------------------------------------------------------------------aaAGCGGGC-----uacACACGuag--------------------------------acGCA-CGCUgga--------------------------------------aGG-aCUCUUGga-cGGCGGuucgacuCCGCC-CACCUCCacca

>Nost.punc._TRW-63737  S000427839 Nostoc punctiforme PCC 73102 (T); PCC73102; AF027655 
GGGUCCGu--cacgguuu-----cgaCAGGUUGGcgAac-----------------------------------GCUgCUCugUgAUU------CAGGUCGAGAg-----UGAGUC----uccUCUCGgaaauca------------------aaGGCUCAaa------------------------------caaaaaguaaau-gcgaauaacauc-----------------------------------------------------------------------------------------------------------------------------------------------------------------------------------------------------------------------------------------------------------------------------------------------------guuaacuuuGcUcgUaAGGauGCU---------------------------------------cuag---------------------------------uAGCugCCUaAacAcCucu---------uauagguucgagc-------------------------------------------------------------------GUCUUU---AGUUUga-------cUCCGUU--aaGGACU-----------------GAAGACca-------------------------------------------------------------------------------------------aacccc--------------------------------AACGGAug----------------------------------------cuCUAGUAAGCguu-------------CUCUGGU-------------------------ugGCUUGCUAGcuaaga----uuaaAUCAGAGa---------------------------------------------------------------------AUCCUa--CGUUC--GGGAU---aauGAACGAUUCccGCCUUgaGGGUc--agaAAGGC-----------------------uaaACCUGu---------------------------------gAAUgAgcGGGgGGUcaa----------------------------------UacCCAAUUUGga-cAGCAGuucgacuCUGCU-CGGAUCCacua

>Nost.spec._BA000019  S000528363 Nostoc sp. PCC 7120
GGGUCCGu--aacgguuu-----cgaCAGGUUGGcgAac-----------------------------------GCUaCUCugUgAUU------CAGGUCGAGAg-----UGAGUC----uccUCUCGcaaauc-------------------aaGGCUCAaa------------------------------acaaaaguaaau-gcgaauaacauc-----------------------------------------------------------------------------------------------------------------------------------------------------------------------------------------------------------------------------------------------------------------------------------------------------guuaaauuuGCUcgUaAGGacGCU---------------------------------------cuag---------------------------------uAGCugCCUaAauAGCcuc--------uuucagguucgagc-------------------------------------------------------------------GUCUUC---GGUUUga-------cUCCGUU--aaGGACU-----------------GAAGACca-------------------------------------------------------------------------------------------accccc--------------------------------AACGGAug----------------------------------------cuCUAGCAAGUguu-------------CUCUGGU-------------------------ugGCUUGCUAGcuaaga----uuuaAUCAGAGc---------------------------------------------------------------------AUCCUa--CGUUC--GGGAU---aauGAACGAUUCccGCCUUgaGGGUc--agaAAGGC-----------------------uaaACCUGu---------------------------------gAAUgAgcGGGgGGUcaa----------------------------------UacCCAAUUUGga-cAGCAGuucgacuCUGCU-CGGAUCCacua

>Anab.vari._CP000117  S000598373 Anabaena variabilis ATCC 29413
GGGUCCGu--aacgguuu-----cgaCAGGUUGGcgAac-----------------------------------GCUaCUCugUgAUU------CAGGUCGAGAg-----UGAGUC----uccUCUCGcaaauca-------------------aGGCUCAaa------------------------------acaaaaguaaau-gcgaauaacauc-----------------------------------------------------------------------------------------------------------------------------------------------------------------------------------------------------------------------------------------------------------------------------------------------------GuaaaauuuGCUcGUaAGGacGCU---------------------------------------cuag---------------------------------uAGCugCCUaAUuAGC--------Cucuuacagguucgagc-------------------------------------------------------------------GUCUUC---GGUUUga-------cUCCGUU--aaGGACU-----------------GAAGACca-------------------------------------------------------------------------------------------accccc--------------------------------AACGGAug----------------------------------------cuCUAGCAAGUguu-------------CUCUGGU-------------------------ugGCUUGCUAGcuaaga----uuuaAUCAGAGc---------------------------------------------------------------------AUCCUa--CGUUC--GGGAU---aauGAACGAUUCccGCCUUgaGGGUc--agaAAGGC-----------------------uaaACCUGu---------------------------------gAAUgAgcGGGgGGUcaa----------------------------------UacCCAAUUUGga-cAGCAGuucgacuCUGCU-CGGAUCCacua

>Tric.eryt._CP000393  S000711612 Trichodesmium erythraeum IMS101
GGGGCAUu--aacgguuu-----cgaCAGGGUGGUgAaa-----------------------------------uCUgcUUugUgAUg------CAGGcCGAGAg-----UGAGUC----uucUCUCGaaaaucc------------------ugGACUCAaa-------------------------------aaauaauaagu-gcaaacaacauu-----------------------------------------------------------------------------------------------------------------------------------------------------------------------------------------------------------------------------------------------------------------------------------------------------GuaccUUUUGcUcGUaAGcaaGuA---------------------------------------gcug---------------------------------cUcUagcUUaAUuG-CAAAAacacCucuuauagguucgagc-------------------------------------------------------------------GUCUGU---GGUUuga-------cUCCGUU--aauAAUU-----------------GCAGACuu-------------------------------------------------------------------------------------------aacccc--------------------------------AACGGAug----------------------------------------cuCUAGCAauUuuu-------------CUCUGGU--------------------------uAccUGCUAGuuaaga----uuuaACCAGAGc---------------------------------------------------------------------AUCCCa-cUAUCC--GGGAU---aauGGAUAGUCCcaGCUCUgaGGGUu-aagaAGGGC-----------------------uaaaCCUGu---------------------------------gaAUgAguGAagGGugaa----------------------------------UaGCCAUUUUGga-cAUGGGuucgacuCCCAU-AUGCUCCauac

>Ther.elon._BA000039  S000528501 Thermosynechococcus elongatus BP-1
GGGGCUGa--aacggcuu-----cgaCGUCCUAGUgAaa-----------------------------------GUUGGgcugUgaUg------CAGGUCGAGAg-----UGGACU----aucUCUCGuuaaucc------------------agAGUCCAag------------------------------ccaaaaguaacu-gcgaacaacauc-----------------------------------------------------------------------------------------------------------------------------------------------------------------------------------------------------------------------------------------------------------------------------------------------------gUUccUUucGcucgUaAaGCUGcu---------------------------------------gcgg------------------------------------UAGCcUaAgaccUcuAAacAGguucgagc----------------------------------------------------------------------------ACUCGU---uGUCCga-------cUCCGUU--aaGGGC-----------------aGCGGGUu--------------------------------------------------------------------------------------------aacccc--------------------------------AACGGAug----------------------------------------cGCUAGACAGUUCu-------------CUCUGGU-------------------------GGGCUGUUUAGCaaaga----cucgACCAGAGc---------------------------------------------------------------------AUCCUa-cUGUUC--GGGAU---aagGAACAGuCCccGCCUgagGGuC---aaaaAGGC-----------------------uaaGCCUGu---------------------------------gaAagAgcagUCGAUgaa----------------------------------UaGCUAGGGCGga-cACGGGuucgacuCCCGU-CAGCUCCauua
 
>Syne.spec._TRW-84588 S000528540 Synechococcus sp. WH 8102; WH8102; BX569694 
GGGGCUGc--aaugguuu-----cgaCGGGGCAUg---------------------------------------agGaGGGUgACUgA-------agccUGCUCg--------------gugaGAGCAaa------------------------------------------------------------------cccguaacu-gcgaacaacauc-----------------------------------------------------------------------------------------------------------------------------------------------------------------------------------------------------------------------------------------------------------------------------------------------------guucguUUcucccGUCAcGCAGCc---------------------------------------ccugu---------------------------------uGCUGCcUGACccuuaGG---------------------------------------------------------------GGag------------------------------AUGGGGUg-------aAGUCA----GCCUUAUcac------------------------------------------------------------------------------------------------------------------CCaa--------------------------------aUGACUc-----------------------------------------auGGGGGCUg--------------------------------------------------gaaGGCCCCUcaaacc~~~~~~~~~~~~~~~~~~~~~~~~~~~~~~~~~~~~~~~~~~~~~~~~~~~~~~~~~~~~~~~~~~~~~~~~~~~~~~~~~~~~~~~~~~~~~~~~~~~~~~~~~~~~~~~~~~~~~~~~~~~~~~~~~~~~~~~~~~~~~~~~~~~~~~~~~~~~~~~~~~~~~~~~~~~~~~~~~~~~~~~~~~~~~~~~~~~~~~~~~~~~~~~-acUaGGUgAUCCaCac--------------------------------------caGUGUUUCGga-cAGCGGuucgauuCCGCU-CAGCUCCauuc

>Cyan.para._U30821  S000529143 Cyanophora paradoxa; Pringsheim LB555
GGGGCUGu--uuagguuu-----cgaCGUUUUUUUcuaauu-----------------------------------aUGUUUGUuaag------CAAGUCGAGG------AuUUgUu---cuaUCUCGaaaauca-------------------aG-AAcUcu------------------------------caaaauuuaaac-gcaacuaauauuguacguuuuaaccguaaagcagcuuucgcuguuuaauaauuacuuuuaauuuaaaaaccuaauuuuuuuaggaauuuauuuauuuauuguuuauccugcuuaaugaauuaaaaaaag---------------------------------------------------------------------------------------------------------------------------------------------------------------------------------------------------------------------------------------------------------------------------------------------------------------------------------------------------------------------------------------------------------------------------------------------------------------------------------------------------------------------------------------------------------------------------------------------------------------------------------------------------------------------------------------------------------------------------------------------------------------------------------------------------------------------------------------------------------------------------------------------------cuauACUUGu---------------------------------ga---AUAAACGcauaau----------------------------------uuAAAAAAACGga-cGUGGGuucaaauCCCAC-CAGCUCCa---

>Odon.sine._Z67753  S000529468 Odontella sinensis
GGGGCUGa--cuugguuu-----cgaCAUUUAAAAAUug-----------------------------------UUAcAGUAUgaug-------CAGGUCGAAG------UUUCUaa-----uCUUCGuaaaaaaa-------------------gAGAAA--------------------------------uuuauaauaaau-gcuaauaauuuaauuucuucuguguuuaaaaguuuaucaacuaagcaaaauaguuuaaauuuaaguuuugcuguuuaaguuuuaugcacauuuaaugaucuaguaaauaacuuuguucgcuauaauuuauauuuauaacuagacuuuugucuuuuuuauaguuuagaauaacuuuaucauuucaaaccucguuccaucuaguugaa----------------------------------------------------------------------------------------------------------------------------------------------------------------------------------------------------------------------------------------------------------------------------------------------------------------------------------------------------------------------------------------------------------------------------------------------------------------------------------------------------------------------------------------------------------------------------------------------------------------------------------------------------------------------------------------------------------------------------------------------------------------------------------------------------------------------cuaaACCUGu---------------------------------gaacgaAUACUaUAAuaaa---------------------------------AUUUUUAGAUGga-cGUGGGuucgacuCCCAU-CAGCUCCa---

>Grac.tenu._AY673996  S000505020 Gracilaria tenuistipitata var. liui;
GGGACUGc---aagguuu-----cUaCAUAuaGuauaca-----------------------------------aUAUAca-------------UUGUCAuUAA-----uaUAAcu----uuaUUAcU----------------------------aUUAgu---------------------------------------aaau-gcuaaaaauaauauauuaacuuuaucuagaagauuaauuuaugcuuaaacuuuuugaaauaaaagauuaagcaguuacagauuguuacuagaacucaaauaauauaagccauauaguuauuugauauauugaauuugguugcucuuaaauuagucuuaaucaaagaauuaauuuuaagauaaguaagaaaucauuacaacaucaaaucguauuuuuuagauuacaucuauaauauauuacuuauaauauauuauuucuaaug------------------------------------------------------------------------------------------------------------------------------------------------------------------------------------------------------------------------------------------------------------------------------------------------------------------------------------------------------------------------------------------------------------------------------------------------------------------------------------------------------------------------------------------------------------------------------------------------------------------------------------------------------------------------------------------------------------------------------------------------------------uaauuaGACGAu------------------------------------------aUAUAgu------------------------------------auauUauUAUGgA-cGUGGGuucaauuCCCAC-CAGUUCCauac

>Cyan.cald._AF022186  S000498448 Cyanidium caldarium; RK1
GGGGCUG---aaaggauauu---cgaCAUAuuAAUUu-------------------------------cgUGCGCUA------UGaUg------CAAGCCGAGA------auGcUu------aUCUCGuaaaaaagca------------------GaC----------------------------------aaagaaauaaau-gcaaacaauauuauugaaauuagcaauauuagaaaaccagcucuaguagucuagccugauucaguuauuucuaaauuauuuauguuauguuau---------------------------------------------------------------------------------------------------------------------------------------------------------------------------------------------------------------------------------------------------------------------------------------------------------------------------------------------------------------------------------------------------------------------------------------------------------------------------------------------------------------------------------------------------------------------------------------------------------------------------------------------------------------------------------------------------------------------------------------------------------------------------------------------------------------------------------------------------------------------------------------------------------------------------------------uuaaGCUUGu-----------------------------------AgUAacuaucUAGUGUA---------------------------------cAAUUucUAUGga-cGUGGGuucaauuCCCAC-CAGCUCCacaa

>Guil.thet._AF041468  S000498456 Guillardia theta
GGGGCUGa--uuuggauu-----cgaCAUauaAAuuugcg---------------------------------UgUuUcAUUaUgaag------cAAGUCAAGu-----UUAAUGa-------uCUUGuaaaaaa---------------------CAUUAAa------------------------------guacaaauaaau-gcaagcaauauaguuucauuuaguucaaaacguuuagucucuuuugcauaagcaaaauguguuaauaacuuucuuaguagaaauuggagaaguuuacuaagauuuauauuuacuccauaauuauuuuaaagaugguaaaaaggugauucaucauuuguauguuucua----------------------------------------------------------------------------------------------------------------------------------------------------------------------------------------------------------------------------------------------------------------------------------------------------------------------------------------------------------------------------------------------------------------------------------------------------------------------------------------------------------------------------------------------------------------------------------------------------------------------------------------------------------------------------------------------------------------------------------------------------------------------------------------------------------------------------------------------------------------aACUUugu----------------------------------gaaAgAAUaGuGgGcucca---------------------------------uUUauaAUGaa-cGUGGGuucaaauCCCAC-CAGCUCCa---

>Emil.huxl._AY741371  S000549664 Emiliania huxleyi; CCMP 373
GGGGCUGu--uuuggaau-----cgaCAUUaaAAU----------------------------------------UUUuAG-gacAUu------UUGUUAUAAC----uuauAAA--------GUUAUuuac------------------------UUU-------------------------------------agaacaaau-gcaaacaacaucuuaaacuuuaauucaaaguuagcuaucgcuuaaaauuuuugaauuaccaaugaaauuggucacuuauuuuauugguucgauuuauagugaaugcuguauuacguauacaaagaaauuuuca----------------------------------------------------------------------------------------------------------------------------------------------------------------------------------------------------------------------------------------------------------------------------------------------------------------------------------------------------------------------------------------------------------------------------------------------------------------------------------------------------------------------------------------------------------------------------------------------------------------------------------------------------------------------------------------------------------------------------------------------------------------------------------------------------------------------------------------------------------------------------------------------ucucgAAUAAa------aCgccGUaguu-gACaaaG----------GUucaaUUuAAA----------------------------------------AUU-gAAUGga-cGUGGGuucaaauCCCAC-CAGCUCCaaaa

>Meso.viri._AF166114  S000498654 Mesostigma viride
GGGGUUGa--aaugguuu-----cgaCGUUUUAGUauau------------------------------------aUcUUcUUacAag------CAAGUCGAGA------aUGAAC----caaUCUCGuaaacuu------------------gaGUUCAauu--------------------------------gcaaauaaau-gcuaacaauauuuuaccuuuuaaucguaagacagccguagcuguuuaaaaguuuuuugauaacuucgagcauu-----------------------------------------------------------------------------------------------------------------------------------------------------------------------------------------------------------------------------------------------------------------------------------------------------------------------------------------------------------------------------------------------------------------------------UUUGA----------------------UUUGUU---aaaUAc--------AAUUGUUA---UAa-------------------AACAAA---------------------------------------------------------------------------------------------UUAAA--------------------------------UAAUAGUUuuuGUUUc--------uuuac---------AAAU--aau------------------------------------------------------------------------------------------------------------------------------------------------------------------gUAGAAauaaUuuu--UUUUAg--cuuuucAaGcUCcaGCUUUguGGaUu--agcAAAGC-----------------------uaaACUUGu---------------------------------gaaUacAAaGAaGagauca----------------------------------aACUAAAGCGga-cGCGGGuucaaaaCCCGC-CAGCUCCauaa

>Proc.mari._TRW-59919  	 BX548174   S000965179 Prochlorococcus marinus subsp. pastoris str. CCMP1986; MED4
GGGGUUGu--aaugguuu-----cgaCGGGGCGUa---------------------------------------aggaAGAUgACUgA-------agccUGCUCg--------------guuaGAGCAaa------------------------------------------------------------------aacacaaac-gcuaacaaaauc-----------------------------------------------------------------------------------------------------------------------------------------------------------------------------------------------------------------------------------------------------------------------------------------------------guuaguuUcUcccGUCAAaCAGCA---------------------------------------ccagu---------------------------------UGCUGcUUGAUcucAaA----------------------------------------------------------------GGag------------------------------AUGGGGUg-------auAUCA----GCCUUAUcaa------------------------------------------------------------------------------------------------------------------CCaa--------------------------------aUGAUcc-----------------------------------------aaGGAGCCUg--------------------------------------------------gaaGGGCUCCaccauu~~~~~~~~~~~~~~~~~~~~~~~~~~~~~~~~~~~~~~~~~~~~~~~~~~~~~~~~~~~~~~~~~~~~~~~~~~~~~~~~~~~~~~~~~~~~~~~~~~~~~~~~~~~~~~~~~~~~~~~~~~~~~~~~~~~~~~~~~~~~~~~~~~~~~~~~~~~~~~~~~~~~~~~~~~~~~~~~~~~~~~~~~~~~~~~~~~~~~~~~~~~~~~~-acUaGGUgAUCUcaac--------------------------------------cgAUGUUUCGga-cAGCGGuucgauuCCGCU-CAACUCCauuu

>Chlo.tepi._TRW-194439  S000622337 Chlorobaculum tepidum (T); M58468 
GGGGAUGa--caggcuau-----cgaCAGGAUAgg--------------------------------------UGUgaGAUGUcGUUG------CACUCCGAGUuucagCAUGGACg-----gACUCGuuaaac-------------------aaGUCUAUGu--------------------------------accaauagau-gcagacgauuauucg--------------------------------------------------------------------------------------------------------------------------------------------------------------------------------------------------------------------------------------------------------------------------------------------------------uaugcaAUGGCUgcCUGA-----------------------------------------------------UUAGCacaaGUUAAu---------UCAGa-AGCCAU------------------------------------------------------------------------------------------------CGUCC-uGCGGUgaau----gcGCUUACUcugaaGCCGCc---------------GGAUGgc--auaacccGCGCuuGAGCC-------uacg----------------------------------GGUUC--GCGC-----------------------------------------------------aAGUAAGC---------------------------------------------UCCGUACAUUCa-----------ugCCCGAg---------------------gGGGUGUGCGGG---------uaaccaaUCGGGau-----aaGgGGa-CGAacGC-----ugCUGGcGGU--------GUaaUCGgaCCaCgaaaaacc--------------------------------------------------------------------------aACCaCCAG----agauGAGUGugg--------------------------------UAACuGCAUCgaGCA---------------------------------------gUGUCCUGga-cGCGGGuucaaguCCCGC-CAUCUCCacca

>Bact.frag._CR626927  S000528922 Bacteroides fragilis NCTC 9343; ATCC 25285 = NCTC 9343
GGGGUUGa---cugguuu-----ugaCAGcgGGc--------------------------------------aGAAAUgGUGGGUaag------CAUGCAGUGC--gucGGUGAUU------uGCACUuuaauc-------------------ucAGUUAUCa-------------------------------aaauuuuaucu-ggcgaaacuaauuac-------------------------------------------------------------------------------------------------------------------------------------------------------------------------------------------------------------------------------------------------------------------------------------------------------------------gcUCUUGcu---GCU-uAAUCgAaUcau-AgUaGAUU--AGC-----uuaa-----UCCaGGCACcag-GUGCCaGGA------CGAGA----------------------------------------------------------------------------CAUCAC---------------------UCGGA--AgcUguu--------gCUCCGA-----aGcaU----------------UCCGGuu----------------------------------------------------------------------------------------caGUGGUGcagu--------------------------uacaUCGGGGa-------------------------------------------uaGUCAGAAGUG--------------gCCUUg------------------------CGCUUCUGAU--------gaaacuuuaAAGGau---aagGCAGGAaUuGAu--------ggCUUUGg-----------uUCuGcUCCUGCacgaaaaacuu----------------------------------------------------------------------aggCAAAGa-----uaaGCAUGuag--------------------------------aaaGCUUAUgAUUUC---------------------------------------cUCguUUGga-cGAGGGuucgaauCCCUC-CAGCUCCacuu

>Bact.thet._AE015928  S000628237 Bacteroides thetaiotaomicron VPI-5482
GGGGUUGa---cuggauu-----ugaCAGcgGGc--------------------------------------aGAAAUgGUAGGUaag------CAUGCAGUGG--gucGGUAAUU------uCCACUuaaauc-------------------ucAGUUAUCa-------------------------------aaacuuuaucu-ggcgaaacuaauuac-------------------------------------------------------------------------------------------------------------------------------------------------------------------------------------------------------------------------------------------------------------------------------------------------------------------gcUCUUGcu---GCU-uAAUCgAaUcac-AgUaGAUU--AGC-----uuaa-----UCCaGGCACuag-GUGCCaGGA------CGAGA----------------------------------------------------------------------------CAUCAC---------------------UCGGA--AgcUguu--------gCUCCGA-----aGcaU----------------UCCGGuu----------------------------------------------------------------------------------------caGUGGUGcagu--------------------------aacaUCGGGGa-------------------------------------------uaGUCAGAAGCG--------------gCCUCg------------------------CGUUUUUGAU--------gaaacuuuaGAGGau---aagGCAGGAaUuGAu--------ggCUUUGg-----------uUCuGcUCCUGCacgaaaauuu-----------------------------------------------------------------------aggCAAAGa-----uaaGCAUGuag--------------------------------aaaGCUUAUgAUUUC---------------------------------------cUCguUUGga-cGAGGGuucgauuCCCUC-CAGCUCCaccu

>Prev.inte._TRW-246198  S000011989 Prevotella intermedia (T); ATCC 25611; X73965 
GGGCUUGu---auggauu-----ugaCG-GCAAGa-------------------------------------cGAAAUgGUAUGUaag------CAUGCGGAGC--auuGGUAGCUg------GCUCCuaaaua-------------------ucGGUUAUCa-------------------------------aacaauuaauu-ggcgaaaacaauuac---------------------------------------------------------------------------------------------------------------------------------------------------------------------------------------------------------------------------------------------------------------------------------------------------------------gcUcUcGCUGccuaauCGAAguAcagUAGauuaCUGgcuUuaUUCG-acuauuag---------------------------------aUAGUuGaAcgaga-------------------------------------------------------------------CACUGC----------------------UCCa--aaGAUguu-------gUUCCGA-----AUCgg----------------aGGGuaa-----------------------------------------------------------------------------------------aGCGGUGcagg-------------------------uuaaaUCGGAAa-------------------------------------------uaGUUUGGGUAu--------------gCCUCgc------------------------UGCCCAAAU---------gaaauuuaGAGGau---aaggCauugGUUGGU-------ggUUcaGGU--------cuuGCCAAUgcucGaaaaccaa--------------------------------------------------------------------------agGCUgaAA-----uaaGCAUGuag--------------------------------aaaGCGUAUgGUUUC---------------------------------------CUUGUgCGga-cCGGAGuucgacuCUCCG-CAGGUCCacua

>Porp.ging._TRW-242619  S000006649 Porphyromonas gingivalis; DSM 20709; X73964 
GGGGCUGa---ccggcuu-----ugaCAGcguga--------------------------------------uGAAgCGGUAUGUaag------CAUGUAGUGC--gugGGUGgCUu------GCACUauaauc-------------------ucAGaCAUCa-------------------------------aaaguuuaauu-ggcgaaaauaacuac---------------------------------------------------------------------------------------------------------------------------------------------------------------------------------------------------------------------------------------------------------------------------------------------------------------gcUcUCGCUGCguaauCGAaGAAuaGUagauu-agACgcUUCaUCG-ccgccaaagug------------------------------GCAGCGAcGaga---------------------------------------------------------------------CAUCGC---------------------cCGAG--CaGCUuu--------UUCCCGA-----AGUaG----------------CUCGaug----------------------------------------------------------------------------------------guGCGGUGcuga--------------------------caaaUCGGGAA-------------------------------------------ccGCUACAGGau--------------gCUUCCu------------------------gCCUGUGGUca------gaucgaacGGAAGa----UaagGAuCGuGCauuGGG----ucGUUUCAG--------CCU-ccGCuCGcUCacgAaaauucc-----------------------------------------------------------------------aaCUGAAAC-----uaaACAUGuag--------------------------------aaaGCAUAUUGaUUC---------------------------------------cauguUUGga-cGAGGGuucaauuCCCUC-CAGCUCCacca

>Cyto.hutc._CP000383  S000711592 Cytophaga hutchinsonii ATCC 33406
GGGGUCGa---caggaau-----ugaCAGGuuGaGu-----------------------------------gaUUAC-G-UGuGUaag------CAUGCAGGCU---caUGGGAUga-----gAGCCUuaaaag-------------------auaGUUCCG---------------------------------aacaauaauu-ggcgaagaaucuuac---------------------------------------------------------------------------------------------------------------------------------------------------------------------------------------------------------------------------------------------------------------------------------------------------------------gccaUGGCUGc------uUaAUUACGAACuaa-GUUUGUAAUaAug-agcguugagu---GGaGCUGUUaag-AACAGCaCC-------CGGCCA--------------------------------------------------------------------------CAUCUC----------------------aCAC---GgCUucu-------GUUCUGC-----GGgCu----------------GUGa------------------------------------------------------------------------------------------acuGAGAUGucg---------------------------aacaGCAGGAC-------------------------------------------uaGgGGAGUACa-------------AGUUGCg------------------------gGUGCUUCgC---------gaaauuaaGUAACU----aaGGUUaUAGUuGGg-------uGCCGGug----------aCCuGCUAcAGCUcgaaaauga------------------------------------------------------------------------acauCCGGC-----uaaGCAUGuag--------------------------------aagAUuCGaUaGUGG--------------------------------------CcUucUCUGga-cGAGAGuucgaauCUCUC-CGACUCCacca

>Sali.rube._CP000159  S000632736 Salinibacter ruber DSM 13855
GGGGAUGa--cacggcuu-----cgaCGUGUAGUaa-----------------------------------gCGUGCAG-CAGACUga------CCUGCCGAGc---agCCUGAUuc-----gcUUCGuaaaa--------------------ccuGUCAGG---------------------------------aacuguaacu-gcggacgauuauucg-----------------------------------------------------------------------------------------------------------------------------------------------------------------------------------------------------------------------------------------------------------------------------------------------------------uacgcGAUGGcGGCg-----------------------------------------uaac--------------------------------aGCCcCCAUC-----------------------------------------------------------------------UGUCUC---------------------GCGUc--gCUCCu---------gGCCCUU-----GGGGa-----------------GCGU--------------------------------------------------------------------------------------------GAGACAucga--------------------------caaaAAGGGUg-------------------------------------------uaGCCGcCGCGUUC---------uccGACUGc----------------------GGAUGCGcCGGU-------gaaaucuaauCAGUCu-caGCGcCGCCC-U-gGCCu------uGUGAAUG----------GGCagAcGGGCGaCGUgaaccgccaa--------------------------------------------------------------------ugCAUUCAC-----uauGCAGGuag---------------------------------aGGUUUGcCUGUGCG--------------------------------------GCUACACGga-cCCGGGuucgacuCCCGG-CAUCUCCacaa

>Camp.fetu._AY211269  S000128521 Campylobacter fetus subsp. fetus; 102\804; AJ306569 
GGGGGUGac--uuggcuu-----cgaCAGGAGUAGUGGA------------------------------------gUCAc---GGCgg------CAUGCAGCUU-----UGGGCa--------AAGCUuaaaaa-----------------------GCCCAaaau-----------------------------aaaauuaaac-gcaaacaacguuaaa-------------------------------------------------------------------------------------------------------------------------------------------------------------------------------------------------------------------------------------------------------------------------------------------------uucgcuccugcuuacGCUaaAGCUG---------------------------------------cguaaguc------------------------------CAGUUg-AGC----------------------------------------------------------------------CCUGCg----------------------AAAcUu-ca-------------AuGCUAUC-----uag---------------aaGcUUU---------------------------------------------------------------------------------------------aGCGGGuaau------------------------uuuuGAUAGCuUa-----------------------------------------GAUUAaAGAaU------------------uGACg-------------------------AaUCUaUAAUUgaaa-----uuuaGUCuua----GCUUAgcUaa---acgcU--uugGGAA-GUGA-------Gcg-----aaGc-UAAGUgaaac------------------------------------------------------------------------ucUCAC-UUCUg--cuaaGCAUGua--------------------------------gagGCU---aUGAa------------------------------------UCUAUUAUUUUUGga-cUGCAGuucgaucCUGCA-CACCUCCacca

>Camp.lari._TRW-306263  S000319946 Campylobacter lari; CF89-14; AB181356
GGGGACGac--uuggcuu-----cgaCAGGAGUAGAgu--------------------------------------GGCC-uUGGUGg------CAUGUCGCUU-----UGAGCa--------AAGCGuaaaaa-----------------------GCUCAaauu-----------------------------aaaauuaaac-gcaaacaacguuaaa-------------------------------------------------------------------------------------------------------------------------------------------------------------------------------------------------------------------------------------------------------------------------------------------------uucgcuccugcuuauGCUaaAGCUG---------------------------------------cguaaguu------------------------------CAGUUg-AGC----------------------------------------------------------------------CUGAAUU--------------------UUAAGUg----------------AUACUAUC-----------------------uaGCUUAG-------------------------------------------------------------------------------------------AAUUUGGucauuu------------------------uuGAUAGUGUa-----------------------------------------GAUUGAAAUU-------------------uGACa--------------------------AAUUUUAAUUgaaa----uuaaaGUCuua----GUCUAgcUUg----AAAU-uuugGAAG-GUGA-------GUUU-----GGc-UAGAUgaauu------------------------------------------------------------------------uuUCAC-CUUUg--cuaaGCAUGua--------------------------------gaUGCCGu-GGUUgu--------------------------------------UUUAUUUUUGga-cAGGGGuucaauuCCCCU-CGUCUCCacca

>Camp.jeju._CP000025  S000528790 Campylobacter jejuni subsp. jejuni RM1221
GGGAGCGac--uuggcuu-----cgaCAGGAGUAAguc--------------------------------------UGCu-uAGAUgg------CAUGUCGCUU-----UGGGCa--------AAGCGuaaaaa-----------------------GCCCAaau------------------------------aaaauuaaac-gcaaacaacguuaaa-------------------------------------------------------------------------------------------------------------------------------------------------------------------------------------------------------------------------------------------------------------------------------------------------uucgcuccugcuuacGCUaaAGCUG---------------------------------------cguaaguu------------------------------CAGUUg-AGC----------------------------------------------------------------------CUGAAAu---------------------UUAAG--uC-------------AUACUAUC-----uaG-----------------CUUAA--------------------------------------------------------------------------------------------uUUUCGGucauuu------------------------uuGAUAGUGUa-----------------------------------------GCCUU-GCGUU------------------uGACa-------------------------AGCGUuGAGGUgaaa-----uaagGUCuua----GCCUUgcUUUug-agUuU---ugGAAG-AUGA-------GcG-----AAGu-AGGGUgaagu------------------------------------------------------------------------agUCAU-CUUUg--cuaaGCAUGua--------------------------------gagGUCUu-uGUGgg--------------------------------------aUUAUUUUUGga-cAGGGGuucgauuCCCCU-CGCUUCCacca

>Heli.pylo._AE000511  S000628075 Helicobacter pylori 26695
GGGGCUGac--uuggauuu----cgaCAGAuuUCUUGUC-------------------------------------GcAC--AGAUag------cAUGCCAAGC-----GCU-----------GCUUGuaaaac-------------------------AGCaac------------------------------aaaaauaacu-guaaacaacacagau----------------------------------------------------------------------------------------------------------------------------------------------------------------------------------------------------------------------------------------------------------------------------------------------------uacgcuccaGCUUacgcuAAAG------------------------------------cugcgugaguua------------------------aucucCUUUu---gGAGC-------------------------------------------------------------------UGGAc-----------------------UGAUU--AGAAUu---------UCUAGC------GUUUU----------------AAUCG----------------------------------------------------------------------------------------------cUCCAuaaccu-------------------------uaaGCUAGAcgc---------------------------------------uUUUAAAAGGU------------------GGUUC-------------------------GCCUUUUAAAcuaagaaa--caaGAACUc-----UUGAAacUaucUcaaGGU-uuuaGAAAGUUGG-------ACCagaGcuaGu-UUUAAggcuaaaaa-----------------------------------------------------------------accaaCCAAUUUUC----uaaGCAUugua-------------------------------gaaGUUUguGUuUag-----------------------------------GGCAAGAuuUUUGga-cUGGGGuucgauuCCCCA-CAGCUCCacca

>Heli.hepa._AE017125  S000628343 Helicobacter hepaticus ATCC 51449
GGGGCUGa---uuggcuuu----cgaCAGGAGCaaaGag-------------------------------------aCUU--AAGuG-------CAUGUGAGCU-----GGUA----------AGCUCuaaaac------------------------UACCac-----------------------------aaauaaauaaac-gcaaacaacgcaaau----------------------------------------------------------------------------------------------------------------------------------------------------------------------------------------------------------------------------------------------------------------------------------------------------uacgcuccaGCUUacgcAAAAG------------------------------------ucgcguaaguuu-----------------------aucacaCUUUU---gGAGU-------------------------------------------------------------------CGGCUU---------------------aAGAac--UUCUAa---------UCUAGC------UAGAA----------------ucUUU--------------------------------------------------------------------------------------------cAAGCUGuaauc--------------------------uuuGCUAGAugc---------------------------------------UCUUUUUGU-----------------cauACCUUA--------------------------GCAAAAAGAaaagaa-----UAAGGU---ugcUUGUGgGau---uUAUC-----uUGGGgUGUU-------gGAUA-----aC-CACGAaaagaaa----------------------------------------------------------------------acAAUA-CCUA---cuaaACAUGua--------------------------------gaUuCUU--AAGaa------------------------------------gcUcaaGCUUUUGga-cUGGGGuucaacuCCCCA-CAGCUCCacca

>Rhod.rubr._CP000230  S000624661 Rhodospirillum rubrum ATCC 11170
GGGGGCGaa-auaggau------cgaCAC-GCGUgguaa-------------------------------------agAUA--AAGGuU-----GUGUUCGGca-----UGGUaUc-------caCCGuua-----------------------ucGgGCCAa-------------------------------cucugacaagu-gccaacgacaac---------------------------------------------------------------------------------------------------------------------------------------------------------------------------------------------------------------------------------------------------------------------------------------------------------guugaacuugcCGCU-GCGG---------------------------------------ccuaaacac-----------------------------CCGUaAGCG-------------------------------------------------------------------------------------------------------------------------------------------------------------------------------------------------------------------------------------------------------------------------------------------------------------------------------------------------------CGGU------------------ucGGGGGGGC----------------------------ACCGggcaaca----gaaGCCCCCCCacuu~~~~~~~~~~~~~~~~~~~~~~~GCCG--Gc-------------------------------------------------------------------------------------------------------uuguC--CGGC----uauGACGCua-------------------------------aAcCCUU--UAUggaa-------------------------------------uaaGCGUuGUGga-cCCGGGggcgguaCCCGG-CGCCUCCacca

>Magn.magn._TRW-272627-1  S000004585 Magnetospirillum magnetotacticum; M58171 
GGGGGCGaa-auaggau------cgaCGA-GGGcgUAa--------------------------------------agGGG--GAGCuU-----UCGCUCGGCa-----uGGUUC--------cGCCGuua-----------------------ucGGGCCuu--------------------------------ugcaauaguu-gccaacgacaacuuugc-----------------------------------------------------------------------------------------------------------------------------------------------------------------------------------------------------------------------------------------------------------------------------------------------------ucCGG-uggcUGuCGCCGC----------------------------------------guaa---------------------------------GCGGUGcCAaaa-aCCGaccuaaa---------------------------------------------------------------------------------------------------------guCCUAgcg------------------------------------------------GGU------------------------agc--------------------ACC------------------------------------------------------------gcaUAGGcg--------------------------------------------GGGU-------------------ucGGAGGU-----------------------------ACCUggcaaca----gaa-ACCUCCacuc~~~~~~~~~~~~~~~~~~~~~~~~GCCG--GUCgc----------------------------------------------------------------------------------------------------aaGGC--CGGC----uauGGCGAua-------------------------------aAcGUUC--UUCgcaa-------------------------------------UAaaCCUaUCGga-cCCGGGggcgguaCCCGG-CGCCUCCacca

>Gluc.oxyd._CP000009  S000528749 Gluconobacter oxydans 621H
GGGGACGaa-acaggcu------cgaCAC-GCAUgguaa-------------------------------------agACU--UAUCuU-----UUGCCCGGca-----UuGUaCc--------aCCGuca-----------------------ucGgGCuAa--------------------------------acuuacaagu-gccaacgauaacuc-------------------------------------------------------------------------------------------------------------------------------------------------------------------------------------------------------------------------------------------------------------------------------------------------------agaggugcuCGCU-GUCGCU--------------------------------------gcaua----------------------------------AGCGAUaAGCG-----------------------------------------------------------------------------------------------------------------------------------------------------------------------------------------------------------------------------------------------------------------------------------------------------------------------------------------------------CGGU------------------ucGGGAGGGC----------------------------ACCGggcaaca----gaaGCCCUCCCaccu~~~~~~~~~~~~~~~~~~~~~~~GCaa--GGGguuc--------------------------------------------------------------------------------------------------guCCC--cgGC----uauGGCGAua-------------------------------aAcGGUA--AGUgaaa-------------------------------------uaaGUGUuGUGga-cCCGGGggcagugCCCGG-CGUCUCCacca

>Rick.typh._AE017197  S000365602 Rickettsia typhi str. Wilmington
GGGGGCGaa-auaggau------cgaCG-uGCCUaauaa-------------------------------------aaAAA--UUGCuU-----UUACUCGGUa-----UGAUCCc--------ACCG-----------AUGGCuuuuGCCAU-auGGGUCA-------------------------------aaacaaagaaac-gcaaacgauaauaagcg-----------------------------------------------------------------------------------------------------------------------------------------------------------------------------------------------------------------------------------------------------------------------------------------------------uuaugUagGuGuUgccGCU----------------------------------------uuagcugc-----------------------------AGCuuaAuCcUacG--------------------------------------------------------------------------------------------------------------------------------------------------------------------------------------------------------------------------------------------------------------------------------------------------------------------------------------------------CGGC-------------------uUGGGAUUU----------------------------GCCGggcaaca----gaaAAAUCCCAugc~~~~~~~~~~~~~~~~~~~~~~~~GCUA--A------------------------------------------------------------------------------------------------------------Ua-UAGC----uauAGUAAua-------------------------------aAcGUAA--UUUagaa-------------------------------------uagAGGUugCGga-cUCGGGggcaguaCCCGA-CGCCUCCacca

>Rick.rick._TRW-783  S000414667 Rickettsia rickettsii (T); L36217 
GGGGGCGaa-auaggau------cgaCG-uGCCUaauaa-------------------------------------aaAGA--UUGCuU-----UUACUCGGga-----UGAUUCc--------gCCG-----------AUGGCuuguGCCAU-auGGGUCA-------------------------------aaacaaagaaac-gcaa----------------------------------------------------------------------------------------------------------------------------------------------------------------------------------------------------------------------------------------------------------------------------------------------------------------------acGAuaaUAAuCGuU--------------------------------------cuguag---------------------------------GuCGuUUAgcuUUagcagcuuaauccuacg----------------------------------------------------------------------------------------------------------------------------------------------------------------------------------------------------------------------------------------------------------------------------------------------------------------------------------CGGC------------------ugGAGGGUgU----------------------------GCCGggcaaca----gaaAaACCCUCacuu~~~~~~~~~~~~~~~~~~~~~~~GCUA--A------------------------------------------------------------------------------------------------------------Ua-UAGC----uauAGUAAua-------------------------------aAcGUAA--UUUagaa-------------------------------------uagAGGUugCGga-cUCGGGggcaguaCCCGA-CGCCUCCacca

>Rick.cono._AE008661  S000497785 Rickettsia conorii str. Malish 7; AE008647 
GGGGGCGaa-auaggau------cgaCG-uGCCUaauaa-------------------------------------aaAGA--UUGCuU-----UUACUCGGga-----UGAUUCc--------gCCG-----------AUGGCuuguGCCAU-auGGGUCA-------------------------------aaacaaagaaac-gcaa----------------------------------------------------------------------------------------------------------------------------------------------------------------------------------------------------------------------------------------------------------------------------------------------------------------------acGAuaaUAAucGuU--------------------------------------cuguag---------------------------------GuCauUUAgcuUUagcagcuuaauccuacg----------------------------------------------------------------------------------------------------------------------------------------------------------------------------------------------------------------------------------------------------------------------------------------------------------------------------------CGGC------------------ugGAGGGUgu----------------------------GCCGggcaaca----gaacaACCCUCacuu~~~~~~~~~~~~~~~~~~~~~~~GCUA--A------------------------------------------------------------------------------------------------------------Ua-UAGC----uauAGUAAua-------------------------------aAcGUAA--UUUagaa-------------------------------------uagAGGUugCGga-cUCGGGggcaguaCCCGA-CGCCUCCacca

>Rick.feli._CP000053  S000581773 Rickettsia felis URRWXCal2
GGGGGCGaa-auaggau------cgaCG-uACCUaauaa-------------------------------------aaAGA--UUGCuU-----UUACUCGGga-----UGAUUCc--------gCCG-----------AUGGCuuu-GCCAU-auGGGUCA-------------------------------aaacaaagaaac-gcaaacgauaauaau-------------------------------------------------------------------------------------------------------------------------------------------------------------------------------------------------------------------------------------------------------------------------------------------------------cguuaUGUAGGugcA-GCU----------------------------------------uuagc--------------------------------AGCuUaauCCUACG--------------------------------------------------------------------------------------------------------------------------------------------------------------------------------------------------------------------------------------------------------------------------------------------------------------------------------------------------CGGC-------------------ugGGGGUUU----------------------------GCCGggcaaca----gaaAAACCCCacau~~~~~~~~~~~~~~~~~~~~~~~~GCUA--A------------------------------------------------------------------------------------------------------------Ua-UAGC----uauAGUAAua-------------------------------aAcGUAA--UUUagaa-------------------------------------uagAGGUugCGga-cUCGGGggcaguaCCCGA-CGCCUCCacca

>Rick.akar._TRW-293614  Rickettsia akari str. Hartford  S000942060 Rickettsia akari str. Hartford; CP000847 
GGGGGCGaa-auaggau------cgaCG-uGCCUaauaa-------------------------------------aaAGA--UUGCuU-----UUACUCGGga-----UGAUUCc--------gCCG-----------AUGGCuuuuGCCAU-auGGGUCA-------------------------------aaacaaagaaac-gcaaacgauaauaau-------------------------------------------------------------------------------------------------------------------------------------------------------------------------------------------------------------------------------------------------------------------------------------------------------cguucUGUAGauUUA-GCU----------------------------------------cuagc--------------------------------AGCuUAAucCUACG--------------------------------------------------------------------------------------------------------------------------------------------------------------------------------------------------------------------------------------------------------------------------------------------------------------------------------------------------CGGC-------------------ugGGGGUUU----------------------------GCCGggcaaca----gaaAAACCCCacac~~~~~~~~~~~~~~~~~~~~~~~~GCUA--A------------------------------------------------------------------------------------------------------------Ua-UAGC----uauAGUAAua-------------------------------aAcGUAA--UUUagaa-------------------------------------uagAGGUugCGga-cUCGGGggcaguaCCCGA-CGCCUCCacca

>Anap.phag._CP000235  S000644975 Anaplasma phagocytophilum HZ
GGGGAUGag-acagguu------agaCA-GGCGUaguaa-------------------------------------agAAGcuGGCUg------UUGCUCGGUg----gGAaUUcca-------GCCGuaua----------------------auuGGgUCau-------------------------------auuuauaagu-gcaaacgaugauuucgu-------------------------------------------------------------------------------------------------------------------------------------------------------------------------------------------------------------------------------------------------------------------------------------------ugcCGCUAA-uGacaACguGGaaaCAGCU----------------------------------------uucgu--------------------------------AGCUGcagCCuaGUgugCcuUUAGCG--------------------------------------------------------------------------------------------------------------------------------------------------------------------------------------------------------------------------------------------------------------------------------------------------------------------------------------CGGUc-----------------ucGGAGGCUU----------------------------ACCGggcaaca----gaaAAGCCUCCauuu~~~~~~~~~~~~~~~~~~~~~~~GUGA--uc----------------------------------------------------------------------------------------------------------uu--UCAC----uauGGCAAua--------------------------------aaAGUU-aCUUggaa-------------------------------------uagACGUUuUGga-cCCGAGggcagugCUCGG-CAUCUCCacgu

>Ehrl.rumi._TRW-254945-1  	 CR767821  S000528945 Ehrlichia ruminantium str. Welgevonden; CR767821
GGGGAUGaa-acaggcu------cgaCA-UGCAUaguaa-------------------------------------agGGGAuaGCuU------UUGCUCGGUg----aGAaaACa--------GCCGuuuc----------------------aaGUgaUCaa------------------------------aacuuauaagu-gcaaacgauaauuucgu----------------------------------------------------------------------------------------------------------------------------------------------------------------------------------------------------------------------------------------------------------------------------------------------uucUGCUAAUgaUAA-uaauAGCAcU---------------------------------------gcuaacuua--------------------------guaGcUGCUuaguuUUAaaAUUAGCA-----------------------------------------------------------------------------------------------------------------------------------------------------------------------------------------------------------------------------------------------------------------------------------------------------------------------------------------CGGu----------------uuuuuGGGGUUU----------------------------uCCGgguaaca----gaaAAACCCCucac~~~~~~~~~~~~~~~~~~~~~~~~GUGC--uu----------------------------------------------------------------------------------------------------------uu--GCAC----uauGGCAAua--------------------------------aAuGCa-UCUUagaa-------------------------------------uaaAUGUAuUGga-cCCGAGggcagugCUCGG-CAUCUCCacug

>Ehrl.chaf._CP000236  S000644977 Ehrlichia chaffeensis str. Arkansas 
GGGGAUGaa-acaggau------cgaCA-UGCAUaguaa-------------------------------------agGGGAuaGUUU------UUGCUCGGUg----aGAaaAca--------GCCGuuu-----------------------aaaUgcUCaa------------------------------aauuuauaagu-gcaaacgauaauuucgu----------------------------------------------------------------------------------------------------------------------------------------------------------------------------------------------------------------------------------------------------------------------------------------------uuuUGCUAAUGAUAA-uaauAGCAGU---------------------------------------gcuaacuua--------------------------guaGCUGCUuaguuUUAUUAUUAGCG-----------------------------------------------------------------------------------------------------------------------------------------------------------------------------------------------------------------------------------------------------------------------------------------------------------------------------------------CGGuuu--------------uuuuAAGGGUUU----------------------------uCCGggcaaca----gaaAAACCCUUuu~~~~~~~~~~~~~~~~~~~~~~~~~uUGU--gcu-------------------------------------------------------------------------------------------------------uuua--GCAc----uauGGCAAua--------------------------------aAGGCa-UCUUaaaa-------------------------------------uagAUGUAuUGga-cCCGAGggcagugCUCGG-CAUCUCCacuu

>Wolb.endo._AE017196  S000628383 Wolbachia endosymbiont of Drosophila melanogaster; wMel
GGGGACGaa-uaaggau------cgaCA-UGCAUaguaa-------------------------------------AgAuG--GUAGcU-----UUGCUCGGUu-----AgacACc--------ACCGcuaa----------------------gaGUucaU----------------------------------aauuuaaau-gcaaacgauaauuuugc---------------------------------------------------------------------------------------------------------------------------------------------------------------------------------------------------------------------------------------------------------------------------------------ugcugaagacaAugucgacGcaauaGcUGCUUA----------------------------------------auu----------------------------------UAAGCAcUauaacUucauugcUauaagca-----------------------------------------------------------------------------------------------------------------------------------------------------------------------------------------------------------------------------------------------------------------------------------------------------------------------------------CGGUu------------------caGGGAAC-----------------------------GCCGgguaaca----gaa-GUUCCCcaaaa~~~~~~~~~~~~~~~~~~~~~~~GUAC--AUu-------------------------------------------------------------------------------------------------------uuGU--GUAC----uauAGCAAua-------------------------------aAaUUAC--CuUgUaa-------------------------------------uagGUGUAuUGga-cCCGAGggcaguaCUCGG-CGUCUCCacca

>Wolb.endo._AE017321  S000628384 Wolbachia endosymbiont strain TRS of Brugia malayi
GGGGGCGaa-uaagaau------cgaCA-UGCAUaguaa-------------------------------------AgAuG--GUAAcU-----UUGCUCGGUu-----AgauACc--------ACCGcuaa----------------------gaGUucaU----------------------------------aguuuaaac-gcaaacgauaauuuugc------------------------------------------------------------------------------------------------------------------------------------------------------------------------------------------------------------------------------------------------------------------------------------------ugcUgaAgGugAuguuGcgguaGcUGCUUA----------------------------------------auu----------------------------------UAAGCAcUauaacUucauUacUaUaaGca-----------------------------------------------------------------------------------------------------------------------------------------------------------------------------------------------------------------------------------------------------------------------------------------------------------------------------------CGGCu------------------uaGGGAAC-----------------------------GCCGgguaaca----gaa-GUUCCCcccag~~~~~~~~~~~~~~~~~~~~~~~GUGU--AUu-------------------------------------------------------------------------------------------------------uuAU--ACAC----uauGGCAAua-------------------------------aAaUUAC--CuUgUaa-------------------------------------uagGUGUAuUGga-cCCGAGggcaguaCUCGG-CGCCUCCacca

>Neor.senn._CP000237  S000644978 Neorickettsia sennetsu str. Miyayama
GGGGGUGau-uuaguuu------cgaCA-GGUAUUa-a--------------------------------------AgGcu--AAACUu-----UUGUUCGGuu-----gaGUGAu--------cCCGuga------------------------uUCACaacac-----------------------------uuuuuauaagu-gcaaacgacaauuuuga---------------------------------------------------------------------------------------------------------------------------------------------------------------------------------------------------------------------------------------------------------------------------------------agcugguucugcugaauaUGCaGUAgCUGCCUA----------------------------------------guuua--------------------------------UAGGUAG-UACaGCG-------------------------------------------------------------------------------------------------------------------------------------------------------------------------------------------------------------------------------------------------------------------------------------------------------------------------------------------------CGGUu-------------------UGGGGCG-----------------------------GCCGgucaaca----gaacUGCCCCAguu~~~~~~~~~~~~~~~~~~~~~~~~GCGC--uG--------------------------------------------------------------------------------------------------------uuUu--GCGC----uauGACAAuaa------------------------------auGGUUU--uuCgUaa-------------------------------------uaGGUAUCuUGga-cCCGAAggcggagUUCGG-CACCUCCaccg

>Rhod.spha._TRW-272943  S000364319 Rhodobacter sphaeroides (T); 2.4.1; X53853 
GGGGCCGaa-acaggau------cgaCGA-aCGUcUAa--------------------------------------AgGGGu-ugGCuU-----UGUCCCGGUG-----aGGuaC--------CACCGuua-----------------------ucGguCCga-------------------------------aaaguacaguu-gccaacgacaaccgugc------------------------------------------------------------------------------------------------------------------------------------------------------------------------------------------------------------------------------------------------------------------------------------------------------UcCGGUGGCUCuGGCUGC----------------------------------------guaa---------------------------------GCAGUUcGAGUUAUCGaAacuuaag---------------------------------------------------------------------------------------------------------cCCUUGCG------------------------------------------------Cu-------------------------uag--------------------ccG------------------------------------------------------------CGUAAGGcg--------------------------------------------GGGU-------------------ucGCAGGU-----------------------------ACCUggcaaca----gaa-ACCUGCacuu~~~~~~~~~~~~~~~~~~~~~~~~GUCC--GGGgc----------------------------------------------------------------------------------------------------aaCCC--GGAC----uauGGACAua-------------------------------aAcGCg---CUCgUca-------------------------------------UAaGCGgaUCGga-cCCGGGggcgguaCCCGG-CGGCUCCacca

>Para.deni._TRW-318586  Paracoccus denitrificans strain 1222  S000002379 Paracoccus denitrificans; ATCC 19367; Y16930 
GGGGCCGaa-acaggau------cgaCGA-aCGUcUAa--------------------------------------AgCUGu-uUGCuU-----UGUCUCGGUG-----aGCuaC--------CACCGuca-----------------------ucGguGCaa-------------------------------aauguacaguu-gccaacgacaaccgugc------------------------------------------------------------------------------------------------------------------------------------------------------------------------------------------------------------------------------------------------------------------------------------------------------UcCGGUgGCUCuGGCUGC----------------------------------------guaa---------------------------------GCAGCUcGGGUaACCGaAacuuaag---------------------------------------------------------------------------------------------------------cCCUUcCG------------------------------------------------Cc-------------------------uag--------------------caG------------------------------------------------------------CGuAAGGcg--------------------------------------------GGGC-------------------ccGCAGGA-----------------------------GCCUggcaaca----gaa-UCCUGCaccu~~~~~~~~~~~~~~~~~~~~~~~~GUUC--GGGuu----------------------------------------------------------------------------------------------------cgCCC--GGAC----uauGGACAua-------------------------------aAcGCG---CAGgUaa-------------------------------------UAaGCGgaUCGga-cCCGGGggcgguaCCCGG-CGGCUCCacca

>Sphi.elod._TRW-179878  Sphingomonas elodea  S000395524 Sphingomonas elodea; ATCC 31461; AF503278
GGGGCCGaa-ccaggau------cgaCG-UGUAUUgAa--------------------------------------AaGCG--CUGUcu-----UCGCUCGGaa-----UGGGaCc--------aCCGca------------------------acGgCCCAu---------------------------------uacacaagu-gccaacgauaac-------------------------------------------------------------------------------------------------------------------------------------------------------------------------------------------------------------------------------------------------------------------------------------------gaagcacucgCuauUgcgGcGuaAcCUcacGGCU-----------------------------------------uaac--------------------------------GGCCuaaGGuUauUcUaaaAugcG----------------------------------------------------------------------------------------------------------------------------------------------------------------------------------------------------------------------------------------------------------------------------------------------------------------------------------------CGGU--------------------uGGgCCAC----------------------------ACCGggcaaca----gaaGUGGaCUccagc~~~~~~~~~~~~~~~~~~~~~~~GCCG--GGUu------------------------------------------------------------------------------------------------------cGCC--CGGC----uauGGCGAuaa------------------------------acaAUGG--CGUaUaa-------------------------------------UaGAUGCAgCGga-cCCGGGggcaguaCCCGG-CGGCUCCacca

>Eryt.lito._CP000157  S000632734 Erythrobacter litoralis HTCC2594
GGGGCCGaa-ccaggau------cgaCGU-GUGUUgAa--------------------------------------AgGCA--UUGUuu-----UCACCcgGGc-----UGAGUAu-------cCCgcaaa-----------------------acUGUUCAa-------------------------------aacacacaagu-gccaacgauaac---------------------------------------------------------------------------------------------------------------------------------------------------------------------------------------------------------------------------------------------------------------------------------------------------gaagcacuCGCUcUcGCagcGUAACaug--acGGCCu----------------aacGGCC-------uaa---------------------------------cGUUACaaaGCuAaAGCG----------------------------------------------------------------------------------------------------------------------------------------------------------------------------------------------------------------------------------------------------------------------------------------------------------------------------------------------CGGU--------------------uGGaCCc-----------------------------ACCGggcaaca----gaagcGGaUUccggg~~~~~~~~~~~~~~~~~~~~~~~GUCC--GUU------------------------------------------------------------------------------------------------------ucGGC--GGGC----uauGGUGAuaa------------------------------acuGCGG--UGUgUaa-------------------------------------UaGACGCaACGga-cCCGGGggcaguaCCCGG-CGGCUCCacca

>Sphi.alas._CP000356  S000690624 Sphingopyxis alaskensis RB2256
GGGGCCGaa-ccaggau------cgaCGU-GUGUUcAa--------------------------------------agACG--AUGCUu-----UCUUCCGGGc-----UGAGUaa--------CCCGuua-----------------------aagGCUCAa-------------------------------aaccaauaagu-gcuaacgauaac---------------------------------------------------------------------------------------------------------------------------------------------------------------------------------------------------------------------------------------------------------------------------------------------------gaagcacuCGcUCUugcUGcCUGACCga--uaaGCCu----------------cacGGCc-------uaa---------------------------------GGUUAGaCAaauAGAaCG----------------------------------------------------------------------------------------------------------------------------------------------------------------------------------------------------------------------------------------------------------------------------------------------------------------------------------------------CGGU-------------------ucggaCCGA----------------------------ACCGggcaaca----gaaUCGGaaaccag~~~~~~~~~~~~~~~~~~~~~~~~GUCG--GCU------------------------------------------------------------------------------------------------------ucGGC--CGAC----uauGAGGAuaa------------------------------auGGUGU--CGUggaa-------------------------------------UaGACACaGCGga-cCCGGGggcaguaCCCGG-CGGCUCCacca

>Novo.arom._CP000248  S000644989 Sphingomonas aromaticivorans DSM 12444
GGGGCCGaa-cuaggau------cgaCGU-GUGUUgAa--------------------------------------aaGCG--UUGUuu-----UCACCCGGGc-----UGAGUaa--------CCCGuuc-----------------------aagGCUCAa-------------------------------aacucacaagu-gccaacgacaacgaagc------------------------------------------------------------------------------------------------------------------------------------------------------------------------------------------------------------------------------------------------------------------------------------------acuUGCUCUcGCggcGUAA-UUCuaGGGGC-----------------------------------------uaac--------------------------------GCCCU--GAAgUUACuaaGUuAGAGCA-------------------------------------------------------------------------------------------------------------------------------------------------------------------------------------------------------------------------------------------------------------------------------------------------------------------------------------CGGU-------------------ucggaCCGA----------------------------ACCGgguaaca----gaaUCGGaaaccgg~~~~~~~~~~~~~~~~~~~~~~~~GCCG--GUU------------------------------------------------------------------------------------------------------caGGC--CGGC----uauGGUGAuaa------------------------------acuGCGG--CGUgcaa-------------------------------------UaGGCACaGCGga-cCCGGGggcgguaCCCGG-CGGCUCCacca

>Rhiz.legu._AM236080  S000690526 Rhizobium leguminosarum bv. viciae 3841
GGGGGCGaa-acaggau------cgaCAA-GGGUgUAa--------------------------------------AgAUC--GUcUuU-----UUGCUCGGCa-----UuGUaC--------cGCCGuua-----------------------ucGgGCuAa--------------------------------aauuguaguu-gcaaacgacaacuaugc------------------------------------------------------------------------------------------------------------------------------------------------------------------------------------------------------------------------------------------------------------------------------------------------------ggaAGcUcGUCuCGCUGC----------------------------------------uuaauc-------------------------------GCGGUGuGAC-AcUUcaaucaaagu----------------------------------------------------------------------------------------------------------CCUAGuG-------------------------------------------------gu------------------------ucg--------------------cac------------------------------------------------------------CuCUAGGcg--------------------------------------------GGGU-------------------ccGAAGGC-----------------------------ACCUggcaaca----gaa-GCCUUCaccu~~~~~~~~~~~~~~~~~~~~~~~~GCCG--GCUuu----------------------------------------------------------------------------------------------------cgGGU--CGGC----uauGGCGAua-------------------------------aAuGaGC--GGUgUaa-------------------------------------UAaACCUaUUGga-cCCGGGggcgguaCCCGG-CGCCUCCacca

>Agro.tume._AE007869  S000964676 Rhizobium radiobacter str. C58
GGGGGCGaa-auaggau------cgaCAA-GGGcgUAa--------------------------------------AgAUC--GAaCuU-----UUGCUCGGCa-----UGAUaC--------cGCCGuua-----------------------ucGgGUCAc--------------------------------aaguguaguu-gcaaaugacaacaacgc---------------------------------------------------------------------------------------------------------------------------------------------------------------------------------------------------------------------------------------------------------------------------------------------------uaAGgaauAcgCUCuCGCUGC----------------------------------------cuaaug-------------------------------GCGGUGcGGGaaUuccgCUcuaagu----------------------------------------------------------------------------------------------------------CCUUACG------------------------------------------------Gu-------------------------uag--------------------ccC------------------------------------------------------------CGUAAGGcg--------------------------------------------GGGU-------------------ucGGAGGU-----------------------------ACCUggcaaca----gaa-ACCUCCaccu~~~~~~~~~~~~~~~~~~~~~~~~GCCG--GGg------------------------------------------------------------------------------------------------------caaCC--CGGC----uauGGCGAua-------------------------------aAcGgUC--GGUgUaa-------------------------------------UAaaCCUaUUGga-cCCGGGggcgguaCCCGG-CGCCUCCacca

>Bart.hens._TRW-283166  Bartonella henselae str. Houston-1  S000002769 Bartonella henselae; M73229 
GGGGGCGaa-acaggau------cgaCAA-AAGUgUAa--------------------------------------agAUUg-cUCUu------UUACUCGGUa-----UAGUaC--------cACCGuua-----------------------ucGgACUAa--------------------------------augaguaguu-gcaaaugacaacuaugc-----------------------------------------------------------------------------------------------------------------------------------------------------------------------------------------------------------------------------------------------------------------------------------------------------GGAagcacgUCuCGCUGCC-----------------------------------------uga---------------------------------GGUGGUGuGAau--gcUUCaaacua-------------------------------------------------------------------------------------------------------aguCUUAAAC-------------------------------------------------cG------------------------ucg--------------------Cag------------------------------------------------------------GUUUAAGcg--------------------------------------------GGGU-------------------ucGAAGGC-----------------------------ACCUggcaaca----gaa-GCCUUCacuu~~~~~~~~~~~~~~~~~~~~~~~~GCUG--GC--------------------------------------------------------------------------------------------------------uuGC--CAGC----uauGGUAAua-------------------------------aauGGAc--AAUgaaa-------------------------------------UAaGCUUaUUGga-cCCGGGggcgguaCCCGG-CGCCUCCacca

>Meso.loti._TRW-266835  	 Mesorhizobium loti  S000018022 Mesorhizobium loti; LMG 6124; Y14160 
GGGGGCGaa-auaggau------cgaCGA-aGGUgUAa--------------------------------------agAUC--GUaCuU-----UUGCCCGGca-----UuGUaC--------caCCGuca-----------------------ucGgGCuAa--------------------------------acuuauaguu-gccaacgacaacuaugc------------------------------------------------------------------------------------------------------------------------------------------------------------------------------------------------------------------------------------------------------------------------------------------------------ggaAGcacGUCuCGCUGC----------------------------------------uuaau--------------------------------GCAGUGcGAUagcUUcaaaucaagc----------------------------------------------------------------------------------------------------------CCUAGGG-------------------------------------------------gu------------------------ucg--------------------cac------------------------------------------------------------UUCUAGGcg--------------------------------------------GGGU-------------------ucGGAGGU-----------------------------ACCUggcaaca----gaa-ACCUCCacuu~~~~~~~~~~~~~~~~~~~~~~~~GUCG--Gc-------------------------------------------------------------------------------------------------------uugaC--CGAC----uauGGCGAua-------------------------------aAuGgGC--GAUgaaa-------------------------------------UAaGCCguUCGga-cCCGGGggcgguaCCCGG-CGCCUCCacca

>Brad.japo._BA000040  S000528502 Bradyrhizobium japonicum USDA 110; USDA110
GGGGGCGaa-auaggau------cgaCGA-gGGcgUAa--------------------------------------AgGGCg-uGCUu------UUUCCCGGUa-----UuGUUC--------cGCCGuua-----------------------ucGGGCuAc--------------------------------ugcaauaguu-gccaacgacaacuuugc-----------------------------------------------------------------------------------------------------------------------------------------------------------------------------------------------------------------------------------------------------------------------------------------------------uccGgUugcUCAGGCUGCG-----------------------------------------uaa---------------------------------CGCAGUUUGAaa-GaCcaucuuaaa--------------------------------------------------------------------------------------------------------guCCUAACG------------------------------------------------GGU------------------------uaa--------------------GCUc-----------------------------------------------------------CGUUAGGcg--------------------------------------------GGGU-------------------ucGGAGGC-----------------------------ACCUggcaaca----gaa-GCCUCCacuu~~~~~~~~~~~~~~~~~~~~~~~~GCCG--GU--------------------------------------------------------------------------------------------------------ucGC--CGGC----uauGGAAAua-------------------------------aacGGUc--GUCgUaa-------------------------------------UAaaCCauUCGga-cCCGGGggcgguaCCCGG-CGCCUCCacca

>Nitr.wino._CP000115  S000598367 Nitrobacter winogradskyi Nb-255
GGGGGCGaa-acaggau------cgaCGA-gGGcgUAa--------------------------------------agGGCu-cGCUu------UUUCCCGGUa-----UGGUUC--------cGCCGuua-----------------------ucGGGCUAu---------------------------------gcaauaguu-gcaaacgacaacuaugc-----------------------------------------------------------------------------------------------------------------------------------------------------------------------------------------------------------------------------------------------------------------------------------------------------uccGgUugcUCAGGCUGCG-----------------------------------------uaa---------------------------------CGCAGUUUGAaa-GaCcacucugaa--------------------------------------------------------------------------------------------------------gcCCUGACG------------------------------------------------GGU------------------------uaa--------------------GCUc-----------------------------------------------------------CGUCAGGcg--------------------------------------------GGGU-------------------ccGGAGGC-----------------------------ACCUggcaaca----gaa-GCCUCCacuu~~~~~~~~~~~~~~~~~~~~~~~~GCCG--GU--------------------------------------------------------------------------------------------------------ucGC--CGGC----uauGGAAAua-------------------------------aauGGCc--GCCgcaa-------------------------------------UAaaCCauUCGga-cCCGGGggcaguaCCCGG-CGCCUCCacca

>Nitr.hamb._CP000319  S000653093 Nitrobacter hamburgensis X14
GGGGGCGaa-acaggau------cgaCGA-gGGcgUAa--------------------------------------AgGGCu-cGCUu------UUUCUCGGUa-----UGGUUC--------cGCCGuua-----------------------ucGGGCUAu---------------------------------gcaauaguu-gcaaacgacaacuaugc-----------------------------------------------------------------------------------------------------------------------------------------------------------------------------------------------------------------------------------------------------------------------------------------------------uccGgUugcUCAGGCUGCG-----------------------------------------uaa---------------------------------CGCAGUUUGAaa-GaCcauucugaa--------------------------------------------------------------------------------------------------------guCCUGACG------------------------------------------------GGU------------------------uaa--------------------GCUc-----------------------------------------------------------CGUCAGGcg--------------------------------------------GGGU-------------------ucGGAGGC-----------------------------ACCUggcaaca----gaa-GCCUCCacuc~~~~~~~~~~~~~~~~~~~~~~~~GCCG--GU--------------------------------------------------------------------------------------------------------ucGC--CGGC----uauGGAAAua-------------------------------aacGGCc--GUCgUaa-------------------------------------UAaaCCauUCGga-cCCGGGggcaguaCCCGG-CGCCUCCacca

>Rhod.palu._CP000250  S000644999 Rhodopseudomonas palustris HaA2
GGGGGCGaa-acaggau------cgaCGA-gGGcgUAa--------------------------------------AgGGCu-uGCUu------UUUCCCGGUa-----UuGUUC--------cGCCGuua-----------------------ucGGGCuAu---------------------------------gcaauaguu-gccaacgacaacuaugc----------------------------------------------------------------------------------------------------------------------------------------------------------------------------------------------------------------------------------------------------------------------------------------------------uCcgG-UUgcUCAGGCUGCG-----------------------------------------uaa---------------------------------CGCAGUUUGAaaGAcCaaGucugaa--------------------------------------------------------------------------------------------------------guCCuGACG------------------------------------------------GGU------------------------uaa--------------------GCUc-----------------------------------------------------------CGUUuGGcg--------------------------------------------GGGU-------------------ucGGAGGC-----------------------------ACCUggcaaca----gaa-GCCUCCacuu~~~~~~~~~~~~~~~~~~~~~~~~GUCG--GGg------------------------------------------------------------------------------------------------------caaCC--CGAC----uauGGAAAua-------------------------------aauGGCc--GUCgUaa-------------------------------------UAaaCCauUCGga-cCCGGGggcaguaCCCGG-CGCCUCCaccc

>Rhod.palu._CP000283  S000711563 Rhodopseudomonas palustris BisB5
GGGGGCGaa-auaggau------cgaCGA-gGGcgUAa--------------------------------------AgGGCu-uGCUu------UUUCUCGGUa-----UuGUUC--------cGCCGuua-----------------------ucGGGCuAa--------------------------------ugcaauaguu-gccaacgacaacuaugc----------------------------------------------------------------------------------------------------------------------------------------------------------------------------------------------------------------------------------------------------------------------------------------------------uCcgG-UUgcUCAGGCUGCG-----------------------------------------uaa---------------------------------CGCGGUUUGAaaGAcCaaGucuaaa--------------------------------------------------------------------------------------------------------guCCUAACG------------------------------------------------GGU------------------------uaa--------------------GCUc-----------------------------------------------------------CGUUAGGcg--------------------------------------------GGGU-------------------ucGGAGGC-----------------------------ACCUggcaaca----gaa-GCCUCCacuu~~~~~~~~~~~~~~~~~~~~~~~~GUCG--GGg------------------------------------------------------------------------------------------------------caaCC--CGAC----uauGGAAAua-------------------------------aauGGCc--GUCgUaa-------------------------------------UAaaCCauUCGga-cCCGGGggcaguaCCCGG-CGCCUCCacca

>Meth.exto._TRW-408 	 Methylobacterium extorquens     S000388994 Methylobacterium extorquens (T); CM4; AF198624 
GGGGGCGaa-auaggau------cgaCGA-GGGcgUAa--------------------------------------agGGu--GAACuU-----UCGCUCGGCa-----uGGUUC--------cGCCGuua-----------------------ucGGGCCuu--------------------------------ugcaauaguu-gccaacgacaacuuugc-----------------------------------------------------------------------------------------------------------------------------------------------------------------------------------------------------------------------------------------------------------------------------------------------------ucCGG-uggcUGuCGCCGC----------------------------------------guaa---------------------------------GCGGUGcCAaaa-aCCGaccuaaa---------------------------------------------------------------------------------------------------------guCCUAgcg------------------------------------------------GGU------------------------agc--------------------ACC------------------------------------------------------------gcaUAGGcg--------------------------------------------GGGU-------------------ucGGAGGU-----------------------------ACCUggcaaca----gaa-ACCUCCacuc~~~~~~~~~~~~~~~~~~~~~~~~GCCG--GUCgc----------------------------------------------------------------------------------------------------aaGGC--CGGC----uauGGCGAua-------------------------------aAcGUUC--uUCgaaa-------------------------------------UAaaCCUaUCGga-cCCGGGggcgguaCCCGG-CGCCUCCaccc

>Burk.pseu._TRW-28450 	 Burkholderia pseudomallei  S000008102 Burkholderia pseudomallei; AJ131790 
GGGGGCGac--cugguuu-----cgaCAGGGGUuGUga-------------------------------------aGCGG--CUAGgg------CAUGUCGAGG-----aCCCGUca------CCUCGuuaau---------------------caAUGGGaa--------------------------------aaacguaacu-gcaaacgacgauacg-----------------------------------------------------------------------------------------------------------------------------------------------------------------------------------------------------------------------------------------------------------------------------------------------------------uucgcacUGGCaGCC-----------------------------------------uaag--------------------------------GGCcGCCGu-----------------------------------------------------------------------CCUCUGc--------------------CUAGUUc----------------ACUGACG--------------------------GGCUAG------------------------uGUCgcaaGAC--------------CGGUAgcaaUACCGa----------------------------CAGAGGuc--------------------------auauaCGUCAGUuaa---------------------------------------GCCUGUCCGgc------------------gUCACga-------------------------CGGACAGGUcgaaaa--ucaaGUGAaucg----CCGUaacgG----aGCG----uGUUC--GUC-------CGCg---aCguc-ACGGuuaaauc---------------------------------------------------------------------aaauGACa-GAAC----uaaACAUGua--------------------------------gaaCUGG--UCGUgg--------------------------------------ACcGCUUCUGga-cGCGGGuucgauuCCCGC-CGCCUCCacca

>Burk.mall._CP000010   S000427257 Burkholderia mallei ATCC 23344
GGGGGCGac--cugguuu-----cgaCAGGGGUuGUga-------------------------------------aGCGG--CUAGgg------CAUGUCGAGG-----aCCCGUca------CCUCGuuaau---------------------caAUGGGaa--------------------------------aaacguaacu-gcaaacgacgauacg-----------------------------------------------------------------------------------------------------------------------------------------------------------------------------------------------------------------------------------------------------------------------------------------------------------uucgcacUGGCaGCC-----------------------------------------uaag--------------------------------GGCcGCCGu-----------------------------------------------------------------------CCUCUGc--------------------CUAGUUc----------------ACUGACG--------------------------GGCUAG------------------------uGUCgcaaGAC--------------CGGUAgcaaUACCGa----------------------------CAGAGGuc--------------------------auauaCGUCAGUuaa---------------------------------------GCCUGUCCGgc------------------gUCACga-------------------------CGGACAGGUcgaaaa--ucaaGUGAaucg----CCGUaacgG----aGCG----uGUUC--GUC-------CGCg---aCguc-ACGGuuaaauc---------------------------------------------------------------------aaauGACa-GAAC----uaaACAUGua--------------------------------gaaCUGG--UCGUgg--------------------------------------ACcGCUUCUGga-cGCGGGuucgauuCCCGC-CGCCUCCacca

>Burk.thai._CP000086  S000624641 Burkholderia thailandensis E264; E264; ATCC 700388
GGGGGCGac--cugguuu-----cgaCAGGGGUuGUga-------------------------------------aGCGG--CUAGgg------CAUGUCGAGG-----aCCCGUca------CCUCGuuaau---------------------caAUGGGaa--------------------------------aaacguaacu-gcaaacgacgauacg-----------------------------------------------------------------------------------------------------------------------------------------------------------------------------------------------------------------------------------------------------------------------------------------------------------uucgcacUGGCaGCC-----------------------------------------uaag--------------------------------GGCcGCCGu-----------------------------------------------------------------------CCUCUGc--------------------CUAGUUc----------------ACUGACG--------------------------GGCUAG------------------------uGUCgcaaGAC--------------CGGUAgcaaUACCGa----------------------------CAGAGGuc--------------------------auauaCGUCAGUuaa---------------------------------------GCCUGuCCGgc------------------gUCACga-------------------------CGGcCAGGUcgaaaa--uugaGUGAaucg----CCGUaacgG----aGCG----uGUUC--GUC-------CGCg---aCguc-ACGGuuaaauc---------------------------------------------------------------------aaacGACa-GAAC----uaaACAUGua--------------------------------gaaCUGG--UCGUgg--------------------------------------ACcGCUUCUGga-cGCGGGuucgauuCCCGC-CGCCUCCacca

>Burk.spec._CP000151  S000610954 Burkholderia sp. 383
GGGGGCGac--cugguuu-----cgaCAGGGGUugUga-------------------------------------aGCGG--CUAGgg------CAUGUCGAGG-----aCCCGUca------CCUCGuuaau---------------------caAUGGGaa--------------------------------aaucguaacu-gcaaacgacgauacg-----------------------------------------------------------------------------------------------------------------------------------------------------------------------------------------------------------------------------------------------------------------------------------------------------------uucgcacUGGCaGCC-----------------------------------------uaac--------------------------------GGCcGCCGu-----------------------------------------------------------------------CCUCUGc--------------------CUAGUUc----------------ACUGACG--------------------------GGCUAG------------------------uGUCgcaaGAC--------------CGGUAgcaaUACCGc----------------------------CAGAGGuc--------------------------auuuaCGUCAGUuaa---------------------------------------GCCCUGuCGgc------------------gUCGCgA-------------------------CGcCAGGGUcgaaaa--ccUaGCGAaucg----CCGUaGugc----aGCG----uGUUC--GUC-------CGCg---ucgcU-GCGGuuaaauc---------------------------------------------------------------------aaauGACu-GAAC----uaaACAUGua--------------------------------gaaCUAG--UCGUgg--------------------------------------AgcGCUUCUGga-cGCGGGuucgauuCCCGC-CGCCUCCacca

>Burk.ceno._CP000378  S000701370 Burkholderia cenocepacia AU 1054
GGGGGCGac--cugguuu-----cgaCAGGGGUugUga-------------------------------------aGCGG--CUAGgg------CAUGUCGAGG-----aCCCGUca------CCUCGuuaau---------------------caAUGGGaa--------------------------------aaucguaacu-gcaaacgacgauacg-----------------------------------------------------------------------------------------------------------------------------------------------------------------------------------------------------------------------------------------------------------------------------------------------------------uucgcacUGGCaGCC-----------------------------------------uaag--------------------------------GGCcGCCGu-----------------------------------------------------------------------CCUCUGc--------------------CUAGUUc----------------ACUGACG--------------------------GGCUAG------------------------uGUCgcaaGAC--------------CGGUAgcaaUACCGc----------------------------CAGAGGuc--------------------------auuuaCGUCAGUuaa---------------------------------------GCCCUGuCGgc------------------gUCGCgA-------------------------CGcCAGGGUcgaaaa--ucUaGCGAaucg----CCGUaGugc----aGCG----uGUUC--GUC-------CGCg---ucgcU-GCGGuuaaauc---------------------------------------------------------------------aaaaGACu-GGAC----uaaACAUGua--------------------------------gaaCUAG--UCGUgg--------------------------------------AgcGCUUCUGga-cGCGGGuucgauuCCCGC-CGCCUCCacca

>Burk.fung._TRW-266265  Burkholderia fungorum  S000113896 Burkholderia fungorum; W566; AJ544691 
GGGGGCGac--cugguuu-----cgaCAGGGGUugcga-------------------------------------aGCGG--CUAGgg------CAUGUCGAGG-----aCCCGUca------CCUCGuuaau---------------------caAUGGGaa--------------------------------aaacguaacu-gcaaacgacgauacg-----------------------------------------------------------------------------------------------------------------------------------------------------------------------------------------------------------------------------------------------------------------------------------------------------------uucgcacUGGCaGCC-----------------------------------------uaag--------------------------------GGCcGCCGu-----------------------------------------------------------------------CCUCUGc--------------------CUAGUUu----------------ACUGACG--------------------------GGCUAG------------------------aGUCgcaaGAC--------------CGGUAgcaaUACCGa----------------------------CAGAGGuc--------------------------auauaCGUCAGUuaa---------------------------------------GCCUuGGUGgu------------------gUCACgA-------------------------CAUCcGGGUcgaaaa--ucUaGUGAaucg----CCGUaGugc----aGCG----uGUUC--GUC-------CGCg---ucgcU-ACGGuuaaauc---------------------------------------------------------------------aaauGACa-GAAC----uaaACAUGua--------------------------------gaaCUGG--UCGUag--------------------------------------aguGCUUCUGga-cGCGGGuucgauuCCCGC-CGCCUCCacca

>Burk.xeno._CP000270  S000711550 Burkholderia xenovorans LB400
GGGGGCGac--cugguuu-----cgaCAGGGGUugcga-------------------------------------aGCGG--CUAGgg------CAUGUCGAGG-----aCCCGUca------CCUCGuuaau---------------------caAUGGGaa--------------------------------aaacguaacu-gcaaacgacgauacg-----------------------------------------------------------------------------------------------------------------------------------------------------------------------------------------------------------------------------------------------------------------------------------------------------------uucgcacUGGCaGCC-----------------------------------------uaag--------------------------------GGCcGCCGu-----------------------------------------------------------------------CCUCUGc--------------------CUAGUUu----------------ACUGACG--------------------------GGCUAG------------------------aGUCgcaaGAC--------------CGGUAgcaaUACCGa----------------------------CAGAGGuc--------------------------auauaCGUCAGUuaa---------------------------------------GCCUuGGUGgu------------------gUCACgA-------------------------CAUCcGGGUcgaaaa--ucUaGUGAaucg----CCGUaGugc----aGCG----uGUUC--GUC-------CGCg---ucgcU-ACGGuuaaauc---------------------------------------------------------------------aaauGACa-GAAC----uaaACAUGua--------------------------------gaaCUGG--UCGUag--------------------------------------aguGCUUCUGga-cGCGGGuucgauuCCCGC-CGCCUCCacca

>Trem.prin._AF481102  S000500000 Candidatus Tremblaya princeps
GGGGAUGac-agggauu------cgaCA-CGGGGcaagg------------------------------------gaUGGG--GUGC-------CAUGCCgAAC------aGCCCaa-----cGUUaG----------------------------GGGC------------------------------------acgaaaggu-gcacc--------------------------------------------------------------------------------------------------------------------------------------------------------------------------------------------------------------------------------------------------------------------------------------------------------------------------------------------------------------------------aaguaaua-------------------------------gguucacc-----------------------------------------------------------------------aUuGUGg---------------------cuaac-----------------gAUUGCau---------------------------cga---------------------------------------------------------------------------------------------cgCGUuAguc-----------------------agaagagcaGUGGUaua------------------------------------------gUgC-------------------gAaGGUa--------------------------cacuGaGggacuagg----cugacgGUCaUa--------------------------GUgc--Gac--------------------------------------------------------------------------------------------------------ugU--aaAC----aaaGCAUGuu--------------------------------guGCAC--CCCAcac--------------------------------------cuCCCUGcUGga-cGUGGGuucaauuCCCAC-CAUCUCCaggc

>Rals.pick._TRW-329  S000381761 Ralstonia pickettii; MSP3; AB004790 
nnnnnnnnn--nnnnnnn-----nnnCGgGGGUUgcga-------------------------------------aGCAGc-GGAGgg------CAUACCGAGG-----aCCCGUca------CCUCGuuaau---------------------caAUGGGaa--------------------------------ugcaauaacu-gcuaacgacgaacgu-------------------------------------------------------------------------------------------------------------------------------------------------------------------------------------------------------------------------------------------------------------------------------------------------------------uacgcAcugGcaG---------------------------------------ccuaaggg-----------------------------cCgcCg--U------------------------------------------------------------------------CCUCGCa--------------------CUGGCUc----------------gCUGACG--------------------------GGCUAG------------------------GGUCgcaaGACC-------------------------------------------------------aGCGAGGuc--------------------------auuuaCGUCAGauaa---------------------------------------gCUUUAGGuga-----------------GUcacggG--------------------------CCUAGAGacgaaaa--cuUagugaAUcg---c-CGUcguaG----aGCG----uGUUC--GUC-------CGC---gaUgcg-GCGguuaaauc---------------------------------------------------------------------aaauGACa-GAAC----uaaGUAUGua--------------------------------gaaCUCU--CUGUgg--------------------------------------agGGCUUgCGga-cgcGGGuucgauuCCCnn-nnnnnnnnnnn

>Rals.sola._AL646052  S000652824 Ralstonia solanacearum; GMI1000  
GGGGCCGac--cugguuu-----cgaCGUGGGUUgcga-------------------------------------aGCAGu-AGCGgg------CAUACCGAGG-----aCCCGUca------CCUCGuuaau---------------------caAUGGGaa--------------------------------cgcaauaacu-gcuaacgacaaccgu-------------------------------------------------------------------------------------------------------------------------------------------------------------------------------------------------------------------------------------------------------------------------------------------------------------uaccaGCuGGCcg---------------------------------------cuuaauug-----------------------------cgcGCC-GU------------------------------------------------------------------------CCUCGCa--------------------CUAGCUu----------------gCCGAUA--------------------------GGCUAG------------------------GGCCgcaaGGCCa------------------------------------------------------cGCGAGGuc--------------------------auucaUAUCGGaucg---------------------------------------CUUCGGCCggu-----------------GUCACgac--------------------------GGCCGGGGuuaac---uccaaGUGACuc---GUCGucgcgc----aGCG----uGUUC--GUC-------CGC---gucgcg-cCGGUuaaauc---------------------------------------------------------------------aaauGACu-GAAC----uaaGUAUGua--------------------------------gaaCGCU--CUGUag--------------------------------------agGACUUGCGga-cGCGGGuucgauuCCCGC-CGGCUCCacca

>Meth.glyc._TRW-406  Methylobacillus glycogenes  S000436930 Methylobacillus glycogenes (T); M95652 
nnnnnnnnn-nnnnnnnn-----nnnCGgGGGUUgcaa-------------------------------------aGCAGc-gCAGgg------CAUACCGAGG-----cCUAGUca------CCUCGuaaau---------------------aaACUAGaac-------------------------------aaguauaguc-gcaaacgacgaaacu-------------------------------------------------------------------------------------------------------------------------------------------------------------------------------------------------------------------------------------------------------------------------------------------------------------uacgcUCUAGCCG---------------------------------------cuuaauc------------------------------cCGGCUGGA------------------------------------------------------------------------CGCUGCa--------------------CCGAag----------------ggCCUCUC--------------------------ggUCGG----------------GUGGG-------guaa----------------------------------CCCAC--------------------aGCAGCGuc--------------------------auuaaGAGAGGauc----------------------------------------gugcGauAUu----------------GGGUUACUU-----------------------aauAUcgUa---uuaaa--uccaAGGUAACUC---GcCUgcuguU----uGCU----uGCUc--GUU-------GGU---gaGcaucaGGuUaaauc----------------------------------------------------------------------aaacAACa-cAGC----uaaGUAUGua--------------------------------gaaCUG--uCUGUgg--------------------------------------agGGCUUgCGga-cggGGGuucgauuCCCnn-nnnnnnnnnnn

>Alca.faec._TRW-511  S000008080 Alcaligenes faecalis subsp. faecalis; AJ277669 
nnnnnnnnn--nnnnnnn-----nnnCGgGGGUCaaga-------------------------------------aGCAGc-ACAGgg------CGUGUCGAGC-----aCCAGUac------GCUCGuaaau---------------------ccACUGGaa--------------------------------aacuauaaac-gccaacgacgagcgu--------------------------------------------------------------------------------------------------------------------------------------------------------------------------------------------------------------------------------------------------------------------------------------------------------------uucgcUCUAGCCgcu--------------------------------------uaa---------------------------------GGCUGGGc------------------------------------------------------------------------CACUGCa--------------------CUAAUUu----------------gUCUUUG--------------------------GGUUAG----------GUAGG----------------------------gcaa-------------------------CCUACa--------------GCAGUGuu--------------------------auuuaCAAAGAauc----------------------------------------GAAUCGGuCU-----------------GcgCCAC------------------------gaAGuCCGGUUCuaaaa---cuuaGUGGauCg----CCaaGGAaa----gGCC----uGUCA--AUU-------GGCa---uagUCCaaGGuuaaaa-----------------------------------------------------------------cuuaaaauuAAU--UGAC----uacACAUGua--------------------------------gaaCUGU--CUGUgg--------------------------------------acGGCUUgCGga-cggGGGuucgauuCCCnn-nnnnnnnnnnn

>Bord.bron._TRW-257310  Bordetella bronchiseptica  S000001305 Bordetella bronchiseptica; S-1; isolated from pig; X57026 
GGGGCCGau--ccggauu-----cgaCGUGGGUCaUga-------------------------------------aaCAGc-UCAGgg------CAUGCCGAGC-----aCCAGUaa------GCUCGuuaau---------------------ccACUGGaa--------------------------------cacuacaaac-gccaacgacgagcgu------------------------------------------------------------------------------------------------------------------------------------------------------------------------------------------------------------------------------------------------------------------------------------------------------------uucgcuCUCGCCGC----------------------------------------uuaa---------------------------------GCGGUGAGc-----------------------------------------------------------------------CGCUGCa--------------------CUGAUCu----------------gUCCUUG--------------------------GGUCAG----------GCGG--------GGGAAGgcaaCUUCCC-----------aGGGGgcaaCCCCga--------aCCGCa--------------GCAGCGac--------------------------auucaCAAGGAaucg---------------------------------------GCCAcCGCUGg-----------------GgUCACa-------------------------CGGCGuUGGUuuaaa---uuacGUGAaUcg----CCCUGGuCc----GGCC----cGUCG--AUC-------GGCU---aaGuCCAGGGuuaaau-------------------------------------------------------------------ccaaauaGAU--CGAC----uaaGCAUGua--------------------------------gaaCUGG--UUGcgg--------------------------------------AgGGCUUGCGga-cGGGGGuucaauuCCCCC-CGGCUCCacca

>Bord.para._TRW-257311  S000013569 Bordetella parapertussis; DSM 4922; AJ278450
GGGGCCGau--ccggauu-----cgaCGUGGGUCaUga-------------------------------------aaCAGc-UCAGgg------CAUGCCGAGC-----aCCAGUaa------GCUCGuuaau---------------------ccACUGGaa--------------------------------cacuacaaac-gccaacgacgagcgu------------------------------------------------------------------------------------------------------------------------------------------------------------------------------------------------------------------------------------------------------------------------------------------------------------uucgcuCUCGCCGC----------------------------------------uuaa---------------------------------GCGGUGAGc-----------------------------------------------------------------------CGCUGCa--------------------CUGAUCu----------------gUCCUUG--------------------------GGUCAG----------GCGG--------GGGAAGgcaaCUUCCC-----------aGGGGgcaaCCCCga--------aCCGCa--------------GCAGCGac--------------------------auucaCAAGGAaucg---------------------------------------GCCAcCGCUGg-----------------GgUCACa-------------------------CGGCGuUGGUuuaaa---uuacGUGAaUcg----CCCUGGuCc----GGCC----cGUCG--AUC-------GGCU---aaGuCCAGGGuuaaau-------------------------------------------------------------------ccaaauaGAU--CGAC----uaaGCAUGua--------------------------------gaaCUGG--UUGcgg--------------------------------------AgGGCUUGCGga-cGGGGGuucaauuCCCCC-CGGCUCCacca

>Bord.pert._TRW-257313        S000388053 Bordetella pertussis; Tohama; CIP 81.32; AF142326
GGGGCCGau--ccggauu-----cgaCGUGGGUCaUga-------------------------------------aaCAGc-UCAGgg------CAUGCCGAGC-----aCCAGUaa------GCUCGuuaau---------------------ccACUGGaa--------------------------------cacuacaaac-gccaacgacgagcgu------------------------------------------------------------------------------------------------------------------------------------------------------------------------------------------------------------------------------------------------------------------------------------------------------------uucgcuCUCGCCGC----------------------------------------uuaa---------------------------------GCGGUGAGc-----------------------------------------------------------------------CGCUGCa--------------------CUGAUCu----------------gUCCUUG--------------------------GGUCAG----------GCGG--------GGGAAGgcaaCUUCCC-----------aGGGGgcaaCCCCga--------aCCGCa--------------GCAGCGac--------------------------auucaCAAGGAaucg---------------------------------------GCCAcCGCUGg-----------------GgUCACa-------------------------CGGCGuUGGUuuaaa---uuacGUGAaUcg----CCCUGGuCc----GGCC----cGUCG--AUC-------GGCU---aaGuCCAGGGuuaaau-------------------------------------------------------------------ccaaauaGAU--CGAC----uaaGCAUGua--------------------------------gaaCUGG--UUGcgg--------------------------------------AgGGCUUGCGga-cGGGGGuucaauuCCCCC-CGGCUCCacca

>Bord.aviu._AM167904  S000643297 Bordetella avium 197N
GGGGCCGau--ccggauu-----cgaCGUGGGUCaUga-------------------------------------aaCAGu-UCAGgg------CAUGUCGAGC-----aCCAGUac------GCUCGuaaaa---------------------ccACUGGaaa-------------------------------caauacaaac-gccaacgacgagcgu------------------------------------------------------------------------------------------------------------------------------------------------------------------------------------------------------------------------------------------------------------------------------------------------------------uucgcuCUCGCCGC----------------------------------------uuaa---------------------------------GCGGUGAGc-----------------------------------------------------------------------CGCUGCa--------------------CUGAUCu----------------gUCCUUG--------------------------GGUCAG----------GCGGaggaagcaaCUCCCguaaGGGAGccaucgccua-aaGGGGcaacCCUUga--------aCCGCa--------------GCAGUGuu--------------------------auucaCAAGGAaucg---------------------------------------GUCUGcGCUGg-----------------GgUCACa-------------------------CGGUuCAGGCuuaaa---uuacGUGAaUcg----CUUCGGuCc----GGCC----cGUUG--AUC-------GGCU---aaGuCCGGGGuuaaau-------------------------------------------------------------------ccaaauaGAU--CAAC----uaaGCAUGua--------------------------------gaaCUGA--CUGcgg--------------------------------------AgGGCUUGCGga-cGGGGGuucaauuCCCCC-CGGCUCCacca

>Coma.test._TRW-285  Comamonas testosteroni  S000005653 Comamonas testosteroni; Q10; AF519533 
GGGGCCGau-ucuggauu-----cgaCGUGGGUUcggg-------------------------------------aCCGGu-GCGGug------CAUGUCGAGC-----UUGAGUGac-----GCUCGuaaaucu-------------------cCAUUCAA---------------------------------aaaacuaacu-gcaaacgacgaacgu-------------------------------------------------------------------------------------------------------------------------------------------------------------------------------------------------------------------------------------------------------------------------------------------------------------uucgcacUcgCcG---------------------------------------cuuaa--------------------------------uCcGguGag------------------------------------------------------------------------CCUUGCA--------------------aCAGCac----------------GCUAGUG--------------------------gGCUGg----------GCaaGGGG-------GUAgcaaUAC----------------------------------CUCCcgGC--------------UGCAAGGg--------------------------aauuuuCAUUAGCug----------------------------------------GCUGGAUACCg-----------------GGCUUCUU------------------------GGUAUUUGGCgagauu--uuAGGAAGCUgg---CUACCcaAGc----agCG----uGUGC--CUG-------CGg---gguUUg-GGUGGugagau-------------------------------------------------------------------uuaaaaCAGa-GCAC----uaaACAUGua--------------------------------gauCUGU--CCGGcg--------------------------------------aaGGCUUACGga-cGCGGGuucaauuCCCGC-CGGCUCCannn

>Pola.spec._CP000316  S000711589 Polaromonas sp. JS666
GGGGCUGca--cugguuu-----cgaCGCGGGUacgga-------------------------------------cgCGCa-GUGGgg------CAUGCCGAGC------UUAGUgu------GCUCGuaaaac--------------------ugACUAAaa--------------------------------caaacuaacu-gcaaacgacgaacgu-------------------------------------------------------------------------------------------------------------------------------------------------------------------------------------------------------------------------------------------------------------------------------------------------------------uucgcaCUCGCUG---------------------------------------cuuaauaa-----------------------------cCAGUGAG-------------------------------------------------------------------------CCCUACA--------------------aCAGCag----------------GCCGAUG--------------------------gGCUGg----------GCaaGGGGUc--UUUAGCgcaaGUUGAAg-----------------------------GCUCCcgGC--------------UGUAGGGuc--------------------------auacaCAUCGGCug----------------------------------------GCCUGGUACCg-----------------GGCAcCUU------------------------GGUAUCAGGCgagaca--auAGGaUGCUgg---CaaCCuguau----aGCG----uGCUG--CUG-------CGC---gauacg-GGaaGugagac-------------------------------------------------------------------ucaaauCAGa-CGGC----uaaGCAUGua--------------------------------gaaCUAC--GCGaag--------------------------------------aagGCUUGCGga-cGGGGGuucaaauCCCCC-CAGCUCCacca

>Vari.para._TRW-34073 	 Variovorax paradoxus  S000021263 Variovorax paradoxus (T); DSM 66; AJ420329 
nnnnnnnnn-nnnnnnnn-----nnnCGUGGGUUcgga-------------------------------------GUCGCa-GCGGgg------CAUGUCGAGC------UGAAUgc------GCUCGuaaaac--------------------agAUUCAaa--------------------------------caaacuaacu-gcaaacgacgaacgu-------------------------------------------------------------------------------------------------------------------------------------------------------------------------------------------------------------------------------------------------------------------------------------------------------------uucgcaCUCGCUG---------------------------------------cuuaauug-----------------------------cCAGUGAG-------------------------------------------------------------------------CCUUGCA--------------------aCAGUUg----------------GCCgAUG--------------------------GGCUGg----------GCaaGGGGG---UCuGGAgcaaUCCuGA------------------------------CCUCCcgGC--------------UGCAAGGau--------------------------aacuaCAUgGGCug----------------------------------------GCUCCGAUCCg-----------------GGUACCUU------------------------GGGUCGGGGCgagaaa--auAGGGUACUgg---CgUCCgGuuu----aGCG----uGUGA--CUG-------CGC---gacucC-GGAaGugagac-------------------------------------------------------------------ucaaaaCAGa-UCAC----uaaACAUGua--------------------------------gaaCUGC--GCGAUg--------------------------------------aaGGCUUGCGga-cggGGGuucaacuCCCnn-nnnnnnnnnnn

>Hydr.pall._TRW-65655 	 Hydrogenophaga palleronii  S000387156 Hydrogenophaga palleronii; DSM 63; AF019073 
nnnnnnnnn-nnnnnnnn-----nnnCGUGGGUUcgga-------------------------------------cgCGca-GCAGgg------CAUGUCGAGG-----UUCUGUca------CCUCGuaaau---------------------caGCAGAAa--------------------------------aaaaccaacu-gcaaacgacgaacgu-------------------------------------------------------------------------------------------------------------------------------------------------------------------------------------------------------------------------------------------------------------------------------------------------------------uucgcaCUCGCCG---------------------------------------cuuaaaca-----------------------------cCGGUGAG-------------------------------------------------------------------------CCUUGCA--------------------aCAGCag----------------GCCGAUG--------------------------gGCUGg----------GCaaGGGG-------GUCgcaaGAC----------------------------------CUCCcgGC--------------UGCAAGGu--------------------------aauuuaCAUCGGCug----------------------------------------GUUCUGCGUCg-----------------GGCAcCUU------------------------GGCGCAGGAUgagauu--caAGGaUGCUgg---CUuCCcguuu----aGCG----uGCCa--CUG-------CGC---gacucg-GGcGGugagac-------------------------------------------------------------------ccaaauCAGa-cGGC----uacACAUGua--------------------------------gaaCUGC--uCGaaa--------------------------------------aaGGCUUGCGga-cggGGGuucaacuCCCnn-nnnnnnnnnnn

>Rubr.gela._TRW-279263  Rubrivivax gelatinosus strain PM1  S000009126 Rubrivivax gelatinosus; IL144; AB016167 
GGGGCCGac--cugguuu-----cgaCGUGGGUgcgga-------------------------------------aUUGGa-GUGGug------CAUGCCGAGC-----aUCAGUga------GCUCGuaaauc--------------------caGCUGAaa--------------------------------caaaccaacu-gcgaacgacgaacgu-------------------------------------------------------------------------------------------------------------------------------------------------------------------------------------------------------------------------------------------------------------------------------------------------------------uucgccCUCGCCG---------------------------------------cuuaaaca-----------------------------cCGGUGAG-------------------------------------------------------------------------CGUCUCA--------------------aCGGCag----------------GCCGAUG--------------------------gGCCGg----------GCCcaa---------GCCgcaaGGU-----------------------------------ggaaGGC--------------UGAGACGuc--------------------------augcaCAUCGGCug----------------------------------------GUUGcuCGUCg-----------------GGUCACUc------------------------GGCGuuCAACgaga----cucAGUGACUgg---cguUgucCgu----aGCG----uGCUu--CUG-------CGC---gacgGc-gGcgugagacu--------------------------------------------------------------------caaauCAGa-cAGC----uaaGCAUGua--------------------------------gauCUAC--CUGAgg--------------------------------------augGCUUGCGga-cGGGGGuucgauuCCCCC-CGGCUCCacca

>Thio.deni._CP000116  S000598369 Thiobacillus denitrificans ATCC 25259
GGGGCCGac--cuggcuu-----cgaCGUGGGUCgcaa-------------------------------------aGCAGc-GUAGgg------CAUACCGAGG-----gUCAGagca-----CCUCGuaaauc--------------------caaCUGAaa--------------------------------aacuuuaguc-gcaaacgacgaaaac-------------------------------------------------------------------------------------------------------------------------------------------------------------------------------------------------------------------------------------------------------------------------------------------------------------uacgcCcuggCcG---------------------------------------cuuaaggu-----------------------------cCaG----G------------------------------------------------------------------------ACUCACa--------------------CUAGCCu----------------gUUCAUG--------------------------GGCUAG----------gCCGGgU---------------------------------------------------caAaCCGG--------------caGUGAGUu--------------------------aauucaCAUGAAauc----------------------------------------GCGCUUGUCCg----------------GGUCGCUU-------------------------GGGCAGGUGCuaaau---ccaAGGCGGCUc---GGCgaaAUCc----agCC----uGUUC--Ggc-------GGg---cguGAUggaGCUuaaag------------------------------------------------------------------cuuaaaaacaCc-GGAC----uaaGUAUGua--------------------------------gaaCUGC--CUGUag--------------------------------------agGGCUUGCGga-cGCGGGuucgauuCCCGC-CGGCUCCacca

>Nitr.mult._CP000103  S000618924 Nitrosospira multiformis ATCC 25196
GGGGGCGa--cuuggcuu-----cgaCGUGGGUUgcaa-------------------------------------aACAGa-gCAGgg------CAUACCGAGG-----aCCAGuUa------CCUCGuaaaua--------------------cAuCUGGaa--------------------------------accaauaguc-gcaaacgacgaaaac-------------------------------------------------------------------------------------------------------------------------------------------------------------------------------------------------------------------------------------------------------------------------------------------------------------uacgcUCUAGCCG---------------------------------------cuuaa-au-----------------------------cCGGCUGGA------------------------------------------------------------------------CUCCGCa--------------------CCGGUG----------------ggCCUCaa--------------------------CGCCGG----------------GUCUG-------gcaa----------------------------------CAGAC--------------------aGCGGAGcc---------------------------auuaacGAGGauc----------------------------------------GCGCCCgGUA----------------GGGUUACUU-------------------------UACaGGGCGUuaaaca---auAGGUGACUC---GCCUGccauc----aGUC----cGCCG--GUU-------GAC---ggaugc-CAGGUuaa----------------------------------------------aUU-----------aAAa------------AACa-UGGC----uaaGUAUGua--------------------------------gaaCUG--cCUGUag--------------------------------------agGGCUUGCGga-cGCGGGuucaauuCCCGC-CGCCUCCacca

>Azos.oryz._TRW-146939  S000388502 Azospira oryzae; PS; AF170348 
GGGGGUGua--cuggcuu-----cgaCAGGGCGggcaa-------------------------------------aggugc-gcagg-------caacuCGUCa-----gGCgaUC--------GACGuuaa----------------------uGA-aGCaa--------------------------------aucuccaaac-gccaacgaugagcgu-------------------------------------------------------------------------------------------------------------------------------------------------------------------------------------------------------------------------------------------------------------------------------------------------------------uucGCAAucGCCg---------------------------------------cuua----------------------------------aGGCuuUUGC---------------------------------------------------------------------------------------------------------------------------------------------------------------------------------------------------------------------------------------------------------------------------------------------------------------------------------------------------CGAGGCU---------------------GCUUg------------------------------AGCCUUGuuacc---aaagaaAAGCcg---gunnnnnnnn----nnnn----nnnnn--nnn-------nnn----nnn~~~~~~~~~~~~~~~~~~~~~~~~~~~~~~~~~~~~~~~~~~~~~~~~~~~~~~~~~~~~~~~~~~~~~~~~~~~~~~~~~~~~~~~~~~~~~~~~~~~~~~~nnnnnnn-------------------------------nnnnnnn--nnnnngg--------------------------------------aggCGUUCUGga-cGCGGGuucgauuCCCGC-CACCUCCaccu

>Dech.arom._TRW-159087  	  S000581842 Dechloromonas aromatica RCB
GGGGGUGua--cuggucu-----cgaCAGGGCGgacaa-------------------------------------aGgUGC-gCaGG-------CAACUCGUCa-----gGCgaUC--------GACGuuaa----------------------uGA-aGCaa--------------------------------auccauaauu-gccaaugaugagcaa-------------------------------------------------------------------------------------------------------------------------------------------------------------------------------------------------------------------------------------------------------------------------------------------------------------uucgcuaUuGCCG---------------------------------------ccuaaaaa------------------------------CGGUuAgc------------------------------------------------------------------------CGGGGCU-------------------------------------------GCUAg-----------------------------------------------------------------------------------------------------------------------------AGCCUUGu--------------------------uaccaaagaUAGC------------------------------------------CGGCGGGGAC----------------------------------------------uucgGUCCCCGUCGuca~~~~~~~~~~~~~~~~~~~~~~~~~~~~~~~~~~~~~~~~~~~~~~~~~~~~~~~~~~~~~~~~~~~~~~~~~~~~~~~~~~~~~~~~~~~~~~~~~~~~~~~~~~~~~~~~~~~~~~~~~~~~~~~~~~~~~~~~~~~~~~~~~~~~~~~~~~~~~~~~~~~~~~~~~~auGGUUGua--------------------------------auUCcG--GCAaUcugg------------------------------------aggCGUUCUGga-cAGGGGuucgauuCCCCU-CACCUCCaccc

>Neis.lact._TRW-486  S000003142 Neisseria lactamica; L17; AJ239313 
GGGGGCGac-cuugguuu-----cgaCGGGGGUUgcga-------------------------------------aGCAGA-uGCGgg------CAUACCGGGG-----ucUCAGau------UCCCGuaaaa---------------------caCUGAau---------------------------------ucaaauaguc-gcaaacgacgaaacu-------------------------------------------------------------------------------------------------------------------------------------------------------------------------------------------------------------------------------------------------------------------------------------------------------------uacgcuUUAGCCg---------------------------------------cuuaa----------------------------------GGCUAGc------------------------------------------------------------------------CGUUGCa--------------------GCAGUC----------------gGUCAAUG--------------------------GGCUGU----------------GUGGC-------gaaa----------------------------------GCCAC--------------------cGCAACGuc-------------------------aucuuaCAUUGACug----------------------------------------GUUUCCaGCC----------------gGGUUACUU-------------------------GGCaGGAAAUaagac---uuaAGGUAACUg---GUUCCcUaaa----gGCC----uGUCG--GUC-------GGC---augacG-GGGAUaag----------------------------------------------AU---------uccaaAU-----------aGAUa-CGAC----uaaGUAUGua--------------------------------gaaCGC--UUUGUag--------------------------------------agGACUUUCGga-cGGGGGuucgauuCCCCC-CGCCUCCacca

>Neis.meni._TRW-122587  S000003952 Neisseria meningitidis; N94II; AJ239310 
GGGGGCGac-cuugguuu-----cgaCGGGGGUUgcga-------------------------------------aGCAGA-uGCGgg------CAUACCGGGG-----ucUCAGau------UCCCGuaaaa---------------------caCUGAau---------------------------------ucaaauaguc-gcaaacgacgaaacu-------------------------------------------------------------------------------------------------------------------------------------------------------------------------------------------------------------------------------------------------------------------------------------------------------------uacgcuUUAGCCg---------------------------------------cuuaa----------------------------------GGCUAGc------------------------------------------------------------------------CGUUGCa--------------------GCAGUC----------------gGUCAAUG--------------------------GGCUGU----------------GUGGC-------gaaa----------------------------------GCCAC--------------------cGCAACGuc-------------------------aucuuaCAUUGACug----------------------------------------GUUUCCUGCC----------------gGGUUAUUU-------------------------GGCAGGAAAUgagau---uuaAGGUAACUg---GUUUCcaAaa----gGCC----uGUUG--GUC-------GGC---augaUg-GAAAUaag----------------------------------------------AUU--------uucaAAU-----------aGACa-CAAC----uaaGUAUGua--------------------------------gaaCGC--UUUGUag--------------------------------------agGACUUUCGga-cGGGGGuucgauuCCCCC-CGCCUCCacca

>Neis.gono._U68080  S000003950 Neisseria gonorrhoeae (T); NCTC 83785; X07714
nnnnnnnnn-nnnnnnnn-----nnnnGGGGGUUgcga-------------------------------------aGCAGA-uGCGgg------CAUACCGGGG-----ucUCAGau------UCCCGu aaaa---------------------caCUGAau---------------------------------ucaaauaguc-gcaaacgacgaaacu------------------------------------- --------------------------------------------------------------------------------------------------------------------------------- --------------------------------------------------------------------------------------------------------------------------------- ------uacgcuUUAGCCg---------------------------------------cuuaa----------------------------------GGCUAGc------------------------- -----------------------------------------------CGUUGCa--------------------GCAGUC----------------gGUCAAUG------------------------- -GGCUGU----------------GUGGC-------gaaa----------------------------------GCCAC--------------------cGCAACGuc---------------------- ---aucuuaCAUUGACug----------------------------------------GUUUCCaGCC----------------gGGUUACUU-------------------------GGCaGGAAAUa agac---uuaAGGUAACUg---GUUUCcaAaa----gGCC----uGUUG--GUC-------GGC---augaUg-GAAAUaag----------------------------------------------A UU--------uucaAAU-----------aGACa-CAAC----uaaGUAUGua--------------------------------gaaCGC--UUUGUag------------------------------ --------agGACUUUCgga-cggggnnnnnnnnnnnnn-nnnnnnnnnnn

>Chro.viol._AE016825  S000628260 Chromobacterium violaceum ATCC 12472
GGGGGCGa--ccugguuu-----cgaCGGGGGUUgcga-------------------------------------aGCAGa-uGAGgg------CAUACCGGGa-----uUUCAGUca-----cCCCGuaaaa---------------------cGCUGAAu---------------------------------uuauauaguc-gcaaacgacgaaacu-------------------------------------------------------------------------------------------------------------------------------------------------------------------------------------------------------------------------------------------------------------------------------------------------------------uacgcUCUGGCaG---------------------------------------ccuaacgg-----------------------------cCgGCCAGA------------------------------------------------------------------------CACUACA--------------------aCGGUU----------------cGCAGAUG--------------------------GGCCGg----------------GGGcg-------ucaa----------------------------------aaCCC--------------------UGUAGUGuc-------------------------acucuaCAUCUGCua----------------------------------------GUGCUGuuCC----------------GGGUUACUU-------------------------GGuuCAGUGCgaaau---aauAGGUAACUC---GCCaaaguCC----aGCC----uGUCc--GUC-------GGC---guGGcg-gaGGUuaa----------------------------------------------AUc---------c-aaAU------------GACa-cGAC----uaaGUAUGua--------------------------------gaaCUC--aCUGUag--------------------------------------agGACUUUCGga-cGCGGGuucgauuCCCGC-CGCCUCCacca

>Acid.ferr._TRW-243159 Acidithiobacillus ferroxidans strain ATCC 23270  S000017846 Acidithiobacillus ferrooxidans; DSM9465 = NFe4; Y11595 
GGGGGCGa---ccggcuu-----cgaCGCAGgUcgCgaa-------------------------------------GCCuU---CGGug-----CAUGCAGAGC-----UGCGGUU------cGCUCUuaaaacu--------------------GGUCGCAga--------------------------------uucauaauu-gccaacgacagcaauua-----------------------------------------------------------------------------------------------------------------------------------------------------------------------------------------------------------------------------------------------------------------------------------------------------------cgcuCUCGCUGCU-----------------------------------------ua----------------------------------AGCAGUGAG-----------------------------------------------------------------------CCCUCUG--------------------cC------CGGAUUug-------UCUGUG-----GAUCCG--------------------G-----------------aGCC-------------------------gaaa------------------GGCg------------------cgCGGAGGGucau--------------------------gaaaCACGGAa-----------------------------------------UcGUGCGC---AUUCUA------------gUCUG-------------------UGGGAU---GCGCGCuAaa----uuaaagCAGAauc----GCCaUguCgu---caUCC----uGUcU--GUC-------GGAg--ggcgGu-GcGGUuaaa--------------------------------------------------------------------gccaaaaGAC--AaAC----uacGCAUGua-------------------------------gauCCG---GuGGUcu-------------------------------------aGguA-CUGCGga-cGCGGGuucaauuCCCGC-CGCCUCCacca

>Meth.caps._AE017282  S000416175 Methylococcus capsulatus str. Bath; AE017282 
GGGGGCGac--auggcuu-----cgaCGUGGAUCgcgaa-------------------------------------acCUG---aGGUg-----CAUGCCGAGG----uGCAGAUg------aCCUCGuaaaucc---------------------AUCUGCaaa------------------------------ccaaauaaac-gccaacgacgacguuua-------------------------------------------------------------------------------------------------------------------------------------------------------------------------------------------------------------------------------------------------------------------------------------------------------------cgcaCUGGCCG---------------------------------------cuuaa-------------------------------gcCGGCCGG-------------------------------------------------------------------------CCUCuGa----------------------ucagcaGcUCGC---------UUACAA-----GCGGcUg----------------------------------------------------------------------------------------------------------------gUuGGGGguaa-------------------------cccaaUUGUAAgc----------------------------------------UcGCGCU---gaaGUCU------------gUCCG-------------------GGGCc---gaAGCGCuAaaa----cccaaCGGAauc----GCCGuccgu----cuUCC---cugCCA--CUC-------GGG---uagcgu-cCGGCuaaa---------------------------------------------------------------------ucaauaGAG--UGGa----uacGCAUGua-------------------------------gaACCg--aUGGcag---------------------------------------agGAUUUGCGga-cGCGGGuucaauuCCCGC-CGCCUCCacca

>Nitr.ocea._CP000127  S000610925 Nitrosococcus oceani ATCC 19707
GGGGGCGac--cuggcuu-----cgaCGCGGGUAgcaaa-------------------------------------aCCUa---aGGgg-----CAUGCCGAGG-----UGCAGUG------aCCUCGuuaauca--------------------CGCUGCAa--------------------------------cauuauaguu-gccaacgacgacaacua-------------------------------------------------------------------------------------------------------------------------------------------------------------------------------------------------------------------------------------------------------------------------------------------------------------cgcaCUcGCUG---------------------------------------cuuaa-----------------------------aaccCAGUaGGgugc---------------------------------------------------------------------CGUCUGAc---------------------ug----aaGcCGug-------CUUGUG-----CGuUcaga-------------------------------------------------------------------------------------------------------------uuUCAGGCGucga--------------------------uucuCACAAGa-----------------------------------------UcGCGGu---gaaGUUC------------UCCCA-------------------GGGCaga---cCCGCuAaaa---cuuuacUGGGAuc----GCCGUauguU----uUCC---uuGCCC--GUC-------GGG---uaGcau-GCGGUuaaa---------------------------------------------------------------------uuaa-uGACu-GGGC----uauGCAUGua-------------------------------gaaCCg---aAGGcgg--------------------------------------agUACUUGUGga-cGCGGGuucgauuCCCGC-CGCCUCCacca

>Xant.axon._AE011783 Xanthomonas axonpodis  S000397191 Xanthomonas axonopodis pv. allii; CFBP6369; AY135649 
GGGGGUGca--cugguuu-----cgaCGGGGGUcgcgaa-------------------------------------GUCgC--uUGGCG-----CAUGCCGAGGg----gGCaGCUu-----uCCUCGuuaaucc--------------------AGCaGCaaa--------------------------------cuuuuaguu-gccaacgaugacaacua-------------------------------------------------------------------------------------------------------------------------------------------------------------------------------------------------------------------------------------------------------------------------------------------------cgguucGGacuUcGCUAucGCCG---------------------------------------cuuaau--------------------------------UGGCuuUAGUuGuagUUcu-------------------acagcCGCC-----uaa---GGCGaa---------------cCCCcGa-------------------accUA-----CUUGUG---------cCCGUGcU---CGUAGG-------------------UG----------------------------------------------------------------------------------------------UaGGGucau---------------------------uAuCACGGaa-----------------------------------------ccAUCGGU----AGUgG----------CuGCCUGU------------------CaGCU----ACCGGUcaga-----uaaaGCAGGCuG----GUUUCcaGGu----GCGC--uuuGCCa--aCC-------GUGC--ugcCUg-GGAACgaga---------------------------------------------------------------------ucuaacGGa--gGGC----uaaGCAUGua-------------------------------gUGCUG---GgGAUgg--------------------------------------aguGCUUCCGga-cGGCGGuucgauuCCGCC-CACCUCCacca

>Xant.oryz._AE013598  S000497875 Xanthomonas oryzae pv. oryzae KACC10331
GGGGGUGca--cugguuu-----cgaCGGGGGUcgcgaa-------------------------------------GUCgC--uUGGCG-----CAUGCCGAGGg----gGCaGCUu-----uCCUCGuuaaucc--------------------AGCaGCaaa--------------------------------cuuuuaguu-gccaacgaugacaacua-------------------------------------------------------------------------------------------------------------------------------------------------------------------------------------------------------------------------------------------------------------------------------------------------cgguucGGacuUcGCUAucGCCG---------------------------------------cuuaau--------------------------------UGGCuuUAGUuGucgUUcu-------------------acagcCGCC-----uaa---GGCGaa---------------cCCCcGa-------------------accUA-----CUUGUG---------cCCGUGcU---CGUAGG-------------------UG----------------------------------------------------------------------------------------------UaGGGucau---------------------------uAuCACGGaa-----------------------------------------ccAUCGGU----AGUgG----------CuGCCUGU------------------CaGCU----ACCGGUuaga-----uaaaGCAGGCuG----GUUUUcaGGu----GCGC--uuuGCCa--aCC-------GUGC--ugcCUg-GGAAUgaga---------------------------------------------------------------------ucuaacGGa--gGGC----uaaGCAUGua-------------------------------gUGCUG---GgGAUgg--------------------------------------aguGCUUCCGga-cGGCGGuucgauuCCGCC-CACCUCCacca

>Xant.camp._AM039952 Xanthomonas campestris pv. vesicatoria    S000607800 Xanthomonas euvesicatoria; 85-10; AM039952 
GGGGGUGca--cugguuu-----cgaCGGGGGUcgcgaa-------------------------------------GUCgC--uUGGCG-----CAUGCCGAGGg----gGCaGCUu-----uCCUCGuuaaucc--------------------AGCaGCaaa--------------------------------cuuuuaguu-gccaacgaugacaacua-------------------------------------------------------------------------------------------------------------------------------------------------------------------------------------------------------------------------------------------------------------------------------------------------cgguucGGacuCcGCUAucGCCG---------------------------------------cuuaau--------------------------------UGGCuuUAGUuGuagUUcu-------------------acagcCGCC-----uaa---GGCGaa---------------cCCCcGa-------------------accUA-----CUUGUG---------cCCGUGcU---CGUAGG-------------------UG----------------------------------------------------------------------------------------------UaGGGucau---------------------------uAuCACGGaa-----------------------------------------ccAUCGGU----AGUgG----------CuGCCUGU------------------CaGCU----ACCGGUcaga-----uaaaGCAGGCuG----GUUUCcaGGu----GCGC--uuuGCCa--aCC-------GUGC--ugcCUg-GAAACgaga---------------------------------------------------------------------ucuaacGGa--gGGC----uaaGCAUGua-------------------------------gUGCUG---GgGAUgg--------------------------------------aguGCUUCCGga-cGGCGGuucgauuCCGCC-CACCUCCacca

>Sten.malt._TRW-40324 Stenotrophomonas maltophilia     S000000260 Stenotrophomonas maltophilia; LMG 10871; AJ131781 
GGGGGUGca--uugguuu-----cgaCGGGGGUugUgaa-------------------------------------GUCgCc--UGGCG-----CAUGCCGAGGg----gGUAGCUu-----uCCUCGuaaaucc--------------------AGCUGCaaa--------------------------------acucuaguu-gccaacgacgacaacua--------------------------------------------------------------------------------------------------------------------------------------------------------------------------------------------------------------------------------------------------------------------------------------------------------------cGCUcuGGCC--------------------------------------gcuuaa---------------------------------GGCCuaAGC-----------------------------------------------------------------------CUCgAaA-------------------c--------CGCuuGug-------UCCAUG-----CucGCG--------------------g--------------------------------------------------------------------------------------------UgUaGAGucac---------------------------uauCAUGGAa-----------------------------------------UcGcGCUG----GGUgG---------CuGCCUGU-------------------CaGUC----CGGCaCuAga-----acacaACAGGCuG---GUUCCcgGAu----GCGC--uuuGCaC--GCC-------GUGC--uguUCg-GGGACgaga---------------------------------------------------------------------uccaacGGU--GaGC----uaaGCAUGua-------------------------------gUGCUG---GgGAUgg--------------------------------------AguGCCUUCGga-cGGCGGuucaauuCCGCC-CACCUCCacca

>Xyle.fast._AE009442Xylella fastidiosa Temecula1  S000623130 Xylella fastidiosa Temecula1; AE009442
GGGGGUGca--cuggcuu-----cgaCGGGGGUcacaaa-------------------------------------aUCaC--uUGGUg-----CAUGCCGAGGg----gGCcGCUu-----uCCUCGuaaaucc--------------------AGCaGCaca--------------------------------cuuauaguu-gccaacgaagacaacuu--------------------------------------------------------------------------------------------------------------------------------------------------------------------------------------------------------------------------------------------------------------------------------------------------------------cGCUcuAGCC--------------------------------------gcuuaa---------------------------------GGCUuaAGC-----------------------------------------------------------------------CUCgA--------------------aacUG-----cUUGUG---------UCCGUGcU---CGCAG--------------------CG----------------------------------------------------------------------------------------------UaGAGucau---------------------------cAuCACGGAa-----------------------------------------ccGCUGAG---acGUGG----------CcGUCUGC------------------CCACc----CUUGGUuaaa-----ucuaGCAGACuG----GUUuCcgGGu----GCGC--uuugCCU--GUC-------GUGC--ugcCCg-GcGACgaga---------------------------------------------------------------------ccuaacGGCc-AGGa----uaaGCAUGua-------------------------------ggGCCG---GgGAcgg--------------------------------------aguACUUUCGga-cGGCGGuucgauuCCGCC-CACCUCCacca

>Xyle.fast._AE003849  S000650648 Xylella fastidiosa 9a5c
GGGGGUGca--cuggcuu-----cgaCGGGGGUcacaaa-------------------------------------AUCaC--uUGGUg-----CAUGCCGAGGg----gGCcGCUu-----uCCUCGuaaaucc--------------------AGCaGCaaa--------------------------------cuuauaguu-gccaacgaagacaacuu--------------------------------------------------------------------------------------------------------------------------------------------------------------------------------------------------------------------------------------------------------------------------------------------------------------cGCUguAGCC--------------------------------------gcuuaa---------------------------------GGCUuaAGC-----------------------------------------------------------------------CUCgA--------------------aacUG-----cUUGUG---------UCCGUGcU---CGCAG--------------------CG----------------------------------------------------------------------------------------------UaGAGucau---------------------------cAuCACGGAa-----------------------------------------ccGCUGAG---acGUGG----------CcGUCUGC------------------CCAUc----CUCGGUuaaa-----ucuaGCAGACuG----GUUuCcgGGu----GCGC--uuugCCU--GUC-------GUGC--ugcCCg-GcGACgaga---------------------------------------------------------------------ccuaacGGCg-AGGa----uaaGCAUGua-------------------------------ggGCCG---GgGAUgg--------------------------------------aguACUUUCGga-cGGCGGuucgauuCCGCC-CACCUCCacca

>Dich.nodo._U20246 Dichelobacter nodosus strain A198  S000436251 Dichelobacter nodosus; 198A; ATCC 27521; M35016 
nnnnnnnnn--nnnnnnn-----nnnnnnnnnnnnnnnn-------------------------------------ncUcg---aGGUG-----CAUGUCGAGA-----aUGAGAGa-----aUCUCGuuaaaua--------------------CUUUCAaaa--------------------------------cuuauaguu-gcaaacgacgacaacua-------------------------------------------------------------------------------------------------------------------------------------------------------------------------------------------------------------------------------------------------------------------------------------------------------------cGcuuUaGcGG---------------------------------------cuuaa---------------------------------UUcCcGcuuU----------------------------------------------------------------------CGCUUAC-------------------c--------UAGAUUug-------UCUGUG-----GGUUUA--------------------c-------------------------------------------------------------------------------------------cGUAAGCGacau---------------------------uaaCACAGAa-----------------------------------------UcGCUGGU----UAACG----------cgUCCGC-------------------UGUUA----AUCGGUuAaa------uuaaGCGGAauc---GCUUGuaAAA----uGCC----uGAGC--GUU-------GGC---ugUUUa-UGAGUuaaa--------------------------------------------------------------------ccuaauuAACu-GCUC----uaaACAUGua-------------------------------gUACCa---aaAnnua--------------------------------------agnnnnnnnnnn-cGGGGGuucaaauCCCCC-nnnnnnnnnnn

>Coxi.burn._AE016828  S000569972 Coxiella burnetii RSA 493
GGGGGCGac--caggcuu-----cgaCGUGGAUCcUgaa-------------------------------------acCCG---aGACG-----CAUGUCGAGCc---gGCAACgaa-----gGCUCGuaaaucca------------------ucaGUUGCaa-------------------------------acagauaguu-gcaaacgauaguaauua----------------------------------------------------------------------------------------------------------------------------------------------------------------------------------------------------------------------------------------------------------------------------------------------------------ucuccAAGAAGCUU-------------------------------------acgcaua---------------------------------AAGCUUCUU-----------------------------------------------------------------------CCGUUGcu---------------------------GGGAUUc--------GCUUAUA----GAUCCCua---------------------------------------------------------------------------------------------------------------cCAACGGccau-------------------------agcaUAUAAGC------------------------------------------UcGCCcUCA---agCAU-----------GGCUC--------------------AUGacu--UGAaGGUuAaa------cagaaGAGCUc---gCAGUCaAuUU----cCCC----uGCAc--GUC-------GGG----cGAuU-GACUGuuaaa-------------------------------------------------------------------ucaua--GACg-aUGC----uaaGCAUGua-------------------------------gUGUCa--aCGGcgg---------------------------------------AuGAUUUACGga-cGCGGGuucaauuCCCGC-CGCCUCCauca

>Legi.pneu._CR628337  S000528939 Legionella pneumophila str. Lens
GGGGGCGac--cuggcuu-----cgaCGUGGGUUgcaaa-------------------------------------aCCgg---aAGUg-----CAUGCCGAGA-----agGAGaU------cUCUCGuaaauaa--------------------GaCUCaauu-------------------------------aaauauaaau-gcaaacgaugaaaacuuugcuggugggga-------------------------------------------------------------------------------------------------------------------------------------------------------------------------------------------------------------------------------------------------------------------------------------------------agcuAucGCUg---------------------------------------ccuaa--------------------------------uaAGCacUuuaguuaaaccaucacu--------------guGUACUGG-ccaauaaac-CCAGUAU---------------cCCGUUcg------------------a--cc----GaGCCc---------GCUUAU-----cGGUaU------------------------------------------------------------------------------------------------------------cgaaucAACGGucaua--------------------------agagAUAAGC------------------------------------------UaGCGUC---cUAAUCU------------AUcCC-------------------GGGUUA---uGGCGCgAaa-----cucagGGaAUc-----GCUGUguaUc----aUCC----uGCCc--GUC-------GGA---ggaGcc-ACAGUuaaa--------------------------------------------------------------------uucaaaaGACa-aGGC----uauGCAUGua-------------------------------gaGCUa---aaGGcag--------------------------------------agGACUUGCGga-cGCGGGuucgauuCCCGC-CGCCUCCacca

>Chro.sale._CP000285   S000653083 Chromohalobacter salexigens DSM 3043
GGGGGCG-a-cauggcuu-----cgaCGCCGGUGacaa--------------------------------------uCCCug--aGGUg-----CAUGCCGAGA----gCGUAACGu-----aUCUCGuaaaucca------------------aCGUUACGauua--------------------------------aauaguc-gcaaacgacgacaacuac---------------------------------------------------------------------------------------------------------------------------------------------------------------------------------------------------------------------------------------------------------------------------------------------------gcucaggg-cgcgCUGGCAG---------------------------------------cguaa------------------------------caaCUGCUAG-------------------------------------------------------------------------CUUcUAguccgg---------------CCCGg-agGUGAUGug-------CCCAUU-----CAUCACc---------------gaUGGG-------------------------------------------------------------------------------------------aUAcGAGcuca--------------------------gacuGAUGGGa-----------------------------------------UcGCGGU----UGGCcC----------ugUCCUC-------------------GuGUCA----GCCGCuAaaac-----uuaGAGGAauc---GCGUCgCUgG----aUCC----uGcCC--GUC-------GGA---gcCaGG-GACGUuaaa---------------------------------------------------------------------ucagaaGAC--GGaC---cuaaGCAUGua-------------------------------gaGCCg--auGGGug---------------------------------------agUGCCGGCGga-cGGGGGuucaauuCCCCC-CGCCUCCacca

>Acin.spec._CR543861   S000528893 Acinetobacter sp. ADP1
GGGGAUGuu-auuggcuu-----cgaCGCUGGUGaUgaa-------------------------------------GCUCau--aGAUG-----CAUGCCGAGAg---cGcAUUUU------cUCUCGuaaau----------------------AAAAUuUgca-----------------------------uuuuaauaguc-gcaaacgacgaaacuuac----------------------------------------------------------------------------------------------------------------------------------------------------------------------------------------------------------------------------------------------------------------------------------------------------------GcuCuAGCUGCCU------------------------------------------aa---------------------------------GGGCAGUUuGucCgcuu-----------------------CCUAGAaUA--cuug-UGgUUUAGG---------------aacCcga--------------------------ccGUag-----------------c----gcacGCaca--------------------------------------------------------------------------------------------------------------caaGuccguau------------------------agaguca-agccuc----------------------------------------------------------------------------------------------gggg----cuuuauaccaa-----acuuagaggauc---GCAUCuUGu----acCCU-----GuUc--GUC-------GGG---ucacUG-GGUGUuaaa---------------------------------------------------------------------acaauaGACgauAuC----uaaGCAUGua-------------------------------gUAUUc--ucGAGUgu--------------------------------------AgUGCUGGCGga-cGCGGGuucaacuCCCGC-CAUCUCCacca

>Psyc.arct._CP000082   S000581806 Psychrobacter arcticus 273-4
GGGGAUGuu--cuggcuu-----cgaCGCUGGUGaUgaa-------------------------------------aCUCAa--uGAUg-----CAUGUCGAGAg---uAUAUGUc------cUCUCGuuaauca--------------------aACAUAUa-------------------------------uuguuauaguc-gcaaacgacgaaaauuac-------------------------------------------------------------------------------------------------------------------------------------------------------------------------------------------------------------------------------------------------------------------------------------------------------------gcucuAGCAG---------------------------------------cuuaaacc------------------------------CUGUUu--------------------------------------------------------------------------ACUUGGU--------------------UG------CUGAUca--------UCUACA------GUUGG-------------------uCA-------------------------------------------------------------------------------------------ACUAAGUugaagcgu---------------------ccgcaUGUAGAagc-----------------------------------------GCCaca---AGUGAU----------ugUCUCa-------------------AUUGCU----ugGGUuuaaa------aguaGAGAauc---aUCCuaUcC----aucCU-----GacU--GUC-------GGa---ucgGuG-cGGAcuaaa---------------------------------------------------------------------accaaaGACagAaaC----uaaACAUGua--------------------------------gAUUc--aUGAGcgu--------------------------------------AaUGCUGGCGga-cGCGGGuucaacuCCCGC-CAUCUCCacca

>Psyc.cryo._CP000323  S000653095 Psychrobacter cryohalolentis K5
GGGGAUGuu--cuggcuu-----cgaCGCUGGUGaUgaa-------------------------------------aCUCAa--uGAUg-----CAUGUCGAGAg---uAUAUGUc------cUCUCGuuaauca--------------------aACAUAUa-------------------------------uuguuauaguc-gcaaacgacgaaaauuac-------------------------------------------------------------------------------------------------------------------------------------------------------------------------------------------------------------------------------------------------------------------------------------------------------------gcucuAGCAG---------------------------------------cuuaaacc------------------------------CUGUUu--------------------------------------------------------------------------ACUUGGU--------------------UG------CUGAUca--------UCUACA------GUUGG-------------------uCA-------------------------------------------------------------------------------------------ACUAAGUugaagcgu---------------------ccgcaUGUAGAagc-----------------------------------------GCCaca---AGUGAU----------ugUCUCa-------------------AUUGCU----ugGGUuuaaa------aguaGAGAauc---GUCCuaUcC----aucCU-----GacU--GUC-------GGa---ucgGuG-cGGACuaaa---------------------------------------------------------------------accaaaGACagAaaC----uaaACAUGua--------------------------------gAUUc--aUGAGcgu--------------------------------------AaUGCUGGCGga-cGCGGGuucaacuCCCGC-CAUCUCCacca

>Mari.hydr._U68077 Marinobacter hydrocarbonoclasticus  S000003130 Marinobacter hydrocarbonoclasticus; Y16735 
nnnnnnnnn-nnnnnnnn-----nnnnGCCGGUGacga--------------------------------------acCCUU--GGGug-----CAUGCCGAGA----ugGCAGCga-----aUCUCGuaaaucca------------------aaGCUGCaacgu--------------------------------aauaguc-gcaaacgacgaaaacua------------------------------------------------------------------------------------------------------------------------------------------------------------------------------------------------------------------------------------------------------------------------------------------------------------cGCacuGGCGGC----------------------------------------guaa---------------------------------GCCGUUccaGU---------------------------------------------------------------------CGUCCUG----------------------------GCUGAGgc-------GCCUAUAA---CUCAGUagc--------------aacau-----------------------------------------------------------------------------------------ccCAGGACGuca-------------------------ucgcUUAUAGGCu-------------------------------------------GCUccGu-uCACCAG----------AGCUCa--------------------CUGGUG---UucGGCuaaga------uuaaaGAGCUc---GCCUCuuGca-----CCC----uGaCC--UUC-------GGG---ucgcUu-GAGGUuaaa---------------------------------------------------------------------ucaauaGAA--GGaC-a-cuaaGCAUGua-------------------------------gacCUC--AAGGccu---------------------------------------agUGCUGGCgga-cgcggnnnnnnnnnnnnn-nnnnnnnnnnn

>Pseu.syri._AE016853  S000498035 Pseudomonas syringae pv. tomato str. DC3000
GGGGCCGau--uuggauu-----cgaCGCCGGUGaUgaa-------------------------------------acUUu---aGGUG-----CAUGCCGAGUu---gGUAACAG------aACUCGuaaaucc-------------------aCUGUUGCaac-----------------------------uuucuauaguu-gccaaugacgaaaacuac------------------------------------------------------------------------------------------------------------------------------------------------------------------------------------------------------------------------------------------------------------------------------------------------------GGugcUcaacuaGCUGC----------------------------------------guaa---------------------------------GCAGCcuagccGcacUU-----------------------CUGGuAGC---uucg--GCU-CCAG---------------CAAUCAU--------------------------caGGGgaU---------gCCUGU-----AaaCCCaaa--------------------------------------------------------------------------------------------------------------AUGAUUGucau-------------------------auagaACAGGauc------------------------------------------GUCGCc----UaGUa----------cGUUGUG-------------------gACgA----aGCGACuaaaa-----cuuaCGCAACuc---GCCCaaUGc----acCCU-----GCCc--GUC-------GGG---ucgcUG-aGGGUuaac---------------------------------------------------------------------uuaauaGACa-cGGC----uacGCAUGua-------------------------------gUACCg--acAGcgg---------------------------------------AgUACUGGCGga-cGGGGGuucaaauCCCCC-CGGCUCCacca

>Pseu.syri._CP000075  S000581796 Pseudomonas syringae pv. syringae B728a 
GGGGCCGau--uuggauu-----cgaCGCCGGUGaUgaa-------------------------------------acUUu---aGGUG-----CAUGCCGAGUu---gGUAACAG------aACUCGuaaaucc-------------------aCUGUUGCaac-----------------------------uuucuauaguu-gccaaugacgaaaccuac---------------------------------------------------------------------------------------------------------------------------------------------------------------------------------------------------------------------------------------------------------------------------------------------------ggGGaauAcGCUcuCGCCGC----------------------------------------guaa---------------------------------GCGGUGcuAGCcUuccUU----------------------CUGGuAGC---uucg--GCU-CCAG---------------CAAUCAU--------------------------caGGGgaU---------gCCUGU-----AaaCCCgaa--------------------------------------------------------------------------------------------------------------AUGAUUGucau-------------------------auagaACAGGauc------------------------------------------GUCGCc----UaGUa----------cGUUGUG-------------------gACgA----aGCGACuaaaa-----cuuaCACAACuc---GCCCaaaGc----acCCU-----GCCc--GUC-------GGG---ucgcUg-aGGGUuaac---------------------------------------------------------------------uuaauaGACa-cGGC----uaaGCAUGua-------------------------------gUACCg--acAGcgg---------------------------------------AgUACUGGCGga-cGGGGGuucaaauCCCCC-CGGCUCCacca

>Pseu.syri._CP000058  S000581786 Pseudomonas syringae pv. phaseolicola 1448A
GGGGCCGau--uuggauu-----cgaCGCCGGUGaUgaa-------------------------------------acUUu---aGGUG-----CAUGCCGAGUu---gGUAACAG------aACUCGuaaaucc-------------------aCUGUUGCaac-----------------------------uuucuauaguu-gccaaugacgaaaacuac------------------------------------------------------------------------------------------------------------------------------------------------------------------------------------------------------------------------------------------------------------------------------------------------------GGugcUcaacuaGCUGC----------------------------------------guaa---------------------------------GCAGCcuagccGcacUU-----------------------CUGGuAGC---uucg--GCU-CCAG---------------CAAUCAU--------------------------caGGGgaU---------gUCUGU-----AaaCCCaaa--------------------------------------------------------------------------------------------------------------AUGAUUGucau-------------------------auagaACAGAauc------------------------------------------GCCGug----caGUa----------cGCUGUG-------------------gACga----auCGGCuaaaa-----cuuaCACAGCuc---GCCCaaaGc----acCCU-----GCCc--GUC-------GGG---ucgcUg-aGGGUuaac---------------------------------------------------------------------uuaauaGACa-cGGC----uacGCAUGua-------------------------------gUACCg--acAGcgg---------------------------------------AgUACUGGCGga-cGGGGGuucaaauCCCCC-CGGCUCCacca

>Pseu.fluo._CP000076  S000555181 Pseudomonas fluorescens Pf-5
GGGGCCGuu--uaggauu-----cgaCGCCGGUugcgaa-------------------------------------acUUu---aGGUG-----CAUGCCGAGUu---gGUAACAG------aACUCGuaaaucc-------------------aCUGUUGCaac-----------------------------uuccuauaguu-gccaaugacgaaaccuac---------------------------------------------------------------------------------------------------------------------------------------------------------------------------------------------------------------------------------------------------------------------------------------------------GGGGauuacGCUcucGCUGC----------------------------------------guaa---------------------------------GCAGCcuuAGCccuucCCCC--------------------CUGGuACC---uucg--GGU-CCAG---------------CAAUCAU--------------------------caGGGgaU---------gUCUGU-----AaaCCCaaa--------------------------------------------------------------------------------------------------------------AUGAUUGucau-------------------------auagaACAGAauc------------------------------------------GCCGUg----caGUa----------cGUUGUG-------------------gACga----aGCGGCuaaaa-----cuuaCACAACuc---GCCCaaaGc----acCCU-----GCCc--GUC-------GGG---ucgcUg-aGGGUuaac---------------------------------------------------------------------ucaauaGACa-cGGC----uaaGCAUGua-------------------------------gUACCg--acAGcgg---------------------------------------aguACUGGCGga-cGGGGGuucaaauCCCCC-CGGCUCCacca

>Pseu.fluo._CP000094   S000610879 Pseudomonas fluorescens Pf0-1
GGGGCCGuu--uaggauu-----cgaCGCCGGUugcgaa-------------------------------------acUcu---aGGUG-----CAUGCCGACUu---gGUAACAG------aAGUCGuaaaucc-------------------aCUGUUGCaac-----------------------------uacuuauaguu-gccaaugacgaccaauac------------------------------------------------------------------------------------------------------------------------------------------------------------------------------------------------------------------------------------------------------------------------------------------------------GGugcUGcucUcGCUGC----------------------------------------uuaa-------------------------------uuGCAGCuGacaUGcacUC-----------------------CUGGuACC---uucg--GGU-CCAG---------------CAAUCAU--------------------------caGGGgaU---------gUCUGU-----AaaCCCaaa--------------------------------------------------------------------------------------------------------------AUGAUUGucau-------------------------auagaACAGAauc------------------------------------------GCCGUg----caGUa----------cGUUGUG-------------------gACga----aGCGGCuaaaa-----cuuaCACAACuc---GCCCaaaGc----acCCU-----GCCc--GUC-------GGG---ucgcUg-aGGGUuaac---------------------------------------------------------------------uuaauaGACa-cGGC----uacGCAUGua-------------------------------gUACCg--acaGcgg---------------------------------------aguACUGGCGga-cGGGGGuucaaauCCCCC-CGGCUCCacca

>Pseu.ento._CT573326   S000690663 Pseudomonas entomophila L48
GGGGCCGau--uaggauu-----cgaCGCCGGUAgcgaa-------------------------------------acUcu---aGGUG-----CAUGCCGAGUu---gGUAACAG------aACUCGuaaaucc-------------------aCUGUUGCaac-----------------------------uuucuauaguu-gccaaugacgaaaacuac---------------------------------------------------------------------------------------------------------------------------------------------------------------------------------------------------------------------------------------------------------------------------------------------------gaGGGcuacGcUcUcGCUGC----------------------------------------guaa---------------------------------GCAGCuGaGcCcgcuCUC----------------------CUGGuAGC---uucg--GCU-CCAG---------------CAAUCAU--------------------------caGGGgaU---------gCCUGU-----AaaCCCgaa--------------------------------------------------------------------------------------------------------------AUGAUUGucau-------------------------acagaACAGGauc------------------------------------------GUCGUg----caGCa----------cGUUGGG-------------------gGCga----aGCGACuaaaa-----cuuaCCCAACuc---AUCCaaaGc----acCCU-----GCCc--GUC-------GGG---cggcUg-cGGAUuaaa---------------------------------------------------------------------ucaguaGACa-cGGC----uaaGCAUGua-------------------------------gUACCg--acaGcgg---------------------------------------agUACUGGCGga-cGGGGGuucaaauCCCCC-CGGCUCCacca

>Pseu.aeru._AE004091  S000711168 Pseudomonas aeruginosa PAO1
GGGGCCGau--uaggauu-----cgaCGCCGGUaacaaa-------------------------------------acUUG---aGGgg-----CAUGCCGAGcu---gGUAGCAG------aaCUCGuaaauuc-------------------gCUGCUGCaaa-------------------------------cuuauaguu-gccaacgacgacaacuac------------------------------------------------------------------------------------------------------------------------------------------------------------------------------------------------------------------------------------------------------------------------------------------------------------gcuCUAGCUGC----------------------------------------uuaa--------------------------------uGCGGCUAG------------------------------------------------------------------------CAGUCGc--------------------------uaGGGgaU---------gCCUGU-----AaaCCCgaa--------------------------------------------------------------------------------------------------------------aCGACUGucag-------------------------auagaACAGGauc------------------------------------------GCCGcc----AaGUU----------cGCUGUA-------------------GACgU----aaCGGCuaaaa-----cucaUACAGCuc---GCUCCaagc----acCCU-----GCCA--CUC-------GGG---cggcgc-GGAGUuaac---------------------------------------------------------------------ucaguaGAGc-UGGC----uaaGCAUGua-------------------------------gaaCCg--aUAGcgg---------------------------------------agaGCUGGCGga-cGGGGGuucaaauCCCCC-CGGCUCCacca

>Pseu.aeru._CP000438  S000735437 Pseudomonas aeruginosa UCBPP-PA14
GGGGCCGau--uaggauu-----cgaCGCCGGUaacaaa-------------------------------------acUUG---aGGgg-----CAUGCCGAGcu---gGUAGCAG------aaCUCGuaaauuc-------------------gCUGCUGCaaa-------------------------------cuuauaguu-gccaacgacgacaacuac------------------------------------------------------------------------------------------------------------------------------------------------------------------------------------------------------------------------------------------------------------------------------------------------------------gcuCUAGCUGC----------------------------------------uuaa--------------------------------uGCGGCUAG------------------------------------------------------------------------CAGUCGc--------------------------uaGGGgaU---------gCCUGU-----AaaCCCgaa--------------------------------------------------------------------------------------------------------------aCGACUGucag-------------------------auagaACAGGauc------------------------------------------GCCGcc----AaGUU----------cGCUGUA-------------------GACgU----aaCGGCuaaaa-----cucaUACAGCuc---GCUCCaagc----acCCU-----GCCA--CUC-------GGG---cggcgc-GGAGUuaac---------------------------------------------------------------------ucaguaGAGc-UGGC----uaaGCAUGua-------------------------------gaaCCg--aUAGcgg---------------------------------------agaGCUGGCGga-cGGGGGuucaaauCCCCC-CGGCUCCacca

>Azot.vine._TRW-354  Azotobacter vinelandii  S000358047 Azotobacter vinelandii; DSM576; AY336565 
GGGGCCGau--uaggauu-----cgaCGCCGGUaacgaa-------------------------------------acUUG---aGGgg-----CAUGCCGAGUu---gGUGGCAG------aACUCGuaaaucc-------------------aCUGCUACaa-------------------------------acucauaguu-gccaacgacgacaacua------------------------------------------------------------------------------------------------------------------------------------------------------------------------------------------------------------------------------------------------------------------------------------------------------------cgcuCUGGcGGC----------------------------------------uuaa--------------------------------uGCC-CCAG------------------------------------------------------------------------CAGUCUC--------------------------caGGGgaU---------gCCUGU-----AaaCCCgaa--------------------------------------------------------------------------------------------------------------GAGACUGucag-------------------------auagaACAGGauc------------------------------------------GCCGcc----AaGUU----------cGCUGUA-------------------GACgU----aaCGGCuaaaa-----cucaUACAGCuc---GCCCAaagc----acCCU-----GCCC--GUC-------GGG---ccgcaa-UGGGUuaac---------------------------------------------------------------------ucaauaGACa-GGGC----uaaGCAUGua-------------------------------gaaCCg--aUAGcgg---------------------------------------agaGCUGGCGga-cGGGGGuucaaauCCCCC-CGGCUCCacca

>Pseu.atla._CP000388   S000711598 Pseudoalteromonas atlantica T6c
GGGGCUGau-uuuggauu-----cgaCAAGAuuCuUga--------------------------------------GGCUuU--aGGUG-----CAUGCAGAGG-----aGCGGUUu-----gCCUCUuaaa----------------------aAGCCGCauuua--------------------------------aauaguc-gcaaacgacgaaaacua-----------------------------------------------------------------------------------------------------------------------------------------------------------------------------------------------------------------------------------------------------------------------------------------------------------cGcuCUaG-CCGc----------------------------------------uuaa------------------------------uaacCGGcUaAGccCuuc--------------------------------------------------------------------------------------------CacUc--aUAcUcu---------UUCU-GC----uaG-UA------------------GagGuu-c----------------------------------------------------------------------------------------ggaagguca-------------------------ucccaGC-AGAAua------------------------------------------GCGagg--gaACCUU-----------GUCUA--------------------AGGGU---gaacCGCgaaaua-----guauUAGGCcc---GCUAUgagaA----aUCC----ugUCU--GcC-------GGA---guUcgaaAUAGUuaaa----------------------------------------------------------------------uaaaaGaC--AGAa----uaaGCAUGua-------------------------------gUACCg--AcGGUUa---------------------------------------AcGuuUUUUGga-cGCGGGuucaacuCCCGC-CAGCUCCacca

>Colw.psyc._CP000083   S000581814 Colwellia psychrerythraea 34H
GGGGCGGau-cuaggauu-----cgaCAAGAuuCaUga--------------------------------------aacUCa--aGGUG-----CAUGCCCAGG-----gGCGGUUu-----gCCUGGuaaa----------------------aAGCCGCaaaac--------------------------------uauaauu-gcuaacgacgauacguu-------------------------------------------------------------------------------------------------------------------------------------------------------------------------------------------------------------------------------------------------------------------------------------------------------------cgCacuaGCcg---------------------------------------cuuag-----------------------------------GC--uaG-----------------------------------------------------------------------CCAUCG---------------------CCUUg--aaAuCUc---------UCCU-AU----uGGuU------------------aGAGGau------------------------------------------------------------------------------------------CGAUGGucacc------------------------ccaaAU-AGGAua------------------------------------------GCGa-gg-gaAGCac-----------GCUUG--------------------agGCU---gaacCGCgaaaua-----guauCAAGCuc---ACCAugacGa----aGCC----uGUCG--CUU-------GGC---gucUaa-uUGGUuaaa----------------------------------------------------------------------uaaauGAG--CGAC----uaaGCAUGua-------------------------------gUACCg--aGAacgu---------------------------------------AgGcuUUUUGga-cGGGGGuucgauuCCCCC-CCGCUCCacca

>Idio.loih._AE017340   S000543668 Idiomarina loihiensis L2TR
-GGGgcuga-ucuggauu-----cgaCGgGAUACacga--------------------------------------aAcCCa--aGGUg-----CAUGCCGAGG-----UGAGGCag-----gCCUCGuaaa----------------------aaGCCUCAaccu--------------------------------aauaguu-gcaaacgacgacaacua------------------------------------------------------------------------------------------------------------------------------------------------------------------------------------------------------------------------------------------------------------------------------------------------------------cgcuC-UAGCGG---------------------------------------cuuaa-----------------------------uaacCCGCUAaGc------------------------------------------------------------------------CCAUCc--------------------cCCG---gcgcUUU---------GUCU-GC----GAG-ac------------------CGGaccag----------------------------------------------------------------------------------------GAUGGcucaaa-----------------------cuaauGU-AGACuc------------------------------------------GCGUgg--agGcUUU-----------GUCCG--------------------GAGcU---gaaGCGUuaaaac-----caauCGGACuc---GUCAGUugugA---aGCC----uGUCA--GUC-------GGC---gU-cacACUGAUuaac----------------------------------------------------------------------uaaaaGAC--UGAC----uaaGCAUGua-------------------------------ggACCg--aGGaUgu---------------------------------------agGUAUUgCGga-cGCGGGuucaacuCCCGC-cagCUCcacca

>Shew.deni._CP000302   S000711572 Shewanella denitrificans OS217
GGGGGCGau-ucuggauu-----cgaCAGGAuuCacga--------------------------------------aAcCCa--aGGaG-----CAUGUCGAGG-----gGCGGUUg-----gCCUCGuaaa----------------------aAGCCGCaccgu--------------------------------uauaguu-gcaaacgacucuaacua-----------------------------------------------------------------------------------------------------------------------------------------------------------------------------------------------------------------------------------------------------------------------------------------------------------cucuCUAGC-AGC----------------------------------------uuag---------------------------------GCUaGCUAG-----------------------------------------------------------------------CCAUCUg--------------------ACCC---agGuUUC---------UCAA-AU----GGG-Cg------------------GGGUauac----------------------------------------------------------------------------------------AGAUGGucaua------------------------uaacAU-UUGAua------------------------------------------GCGagg--gaACUCC-----------GUCCG--------------------GGGGU---gaacCGCgaaaca-----guacCGGACuc---GCCAuguaGc----aUCC----uGUCU--UUC-------GGA---gacUgc-cUGGUuaac----------------------------------------------------------------------uaaaaGAG--AGAC----uaaACAUGua-------------------------------gCgCCg--aGGaUgu---------------------------------------agGcuUUCUGga-cGCGGGuucaaguCCCGC-CGCCUCCacca

>Shew.frig._CP000447  S000735445 Shewanella frigidimarina NCIMB 400
GGGGGCGau-ucuggauu-----cgaCAGGAuuCacga--------------------------------------aAcCCa--aGGaG-----CAUGUCGAGG-----gGCGGUUg-----gCCUCGuaaa----------------------aAGCCGCaccgu--------------------------------uauaguu-gcaaacgacucuaacua-----------------------------------------------------------------------------------------------------------------------------------------------------------------------------------------------------------------------------------------------------------------------------------------------------------cucuCUAGC-AGC----------------------------------------uuag---------------------------------GCUaGCUAG-----------------------------------------------------------------------CCAUCAa--------------------CCAC---acGuUUC---------GCAC-GU----GGA-Ca------------------GUGGauuc----------------------------------------------------------------------------------------UGAUGGucaua-----------------------uuacaGU-GUGCua------------------------------------------GCGagg--gaACUCC-----------GUCCG--------------------GGGGU---gaacCGCgaaaca-----guacCGGACuc---ACCAAguaGc----aUCC----uGUCU--UUC-------GGA---gacUgc-UUGGUuaaa----------------------------------------------------------------------uaaaaGAG--AGAC----uaaACAUGua-------------------------------gUgCCg--aGGaUgu---------------------------------------agGcuUUCUGga-cGCGGGuucaaguCCCGC-CGCCUCCacca

>Shew.spec._CP000446   S000728257 Shewanella sp. MR-4
GGGGGCGau-ucuggauu-----cgaCAGGAuuCacga--------------------------------------aAcCCu--GGGaG-----CAUGCCGAGG-----gGCGGUUg-----gCCUCGuuaa----------------------aAGCCGCaaagu--------------------------------uauaguu-gcaaacgacgauaacua------------------------------------------------------------------------------------------------------------------------------------------------------------------------------------------------------------------------------------------------------------------------------------------------------------cgcuCUAGCcGC----------------------------------------uuaa--------------------------------uGCcGCUAG------------------------------------------------------------------------CCAUCua--------------------CCAC---acGuUUC---------GCAC-AU----GGG-Ca------------------GUGGauuu-----------------------------------------------------------------------------------------GAUGGucauc------------------------ucacAUcGUGCua------------------------------------------GCGagg--gaACCCU-----------GUCCG--------------------GGGGU---gaacCGCgaaaca-----guacCGGACuc---ACCGUgUgaG----aUCC----uGUCU--UUC-------GGA---guUcaA-ACGGUuaaa----------------------------------------------------------------------caauaGAA--AGAC----uaaGCAUGua-------------------------------gCgCCU--uGGaUgu---------------------------------------agGuuUUCUGga-cGCGGGuucaaguCCCGC-CGCCUCCacca

>Shew.spec._CP000469    S000750091 Shewanella sp. ANA-3
GGGGGCGau-ucuggauu-----cgaCAGGAuuCacga--------------------------------------aAcCCu--GGGaG-----CAUGCCGAGG-----gGCGGUUg-----gCCUCGuuaa----------------------aAGCCGCaaagu--------------------------------uauaguu-gcaaacgacgauaacua------------------------------------------------------------------------------------------------------------------------------------------------------------------------------------------------------------------------------------------------------------------------------------------------------------cgcuCUAGCcGC----------------------------------------uuaa--------------------------------uGCcGCUAG------------------------------------------------------------------------CCAUCua--------------------CCAC---acGuUUC---------GCAC-AU----GGG-Ca------------------GUGGauuu-----------------------------------------------------------------------------------------GAUGGucauc------------------------ucacAUcGUGCua------------------------------------------GCGagg--gaACCCU-----------GUCCG--------------------GGGGU---gaacCGCgaaaca-----guacCGGACuc---ACCGUgUgGG----aUCC----uGUCU--UUC-------GGA---guUCaA-ACGGUuaaa----------------------------------------------------------------------caauaGAA--AGAC----uaaGCAUGua-------------------------------gCgCCU--uGGaUgu---------------------------------------agGuuUUCUGga-cGCGGGuucaaguCCCGC-CGCCUCCacca

>Shew.spec._CP000444   S000728239 Shewanella sp. MR-7
GGGGGCGau-ucuggauu-----cgaCAGGAuuCacga--------------------------------------aAcCCu--GGGaG-----CAUGCCGAGG-----gGCGGUUg-----gCCUCGuuaa----------------------aAGCCGCaaagu--------------------------------uauaguu-gcaaacgacgauaacua------------------------------------------------------------------------------------------------------------------------------------------------------------------------------------------------------------------------------------------------------------------------------------------------------------cgcuCUAGCcGC----------------------------------------uuaa--------------------------------uGCcGCUAG------------------------------------------------------------------------CCAUCua--------------------CCAC---acGuUUC---------GCAC-AU----GGG-Ca------------------GUGGauuu-----------------------------------------------------------------------------------------GAUGGucauc------------------------ucacAUcGUGCua------------------------------------------GCGagg--gaACCCU-----------GUCCG--------------------GGGGU---gaacCGCgaaaca-----guacCGGACuc---ACCGUuUgGG----aUCC----uGUCU--UUC-------GGA---guUCaA-ACGGUuaaa----------------------------------------------------------------------caauaGAA--AGAC----uaaGCAUGua-------------------------------gCgCCU--uGGaUgu---------------------------------------agGuuUUCUGga-cGCGGGuucaaguCCCGC-CGCCUCCacca

>Shew.amaz._CP000507   S000768685 Shewanella amazonensis SB2B
GGGGGCGau-ucuggauu-----cgaCGGGAuuCgcga--------------------------------------aaCUCc--GGGaG-----CAUGCCGAGG-----gGCGGUUg-----gCCUCGuaaa----------------------aAGCCGCaaagu--------------------------------uauaguu-gcaaacgacgauaacua-----------------------------------------------------------------------------------------------------------------------------------------------------------------------------------------------------------------------------------------------------------------------------------------------------------cgcuCUGGC-Ugc----------------------------------------uuaa--------------------------------uuaGcGCCAG-----------------------------------------------------------------------CCAUCua--------------------CCAC---agGuCUC---------GCAC-AU----GGG-Ca------------------GUGGauuu-----------------------------------------------------------------------------------------GAUGGucacc------------------------uuacAUcGUGCua------------------------------------------GCGagg--gaACCUU-----------GUCUG--------------------GGGGU---gaacCGCgaaaca-----guucCAGGCuc---ACCGUuagaA----aUCC----uGUCU--UUC-------GGA---guUcga-GCGGUuaaa----------------------------------------------------------------------uaaaaGAG--AGAC----uaaGCAUGua-------------------------------gCgCCU--uGAGcgu---------------------------------------agGuuUUUCGga-cGCGGGuucaaguCCCGC-CGCCUCCacca

>Aero.salm._U68075 Aeromonas salmonicida   S000000394 Aeromonas salmonicida subsp. salmonicida (T); ATCC 27013T; X74680 
nnnnnnnnn-nnnnnnnn-----nnnnAAGAUUcacga--------------------------------------aAcCCa--aGGUG-----CAUGCCGAGG-----UGCGGUag-----gCCUCGuuaac---------------------aaACCGCAaaaa--------------------------------aauaguc-gcaaacgacgaaaacuac------------------------------------------------------------------------------------------------------------------------------------------------------------------------------------------------------------------------------------------------------------------------------------------------------------GCaCUA-GCAG---------------------------------------cuuaauaa-----------------------------cCUGCaUAGaGC---------------------------------------------------------------------CCUUCUa--------------------ccCU---agCUuGc---------cUgU-GU----cCuAG-------------------GGaau------------------------------------------------------------------------------------------cGGAAGGucau------------------------ccuucAC-AgGauc------------------------------------------GUGUgg---aaGUCC----------uGCUCG--------------------GGGCg---gaaGCAUuaaaac-----caauCGAGCua---GUCAAuUCgu----gGCG----uGUCu--CUC-------CGC---agcgGG-UUGGCgaau----------------------------------------------------------------------guaaaGAG--uGAC----uaaGCAUGua-------------------------------gUACCg--aGGaUgu---------------------------------------aguAAUUUUgga-cggggnnnnnnnnnnnnn-nnnnnnnnnnn

>Aero.hydr._AY442269 Aeromonas hydrophila      S000003720 Aeromonas hydrophila subsp. hydrophila; 4AK4; AF468056
GGGGCUGau-ucuggauu-----cgaCAAGAUUcacga--------------------------------------aAcCCa--aGGUG-----CAUGCCGAGG-----UGCGGUag-----gCCUCGcuaau---------------------aaACCGCAaaaa--------------------------------aauaguc-gcaaacgacgaaaacuac------------------------------------------------------------------------------------------------------------------------------------------------------------------------------------------------------------------------------------------------------------------------------------------------------------GCaCUG-GCAG---------------------------------------cuuaauaa-----------------------------cCUGCgCAGaGC---------------------------------------------------------------------CCUUCUa--------------------ccCU----agcaugc--------cUgU-GU-----ccuag------------------GGaau------------------------------------------------------------------------------------------cGGAAGGucau------------------------ccuucAC-AgGauc------------------------------------------GUGUgg---aaGUCC----------uGCUCG--------------------GGGCg---gaaGCAUuaaaac-----caauCGAGCua---GUCAAuUCgu----gGCG----uGUCu--CUC-------CGC---agcgGG-UUGGCgaau----------------------------------------------------------------------guaaaGAG--uGAC----uaaGCAUGua-------------------------------gUGCCa--aGGaUgu---------------------------------------aguAAUUUUGga-cGGGGGuucaaauCCCCC-CAGCUCCacca

>Aero.hydr._CP000462  S000750071 Aeromonas hydrophila subsp. hydrophila ATCC 7966
GGGGCUGau-ucuggauu-----cgaCAAGAUUcacga--------------------------------------aAcCCa--aGGUG-----CAUGCCGAGG-----UGCGGUag-----gCCUCGuuaau---------------------aaACCGCAaaaa--------------------------------aauaguc-gcaaacgacgaaaacuac------------------------------------------------------------------------------------------------------------------------------------------------------------------------------------------------------------------------------------------------------------------------------------------------------------GCaCuc-GCAG---------------------------------------cuuaauaa-----------------------------cCUGCgcuGaGC---------------------------------------------------------------------CCUUCUa--------------------ccCU---agCUuGc---------cUgU-GU----cCuAG-------------------GGaau------------------------------------------------------------------------------------------cGGAAGGucau------------------------ccuucAC-AgGauc------------------------------------------GUGUgg---aaGUCC----------uGCUCG--------------------GGGCg---gaaGCAUuaaaac-----caauCGAGCua---GUCAAuUCgu----gGCG----uGUCu--CUC-------CGC---agcgGG-UUGGCgaau----------------------------------------------------------------------guaaaGAG--uGAC----uaaGCAUGua-------------------------------gUGCCa--aGGaUgu---------------------------------------aguAAUUUUGga-cGGGGGuucaaauCCCCC-CAGCUCCacca

>Buch.aphi._BD061520 Buchnera sp.  Buchnera sp.; AJ417833   S000127013 Buchnera sp.; AJ417833 
GGGGCUGuu-uuuggauu-----ugaCAAAAUUaUcaac-------------------------------------aAAgua--AAGUg-----CAUGCCGAGG-----aACGGUUu-----gCCUCGauaa----------------------aAGCCGUaaaaa--------------------------------aauaauu-gcaaauaauaaacaaaac---------------------------------------------------------------------------------------------------------------------------------------------------------------------------------------------------------------------------------------------------------------------------------------------------------uacGCUUUA-gCAG---------------------------------------cuuaaaaa-----------------------------aCUGaaUAAAGC---------------------------------------------------------------------CCUUCCU---------------------UCUUA--uCcucc---------UUcU-cU------uaG---ga------------UGAGAa----------------------------------------------------------------------------------------aacAGGAAGGucaga--------------------------aaAa-GaGAaaa-----------------------------------------aCGUGg---aUAUCa----------AGCUUGA-------------------cGAUA----aCACGaaguagu----uuuuUCAAGCUa---UaUAc-cuaaU----aUG----uGUUU--UUC-------CAaau-uAggua-aUGaAuuca----------------------------------------------------------------------auaaaGAA-aAAAC----uaaGCAUGua-------------------------------ggGCUU---uaUUagu--------------------------------------aGaAAUUUUGga-cGCGGGuucgaauCCCGC-CAGCUCCaaaa

>Buch.aphi._AE013218   S000642563 Buchnera aphidicola str. Sg (Schizaphis graminum) 
GGGGCUGuu-uuuggauu-----cgaCAAAGUUaUcaaa-------------------------------------AAAguA--AaGUG-----CAUGCCGAGG-----aACGGUUu-----gCCUCGauaaa---------------------aAACCGUaaaaa--------------------------------aauagcu-gcaaauaauaaacaaaac---------------------------------------------------------------------------------------------------------------------------------------------------------------------------------------------------------------------------------------------------------------------------------------------------------uacGCUUUA-GCAG---------------------------------------cuuaaaaa-----------------------------aCUGUaUAAAGC---------------------------------------------------------------------CCUUUCa---------------------UCUCu--gaCUUc---------UCUC-UU-----GAGaac----------------GAGAaa----uuu--------------------------------------------------------------------------------uuaaGAAAGGccga-----------------------cauuuaAA-GAGAaaa-----------------------------------------aUGUGa---gCACUA----------uGCUUGA-------------------UAGUG----aCACAaaauuaa----uuuuUCAAGCua---UaAgc-uUa------aaa----uGagU-uUUU-------ccaaa-uuaaGc-aaUgAaaaa----------------------------------------------------------------------auaaaGAA--AaaC----uaaGCAUGua-------------------------------gUAUcU--UuaUUUau--------------------------------------aGaAAUUUUGga-cGCGGGuucaaauCCCGC-CAGCUCCaaaa

>Buch.aphi._AE016826   S000628284 Buchnera aphidicola str. Bp (Baizongia pistaciae)
GGGGCUGau-auuggauu-----ugaCAAAAUUaUUga--------------------------------------aAacUg--AuGUG-----CAUGCCGAGG------AUGGUUu-----gCCUCGuuaaa---------------------aAACCAUaaaa---------------------------------aauagua-gcaaaacaaaaucaauac------------------------------------------------------------------------------------------------------------------------------------------------------------------------------------------------------------------------------------------------------------------------------------------------------------GCUUUA-gCAG---------------------------------------cuuaauaa-----------------------------uCUGaaUAAAGC---------------------------------------------------------------------CCUUCUu---------------------UUAA---ACAUau---------UCUC-UU-----aAUGU-----------------UUAAuu--------------------------------------------------------------------------------------uauauAGAAGGuua-------------------------aucuaAA-GAGAuc-------------------------------------------GCAACu-cAAAUCU---------AUUUUGAA-------------------AGAUUUuuuGUUGCuaaauaa----aaacUUCAAAAU---AUaUA-UCuAU---aauG----aGUCU--aUA-------C------AUcGA-UAgAUaaga----------------------------------------------------------------------aaagaUAa-uAGAC----uaaGCAUGua-------------------------------gUAUcU--gAagUcgu--------------------------------------AAaAAUUUUGga-cGCGGGuucgaauCCCGC-CAGCUCCaaaa

>Wigg.glos._BA000021   S000528371 Wigglesworthia glossinidia endosymbiont of Glossina brevipalpis
GGGGCUGau-uauggauu-----cgaCGAAAUaaacaa--------------------------------------aaCUAa--aGAUG-----CAUGUCGAGc-----aGAGGUg------gaCUCGuaaa------------------------ACCUCaaauu--------------------------------gauaauu-gcaaaacauaaguacaac-----------------------------------------------------------------------------------------------------------------------------------------------------------------------------------------------------------------------------------------------------------------------------------------------------------------GAGCCU-----GCUcUa----------------uuaGcAGC-----uuaauu---AGAaU----------aaAaUCU-----uAGGCUC--------------------------------------------------------------------------CUUCUu---------------------aGAUA---UAUUa----------UCUC-UA------GAUG-----------------UAUC-------------------------------------------------------------------------------------------aauAGAAGucaa-------------------------aau-UA-GAGAuc------------------------------------------GCGaua---uGAACG----------GgCUUGUA------------------CGUUC----cuaCGCuaaaau-----aaUACAAGaUa---AUUUUuaGuU----cACA----cUUCU--UUc-------UGUa--gaAcUa-AAAAU--------------------------------------------------------------------------auuuaaGA-aAGAA----uaaACAUGua-------------------------------gUAUCa--aUAGaau---------------------------------------ugaaGUUUCGga-cGCGGGuucaaauCCCGC-CAGCUCCauau

>Bloc.penn._CP000016   S000581757 Candidatus Blochmannia pennsylvanicus str. BPEN
GGGGCUGau-uuuggauu-----cgaCGGAGUaUcUugu-------------------------------------UAUUUa--aAGUG-----CAUGCCGAGG-----UGAGGCag-----gCCUCGuaaa----------------------aaGCCUCAaaa---------------------------------gauaaau-gcaaauaauacuacauau--------------------------------------------------------------------------------------------------------------------------------------------------------------------------------------------------------------------------------------------------------------------------------------------------agaGAAUCU--GuuGcuUUAG------------------------------------cagcuuaaauc---------------------------agaCUAAuaUucUgaAGGUUC--------------------------------------------------------------CCUCUCg--------------------UUUcA---AUAUUu---------ACUCuUa-----GAUAU-----------------UaAAAa----aua--------------------------------------------------------------------------------aauaGAGAGGccaua-----------------------uaaauaA-GAGUgc------------------------------------------GCGUaA----auGCU----------uGCUUUU-------------------GGCu-----UaACGUuaagua-----ua-AAAAGCua---GUUGGuUagu----gAUu-----GGUC-uUGA-------uAUa--ucuacG-CCAAUuaaau---------------------------------------------------------------------guaauUCA-aGACC----uaaGCAUGua-----------------------------gguUACUa--aAAAUAaa--------------------------------------AaGaAUUCUGga-cGCGGGuucgaacCCCGC-CAGCUCCacca

>Soda.glos._AP008232  S000629918 Sodalis glossinidius str. 'morsitans
GGGGCUGau-ccuggacu-----cgaCGGGAUUUgcga--------------------------------------aaCCUa--aGGUG-----CAUGCCGAGG-----UGAGGcUg-----gCCUCGuaaa----------------------aAaCCUCAaaaa--------------------------------aauaauu-gcaaacgacucgcaauuc-------------------------------------------------------------------------------------------------------------------------------------------------------------------------------------------------------------------------------------------------------------------------------------------------gaaucuAaCgcUGcuUUAgcAG---------------------------------------cuuaaucag----------------------------cUUaaUAAccUGaaGaUuc--------------------------------------------------------------CCUCUCU---------------------CCCUa--gCCUcc---------UCUC-UU------AGGac----------------GGGGau----------------------------------------------------------------------------------------aaAGAGAGGucaa-----------------------acccaaAA-GAGAucg------------------------------------------CGUgg---auGUCC----------uGCCUG--------------------GGGCu---gaaGCGuuaaaac-----uaauCAGGCua---GUUUG-UUAGU---gGCG----uGUCC--GUC-------CGCa---GCUGA-CAGGUgaau----------------------------------------------------------------------guaaaGAC-uGGAC----uaaGCAUGua-------------------------------gUGCCg--aAGGcgu---------------------------------------agAAAUUCCGga-cGCGGGuucaaauCCCGC-CAGCUCCacca

>Citr.rode._TRW-67825  Citrobacter rodentium  S000383316 Citrobacter rodentium; ATCC 51459; AB045737 
GGGGCUGau-ucuggauu-----cgaCGGGAUUCgcga--------------------------------------aAcCCa--aGGUG-----CAUGCCGAGG-----UGCGGUag-----gCCUCGuuaau---------------------aaACCGCAaaaa--------------------------------aauaguc-gcaaacgacgaaaacuac------------------------------------------------------------------------------------------------------------------------------------------------------------------------------------------------------------------------------------------------------------------------------------------------------------GCUUUa-GCAG---------------------------------------cuuaauaa-----------------------------cCUGCucAGAGC---------------------------------------------------------------------CCUCUCU---------------------CCCUa--gCUUcc---------gCUC-UU------AAGac----------------GGGGau---------------------------------------------------------------------------------------caaAGAGAGGucaa-----------------------acccaaAA-GAGaucg------------------------------------------CGUgg---auGCCC----------uGCCUG--------------------GGGUu---gaaGCGuuaaaac-----uaauCAGGCua---GUCUG-GUAgU---gGCG----uGUCc--GUC-------CGCa---GgUGC-CAGGCgaau----------------------------------------------------------------------guaaaGAC--uGAC----uaaGCAUGua-------------------------------gUACCg--aGGaUgu---------------------------------------agGAAUUUCGga-cGCGGGuucaacuCCCGC-CAGCUCCacca

>Salm.ente._AE017220    S000498238 Salmonella enterica subsp. enterica serovar Choleraesuis str. SC-B67
GGGGCUGau-ucuggauu-----cgaCGGGAUUUgcga--------------------------------------aAcCCa--aGGUG-----CAUGCCGAGG-----gGCGGUUg-----gCCUCGuaaa----------------------aAGCCGCaaaaa--------------------------------aauaguc-gcaaacgacgaaaacuac------------------------------------------------------------------------------------------------------------------------------------------------------------------------------------------------------------------------------------------------------------------------------------------------------------GCUUUA-GCAG---------------------------------------cuuaauaa-----------------------------cCUGCuUAGAGC---------------------------------------------------------------------CCUCUCU---------------------CCCUa--gCCUcc---------gCUC-UU------AGGac----------------GGGGau----------------------------------------------------------------------------------------caAGAGAGGucaa-----------------------acccaaAA-GAGaucg------------------------------------------CGCgg---auGCCC----------uGCCUG--------------------GGGUu---gaaGCGuuaaaac-----gaauCAGGCua---GUCUG-GUAgU---gGCG----uGUCc--GUC-------CGCa---GgUGC-CAGGCgaau----------------------------------------------------------------------guaaaGAC--uGAC----uaaGCAUGua-------------------------------gUACCg--aGGaUgu---------------------------------------agGAAUUUCGga-cGCGGGuucaacuCCCGC-CAGCUCCacca

>Salm.ente._CP000026     S000528796 Salmonella enterica subsp. enterica serovar Paratyphi A str. ATCC 9150
GGGGCUGau-ucuggauu-----cgaCGGGAUUUgcga--------------------------------------aAcCCa--aGGUG-----CAUGCCGAGG-----gGCGGUUg-----gCCUCGuaaa----------------------aAGCCGCaaaaa--------------------------------aauaguc-gcaaacgacgaaaccuac------------------------------------------------------------------------------------------------------------------------------------------------------------------------------------------------------------------------------------------------------------------------------------------------------------GCUUUA-GCAG---------------------------------------cuuaauaa-----------------------------cCUGCuUAGAGC---------------------------------------------------------------------CCUCUCU---------------------CCCUa--gCCUcc---------gCUC-UU------AGGac----------------GGGGau----------------------------------------------------------------------------------------caAGAGAGGucaa-----------------------acccaaAA-GAGaucg------------------------------------------CGCgg---auGCCC----------uGCCUG--------------------GGGUu---gaaGCGuuaaaac-----gaauCAGGCua---GUCUG-GUAgU---gGCG----uGUCc--GUC-------CGCa---GgUGC-CAGGCgaau----------------------------------------------------------------------guaaaGAC--uGAC----uaaGCAUGua-------------------------------gUACCg--aGGaUgu---------------------------------------agGAAUUUCGga-cGCGGGuucaacuCCCGC-CAGCUCCacca

>Salm.ente._AL627276  S000540272 Salmonella enterica subsp. enterica serovar Typhi; CT18
GGGGCUGau-ucuggauu-----cgaCGGGAUUUgcga--------------------------------------aAcCCa--aGGUG-----CAUGCCGAGG-----gGCGGUUg-----gCCUCGuaaa----------------------aAGCCGCaaaaa--------------------------------aauaguc-gcaaacgacgaaaccuac------------------------------------------------------------------------------------------------------------------------------------------------------------------------------------------------------------------------------------------------------------------------------------------------------------GCUUUA-GCAG---------------------------------------cuuaauaa-----------------------------cCUGCuUAGAGC---------------------------------------------------------------------CCUCUCU---------------------CCCUa--gCCUcc---------gCUC-UU------AGGac----------------GGGGau----------------------------------------------------------------------------------------caAGAGAGGucaa-----------------------acccaaAA-GAGaucg------------------------------------------CGCgg---auGCCC----------uGCCUG--------------------GGGUu---gaaGCGuuaaaac-----gaauCAGGCua---GUCUG-GUAgU---gGCG----uGUCc--GUC-------CGCa---GgUGC-CAGGCgaau----------------------------------------------------------------------guaaaGAC--uGAC----uaaGCAUGua-------------------------------gUACCg--aGGaUgu---------------------------------------agGAAUUUCGga-cGCGGGuucaacuCCCGC-CAGCUCCacca

>Salm.ente._AE014613  S000628184 Salmonella enterica subsp. enterica serovar Typhi Ty2
GGGGCUGau-ucuggauu-----cgaCGGGAUUUgcga--------------------------------------aAcCCa--aGGUG-----CAUGCCGAGG-----gGCGGUUg-----gCCUCGuaaa----------------------aAGCCGCaaaaa--------------------------------aauaguc-gcaaacgacgaaaccuac------------------------------------------------------------------------------------------------------------------------------------------------------------------------------------------------------------------------------------------------------------------------------------------------------------GCUUUA-GCAG---------------------------------------cuuaauaa-----------------------------cCUGCuUAGAGC---------------------------------------------------------------------CCUCUCU---------------------CCCUa--gCCUcc---------gCUC-UU------AGGac----------------GGGGau----------------------------------------------------------------------------------------caAGAGAGGucaa-----------------------acccaaAA-GAGaucg------------------------------------------CGCgg---auGCCC----------uGCCUG--------------------GGGUu---gaaGCGuuaaaac-----gaauCAGGCua---GUCUG-GUAgU---gGCG----uGUCc--GUC-------CGCa---GgUGC-CAGGCgaau----------------------------------------------------------------------guaaaGAC--uGAC----uaaGCAUGua-------------------------------gUACCg--aGGaUgu---------------------------------------agGAAUUUCGga-cGCGGGuucaacuCCCGC-CAGCUCCacca

>Salm.bong._TRW-218493  	 Salmonella bongori  S000427857 Salmonella bongori; JEO 4162; AF029226 
GGGGCUGau-ucuggauu-----cgaCGGGAUUUgcga--------------------------------------aAcCCa--aGGUG-----CAUGCCGAGG-----gGCGGUUg-----gCCUCGuaaa----------------------aAGCCGCaaaaa--------------------------------aauaguc-gcaaacgacgaaaacuac------------------------------------------------------------------------------------------------------------------------------------------------------------------------------------------------------------------------------------------------------------------------------------------------------------GCUUUA-GCAG---------------------------------------cuuaauaa-----------------------------cCUGCuUAGAGC---------------------------------------------------------------------CCUCUCU---------------------CCCUa--gCCUcc---------gCUC-UU------AGGac----------------GGGGau----------------------------------------------------------------------------------------caAGAGAGGucaa-----------------------acccaaAA-GAGaucg------------------------------------------CGUgg---aGACCC----------uGCCUG--------------------GGGUU---gaaGCGuuaaaac-----gaauCAGGCua---GUCUG-GUAgU---gGCG----uGUCG--GUC-------CGCa---GgUGC-CAGGCgaau----------------------------------------------------------------------guaaaGAC--UGAC----uaaGCAUGua-------------------------------gUACCg--aGGaUgu---------------------------------------agGAAUUUCGga-cGCGGGuucaacuCCCGC-CAGCUCCacca

>Erwi.amyl._TRW-552  Erwinia amylovora     S000014627 Erwinia amylovora; Ea1/79; X83265 
GGGGCUGau-ucuggauu-----cgaCAGGAUUugcaa--------------------------------------aGCCcU--aGGaG-----CAUGCCGAGG-----gGCGGUUu-----gCCUCGuuaa----------------------aAGCCGCaaaaa--------------------------------aauaguc-gcaaacgacgaaaacuuc---------------------------------------------------------------------------------------------------------------------------------------------------------------------------------------------------------------------------------------------------------------------------------------------------GCaccUGcUgcuUUA-GCaG---------------------------------------cuuaau--------------------------------CaGCuUAAuaaAcUGaagGUgu----------------------------------------------------------CCUCUCU---------------------CCCUa--gCCUcc---------gCUC-UU------AGGac----------------GGGGau----------------------------------------------------------------------------------------caAGAGAGGucaa-----------------------aacuaaAA-GAGaucg------------------------------------------CGUgg---auGCCC----------uGCCUG--------------------GGGUu---gaaGCGuuaaauc-----caauCAGGCua---GUUuG-UUAGU---aGCG----uGUCC--GUU-------CGCa---GCUAA-CcGGCgaau----------------------------------------------------------------------guaauAAC-uGGAC----uaaGCAUGua-------------------------------gUgCCg--AcGGUgu---------------------------------------aguAAUUCUGga-cGCGGGuucaacuCCCGC-CAGCUCCacca

>Ente.cloa._AY491434   Enterobacter cloacae subsp. dissolvens; SREPS 3    S000751201 Enterobacter cloacae subsp. dissolvens; SREPS 3; EF025329 
nnnnnnnnn-nnnnnnnn-----nnnnGGGAUUUgcga--------------------------------------aAcCCa--aGGUG-----CAUGCCGAGG-----gGCGGUUu-----gCCUCGuuaa----------------------aAGCCGCaaaaa--------------------------------aauaguc-gcaaacgacgaaaacuac------------------------------------------------------------------------------------------------------------------------------------------------------------------------------------------------------------------------------------------------------------------------------------------------------------GCUUua-GCAG---------------------------------------cuuaauaa-----------------------------cCUGCucuGAGC---------------------------------------------------------------------CCUCUCU---------------------CCCUa--gCUUcc---------gCUC-UU------AAGau----------------GGGGau---------------------------------------------------------------------------------------caaAGAGAGGucaa-----------------------acccaaAA-GAGaucg------------------------------------------CGUgg---aAGCCC----------uGCCUG--------------------GGGUU---gaaGCGuuaaaac-----uaauCAGGCua---GUuCG-UUAGU---gGCG----uGUcU--GUC-------CGCa---GCUGG-CGuGCgaau----------------------------------------------------------------------guaaaGAC--AaAC----uaaGCAUGua-------------------------------gUACCg--aGGaUgu---------------------------------------agAAAUUUCgga-cgcggnnnnnnnnnnnnn-nnnnnnnnnnn

>Shig.dyse._CP000034  Shigella dysenteriae Sd197  S000618892 
GGGGCUGau-ucuggauu-----cgaCGGGAUUUgcga--------------------------------------aacCCa--aGGUG-----CAUGCCGAGG-----gGCGGUUg-----gCCUCGuaaa----------------------aAGCCGCaaaa---------------------------------aauaguc-gcaaacgacgaaaacuac------------------------------------------------------------------------------------------------------------------------------------------------------------------------------------------------------------------------------------------------------------------------------------------------------------GCUUUA-GCAG---------------------------------------cuuaauaa-----------------------------cCUGCuUAGAGC---------------------------------------------------------------------CCUCUCU---------------------CCCUa--gCCUcc---------gCUC-UU------AGGac----------------GGGGau----------------------------------------------------------------------------------------caAGAGAGGucaa-----------------------acccaaAA-GAGaucg------------------------------------------CGUgg---aAGCCC----------uGCCUG--------------------GGGUU---gaaGCGuuaaaac----uuaauCAGGCua---GUUUG-UUAGU---gGCG----uGUCc--GUC-------CGCa---GCUGG-CAAGCgaau----------------------------------------------------------------------guaaaGAC--uGAC----uaaGCAUGua-------------------------------gUACCg--aGGacgu---------------------------------------agGAAUUCCGga-cGCGGGuucaacuCCCGC-CAGCUCCacca

>Shig.flex._AE005674  Shigella flexneri 2a str. 301  S000497725 
GGGGCUGau-ucuggauu-----cgaCGGGAUUUgcga--------------------------------------aAcCCa--aGGUG-----CAUGCCGAGG-----gGCGGUUg-----gCCUCGuaaa----------------------aAGCCGCaaaa---------------------------------aauaguc-gcaaacgacgaaaacuac------------------------------------------------------------------------------------------------------------------------------------------------------------------------------------------------------------------------------------------------------------------------------------------------------------GCUUUA-GCAG---------------------------------------cuuaauaa-----------------------------cCUGCuUAGAGC---------------------------------------------------------------------CCUCUCU---------------------CCCUa--gCCUcc---------gCUC-UU------AGGac----------------GGGGau----------------------------------------------------------------------------------------caAGAGAGGucaa-----------------------acccaaAA-GAGaucg------------------------------------------CGUgg---aAGCCC----------uGCCUG--------------------GGGUU---gaaGCGuuaaaac----uuaauCAGGCua---GUUUG-UUAGU---gGCG----uGUCc--GUC-------CGCa---GCUGG-CAAGCgaau----------------------------------------------------------------------guaaaGAC--uGAC----uaaGCAUGua-------------------------------gUACCg--aGGaUgu---------------------------------------agGAAUUUCGga-cGCGGGuucaacuCCCGC-CAGCUCCacca

>Shig.flex._AE014073  Shigella flexneri 2a str. 2457T   S000642565 
GGGGCUGau-ucuggauu-----cgaCGGGAUUUgcga--------------------------------------aAcCCa--aGGUG-----CAUGCCGAGG-----gGCGGUUg-----gCCUCGuaaa----------------------aAGCCGCaaaa---------------------------------aauaguc-gcaaacgacgaaaacuac------------------------------------------------------------------------------------------------------------------------------------------------------------------------------------------------------------------------------------------------------------------------------------------------------------GCUUUA-GCAG---------------------------------------cuuaauaa-----------------------------cCUGCuUAGAGC---------------------------------------------------------------------CCUCUCU---------------------CCCUa--gCCUcc---------gCUC-UU------AGGac----------------GGGGau----------------------------------------------------------------------------------------caAGAGAGGucaa-----------------------acccaaAA-GAGaucg------------------------------------------CGUgg---aAGCCC----------uGCCUG--------------------GGGUU---gaaGCGuuaaaac----uuaauCAGGCua---GUUUG-UUAGU---gGCG----uGUCc--GUC-------CGCa---GCUGG-CAAGCgaau----------------------------------------------------------------------guaaaGAC--uGAC----uaaGCAUGua-------------------------------gUACCg--aGGaUgu---------------------------------------agGAAUUUCGga-cGCGGGuucaacuCCCGC-CAGCUCCacca

>Shig.flex._CP000266   S000711536 Shigella flexneri 5 str. 8401; CP000266 
GGGGCUGau-ucuggauu-----cgaCGGGAUUUgcga--------------------------------------aAcCCa--aGGUG-----CAUGCCGAGG-----gGCGGUUg-----gCCUCGuaaa----------------------aAGCCGCaaaa---------------------------------aauaguc-gcaaacgacgaaaacuac------------------------------------------------------------------------------------------------------------------------------------------------------------------------------------------------------------------------------------------------------------------------------------------------------------GCUUUA-GCAG---------------------------------------cuuaauaa-----------------------------cCUGCuUAGAGC---------------------------------------------------------------------CCUCUCU---------------------CCCUa--gCCUcc---------gCUC-UU------AGGac----------------GGGGau----------------------------------------------------------------------------------------caAGAGAGGucaa-----------------------acccaaAA-GAGaucg------------------------------------------CGUgg---aAGCCC----------uGCCUG--------------------GGGUU---gaaGCGuuaaaac----uuaauCAGGCua---GUUUG-UUAGU---gGCG----uGUCc--GUC-------CGCa---GCUGG-CAAGCgaau----------------------------------------------------------------------guaaaGAC--uGAC----uaaGCAUGua-------------------------------gUACCg--aGGaUgu---------------------------------------agGAAUUUCGga-cGCGGGuucaacuCCCGC-CAGCUCCacca

>Shig.boyd._CP000036   S000618906 Shigella boydii Sb227
GGGGCUGau-ucuggauu-----cgaCGGGAUUUgcga--------------------------------------aacCCa--aGGUG-----CAUGCCGAGG-----gGCGGUUg-----gCCUCGuaaa----------------------aAGCCGCaaaa---------------------------------aauaguc-gcaaacgacgaaaacuac------------------------------------------------------------------------------------------------------------------------------------------------------------------------------------------------------------------------------------------------------------------------------------------------------------GCUUUA-GCAG---------------------------------------cuuaauaa-----------------------------cCUGCuUAGAGC---------------------------------------------------------------------CCUCUCU---------------------CCCUa--gCCUcc---------gCUC-UU------AGGac----------------GGGGau----------------------------------------------------------------------------------------caAGAGAGGucaa-----------------------acccaaAA-GAGaucg------------------------------------------CGUgg---aAGCCC----------uGCCUG--------------------GGGUU---gaaGCGuuaaaac----uuaauCAGGCua---GUUUG-UUAGU---gGCG----uGUCc--GUC-------CGCa---GCUGG-CAAGCgaau----------------------------------------------------------------------guaaaGAC--uGAC----uaaGCAUGua-------------------------------gUACCg--aGGacgu---------------------------------------agGAAUUUCGga-cGCGGGuucaacuCCCGC-CAGCUCCacca

>Esch.coli._CP000247    S000711525 Escherichia coli 536
GGGGCUGau-ucuggauu-----cgaCGGGAUUUgcga--------------------------------------aAcCCa--aGGUG-----CAUGCCGAGG-----gGCGGUUg-----gCCUCGuaaa----------------------aAGCCGCaaaa---------------------------------aauaguc-gcaaacgacgaaaacuac------------------------------------------------------------------------------------------------------------------------------------------------------------------------------------------------------------------------------------------------------------------------------------------------------------GCUUUA-GCAG---------------------------------------cuuaauaa-----------------------------cCUGCuUAGAGC---------------------------------------------------------------------CCUCUCU---------------------CCCUa--gCCUcc---------gCUC-UU------AGGac----------------GGGGau----------------------------------------------------------------------------------------caAGAGAGGucaa-----------------------acccaaAA-GAGaucg------------------------------------------CGUgg---aAGCCC----------uGCCUG--------------------GGGUU---gaaGCGuuaaaac----uuaauCAGGCua---GUUUG-UUAGU---gGCG----uGUCc--GUC-------CGCa---GCUGG-CAAGCgaau----------------------------------------------------------------------guaaaGAC--uGAC----uaaGCAUGua-------------------------------gUACCg--aGGaUgu---------------------------------------agGAAUUUCGga-cGCGGGuucaacuCCCGC-CAGCUCCacca

>Esch.coli._CP000243   S000653069 Escherichia coli UTI89
GGGGCUGau-ucuggauu-----cgaCGGGAUUUgcga--------------------------------------aAcCCa--aGGUG-----CAUGCCGAGG-----gGCGGUUg-----gCCUCGuaaa----------------------aAGCCGCaaaa---------------------------------aauaguc-gcaaacgacgaaaacuac------------------------------------------------------------------------------------------------------------------------------------------------------------------------------------------------------------------------------------------------------------------------------------------------------------GCUUUA-GCAG---------------------------------------cuuaauaa-----------------------------cCUGCuUAGAGC---------------------------------------------------------------------CCUCUCU---------------------CCCUa--gCCUcc---------gCUC-UU------AGGac----------------GGGGau----------------------------------------------------------------------------------------caAGAGAGGucaa-----------------------acccaaAA-GAGaucg------------------------------------------CGUgg---aAGCCC----------uGCCUG--------------------GGGUU---gaaGCGuuaaaac----uuaauCAGGCua---GUUUG-UUAGU---gGCG----uGUCc--GUC-------CGCa---GCUGG-CAAGCgaau----------------------------------------------------------------------guaaaGAC--uGAC----uaaGCAUGua-------------------------------gUACCg--aGGaUgu---------------------------------------agGAAUUUCGga-cGCGGGuucaacuCCCGC-CAGCUCCacca

>Esch.coli._BA000007   S000528299 Escherichia coli O157:H7 str. Sakai
GGGGCUGau-ucuggauu-----cgaCGGGAUUUgcga--------------------------------------aacCCa--aGGUG-----CAUGCCGAGG-----gGCGGUUg-----gCCUCGuaaa----------------------aAGCCGCaaaa---------------------------------aauaguc-gcaaacgacgaaaacuac------------------------------------------------------------------------------------------------------------------------------------------------------------------------------------------------------------------------------------------------------------------------------------------------------------GCUUUA-GCAG---------------------------------------cuuaauaa-----------------------------cCUGCuUAGAGC---------------------------------------------------------------------CCUCUCU---------------------CCCUa--gCCUcc---------gCUC-UU------AGGac----------------GGGGau----------------------------------------------------------------------------------------caAGAGAGGucaa-----------------------acccaaAA-GAGaucg------------------------------------------CGUgg---aAGCCC----------uGCCUG--------------------GGGUU---gaaGCGuuaaaac----uuaauCAGGCua---GUUUG-UUAGU---gGCG----uGUCc--GUC-------CGCa---GCUGG-CAAGCgaau----------------------------------------------------------------------guaaaGAC--uGAC----uaaGCAUGua-------------------------------gUACCg--aGGacgu---------------------------------------agGAAUUUCGga-cGCGGGuucaacuCCCGC-CAGCUCCacca

>Esch.coli._U00096  S000529098 Escherichia coli str. K12 substr. MG1655
GGGGCUGau-ucuggauu-----cgaCGGGAUUUgcga--------------------------------------aAcCCa--aGGUG-----CAUGCCGAGG-----gGCGGUUg-----gCCUCGuaaa----------------------aAGCCGCaaaa---------------------------------aauaguc-gcaaacgacgaaaacuac------------------------------------------------------------------------------------------------------------------------------------------------------------------------------------------------------------------------------------------------------------------------------------------------------------GCUUUA-GCAG---------------------------------------cuuaauaa-----------------------------cCUGCuUAGAGC---------------------------------------------------------------------CCUCUCU---------------------CCCUa--gCCUcc---------gCUC-UU------AGGac----------------GGGGau----------------------------------------------------------------------------------------caAGAGAGGucaa-----------------------acccaaAA-GAGaucg------------------------------------------CGUgg---aAGCCC----------uGCCUG--------------------GGGUU---gaaGCGuuaaaac----uuaauCAGGCua---GUUUG-UUAGU---gGCG----uGUCc--GUC-------CGCa---GCUGG-CAAGCgaau----------------------------------------------------------------------guaaaGAC--uGAC----uaaGCAUGua-------------------------------gUACCg--aGGaUgu---------------------------------------agGAAUUUCGga-cGCGGGuucaacuCCCGC-CAGCUCCacca

>Esch.coli._AP009048  Escherichia coli W3110; K-12  S000629954 
GGGGCUGau-ucuggauu-----cgaCGGGAUUUgcga--------------------------------------aAcCCa--aGGUG-----CAUGCCGAGG-----gGCGGUUg-----gCCUCGuaaa----------------------aAGCCGCaaaa---------------------------------aauaguc-gcaaacgacgaaaacuac------------------------------------------------------------------------------------------------------------------------------------------------------------------------------------------------------------------------------------------------------------------------------------------------------------GCUUUA-GCAG---------------------------------------cuuaauaa-----------------------------cCUGCuUAGAGC---------------------------------------------------------------------CCUCUCU---------------------CCCUa--gCCUcc---------gCUC-UU------AGGac----------------GGGGau----------------------------------------------------------------------------------------caAGAGAGGucaa-----------------------acccaaAA-GAGaucg------------------------------------------CGUgg---aAGCCC----------uGCCUG--------------------GGGUU---gaaGCGuuaaaac----uuaauCAGGCua---GUUUG-UUAGU---gGCG----uGUCc--GUC-------CGCa---GCUGG-CAAGCgaau----------------------------------------------------------------------guaaaGAC--uGAC----uaaGCAUGua-------------------------------gUACCg--aGGaUgu---------------------------------------agGAAUUUCGga-cGCGGGuucaacuCCCGC-CAGCUCCacca

>Esch.coli._AE014075  Escherichia coli CFT073  S000628140 Escherichia coli CFT073; AE014075 
GGGGCUGau-ucuggauu-----cgaCGGGAUUUgcga--------------------------------------aAcCCa--aGGUG-----CAUGCCGAGG-----gGCGGUUg-----gCCUCGuaaa----------------------aAGCCGCaaaa---------------------------------aauaguc-gcaaacgacgaaaacuac------------------------------------------------------------------------------------------------------------------------------------------------------------------------------------------------------------------------------------------------------------------------------------------------------------GCUUUA-GCAG---------------------------------------cuuaauaa-----------------------------cCUGCuUAGAGC---------------------------------------------------------------------CCUCUCU---------------------CCCUa--gCCUcc---------gCUC-UU------AGGac----------------GGGGau----------------------------------------------------------------------------------------caAGAGAGGucaa-----------------------acccaaAA-GAGaucg------------------------------------------CGUgg---aAGCCC----------uGCCUG--------------------GGGUU---gaaGCGuuaaaac----uuaauCAGGCua---GUUUG-UUAGU---gGcG----uGUcc--GUC-------CaCa---GCUGG-CAAGCgaau----------------------------------------------------------------------guaaaGAC--urAC----uaaGCAUGua-------------------------------gUACCg--aGGaUgu---------------------------------------agAAAUUUCGga-cGCGGGuucaacuCCCGC-CAGCUCCacca

>Phot.lumi._BX571870  S000002015 Photorhabdus luminescens; Brecon; Z76744 
GGGGCUGau-ucuggauu-----cgaCGGGAUUCgcga--------------------------------------aAcCCa--aGGUG-----CAUGCCGAGG-----gGCGGUUg-----gCCUCGuaaa----------------------aAGCCGCaaaaa--------------------------------aauaguc-gcaaacgacgaaaaauac------------------------------------------------------------------------------------------------------------------------------------------------------------------------------------------------------------------------------------------------------------------------------------------------------------GCaCUa-GCAG---------------------------------------cuuaauaa-----------------------------cCUGCgcAGaGC---------------------------------------------------------------------CCUCUCU---------------------CCCUa--gCCUcc---------gCUC-UU------AGGac----------------GGGGau----------------------------------------------------------------------------------------caAGAGAGGucaa-----------------------acccaaAA-GAGaucg------------------------------------------CGUgg---auGCCU----------uGCCUG--------------------GGGUu---gaaGCGuuaaauc-----uaauCAGGCua---GUUUG-UgAGU---gGCG----uGUCU--GUC-------CGCa---GCUgG-CAAGCgaau----------------------------------------------------------------------guaaaGAU-uAGAC----uaaGCAUGua-------------------------------gUACCa--aGGaUgu---------------------------------------agGAAUUUCGga-cGCGGGuucaacuCCCGC-CAGCUCCacca

>Phot.asym._TRW-291112 Photorhabdus asymbiotica   S000017192 Photorhabdus asymbiotica subsp. asymbiotica; ATCC 43952; Z76753
GGGGCUGau-ucuggauu-----cgaCGGGAUUCgcga--------------------------------------aAcCCa--aGGUG-----CAUGCCGAGG-----gGCGGUUg-----gCCUCGuaaa----------------------aAGCCGCaaaaa--------------------------------aauaguu-gcaaacgacaacgaauac------------------------------------------------------------------------------------------------------------------------------------------------------------------------------------------------------------------------------------------------------------------------------------------------------------GCaCUA-GUAG---------------------------------------cuuaauaa-----------------------------cCUGCaUAGaGC---------------------------------------------------------------------CCUCUCU---------------------CCCUa--gCCUcc---------gCUC-UU------AGGac----------------GGGGau----------------------------------------------------------------------------------------caAGGGAGGucaa-----------------------accuaaAA-GAGaucg------------------------------------------CGUgg---auGCCU----------uGCCUG--------------------GGGUu---gaaGCGuuaaauc-----uaauCAGGCua---GUUUG-UUAGU---gGCG----uGUCU--AUC-------CGCa---GCUGG-CAAGUgaau----------------------------------------------------------------------guaaaGAU-uAGAC----uaaGCAUGua-------------------------------gUACCa--aGGaUgu---------------------------------------agGAAUUUCGga-cGCGGGuucaacuCCCGC-CAGCUCCacca

>Prot.vulg._AY846304  Proteus vulgaris strain ATCC 13315    S000480848 Proteus vulgaris; IRB4; AY870317 
nnnnnnnnn-nnnnnnnn-----nnnnGGAAUUUgcga--------------------------------------aAcCCa--aGGUG-----CAUGCCGAGG-----gGCGGUUg-----gCCUCGuaaa----------------------aAGCCGCaaaaa--------------------------------gauaguc-gcaaacgacaaucaguac---------------------------------------------------------------------------------------------------------------------------------------------------------------------------------------------------------------------------------------------------------------------------------------------------------gaaGCaCUA-GCAG---------------------------------------cuuaauaa-----------------------------cCUGCuUAGaGC---------------------------------------------------------------------CCUCUCU---------------------CCCUa--gCCUcc---------gCUC-UU------AGGac----------------GGGGau----------------------------------------------------------------------------------------caAGAGAGGucaa-----------------------acccaaAA-GAGaucg------------------------------------------CGUgg---aAACCU----------AGCUUG--------------------GGGUU---gaaGCGuuaaaua-----uaauCAAGCUa---GCUUA-UUUGU---gGCG----uGUCU--GUU-------CGCa---GCAAG-UAAGUgaaa----------------------------------------------------------------------uuaaaGAC--AGAC----uaaGCAUGua-------------------------------gUGCCg--cGGaUgu---------------------------------------agGAAUUUCgga-cggggnnnnnnnnnnnnn-nnnnnnnnnnn

>Yers.pest._AE009952  S000690458 Yersinia pestis KIM
GGGGCUGau-ucuggauu-----cgaCGGGAUUcgcga--------------------------------------aACCca--aGGUG-----CAUGCCGAGG-----UGCGGUg------gCCUCGuaaa----------------------aaACCGCAaaaaa-------------------------------aauaguu-gcaaacgacgaaaacuac------------------------------------------------------------------------------------------------------------------------------------------------------------------------------------------------------------------------------------------------------------------------------------------------------------GCaCUA-GCAG---------------------------------------cuuaauaa-----------------------------cCUGCuUAGaGC---------------------------------------------------------------------CCUCUCU---------------------CCCUa--gCCUcc---------GCUC-UU------AGGac----------------GGGGau----------------------------------------------------------------------------------------caAGAGAGGucaa-----------------------accuaaAA-GAGCucg------------------------------------------UGUgg---aaACCU----------ugCCUG--------------------GGGUg---gaaGCAuuaaaac-----uaauCAGGaua---GUUuG-UCAGU---aGCG----uGUCC--AUC-------CGCa---GCUGG-CcGGCgaau----------------------------------------------------------------------guaauGAU-uGGAC----uaaGCAUGua-------------------------------gUGCCg--acGGUgu---------------------------------------aguAAUUUCGga-cGGGGGuucaaauCCCCC-CAGCUCCacca

>Yers.pest._CP000305  S000701328 Yersinia pestis Nepal516
GGGGCUGau-ucuggauu-----cgaCGGGAUUcgcga--------------------------------------aACCca--aGGUG-----CAUGCCGAGG-----UGCGGUg------gCCUCGuaaa----------------------aaACCGCAaaaaa-------------------------------aauaguu-gcaaacgacgaaaacuac------------------------------------------------------------------------------------------------------------------------------------------------------------------------------------------------------------------------------------------------------------------------------------------------------------GCaCUA-GCAG---------------------------------------cuuaauaa-----------------------------cCUGCuUAGaGC---------------------------------------------------------------------CCUCUCU---------------------CCCUa--gCCUcc---------GCUC-UU------AGGac----------------GGGGau----------------------------------------------------------------------------------------caAGAGAGGucaa-----------------------accuaaAA-GAGCucg------------------------------------------UGUgg---aaACCU----------ugCCUG--------------------GGGUg---gaaGCAuuaaaac-----uaauCAGGaua---GUUuG-UCAGU---aGCG----uGUCC--AUC-------CGCa---GCUGG-CcGGCgaau----------------------------------------------------------------------guaauGAU-uGGAC----uaaGCAUGua-------------------------------gUGCCg--acGGUgu---------------------------------------aguAAUUUCGga-cGGGGGuucaaauCCCCC-CAGCUCCacca

>Yers.pest._CP000308  S000701349 Yersinia pestis Antiqua
GGGGCUGau-ucuggauu-----cgaCGGGAUUcgcga--------------------------------------aACCca--aGGUG-----CAUGCCGAGG-----UGCGGUg------gCCUCGuaaa----------------------aaACCGCAaaaaa-------------------------------aauaguu-gcaaacgacgaaaacuac------------------------------------------------------------------------------------------------------------------------------------------------------------------------------------------------------------------------------------------------------------------------------------------------------------GCaCUA-GCAG---------------------------------------cuuaauaa-----------------------------cCUGCuUAGaGC---------------------------------------------------------------------CCUCUCU---------------------CCCUa--gCCUcc---------GCUC-UU------AGGac----------------GGGGau----------------------------------------------------------------------------------------caAGAGAGGucaa-----------------------accuaaAA-GAGCucg------------------------------------------UGUgg---aaACCU----------ugCCUG--------------------GGGUg---gaaGCAuuaaaac-----uaauCAGGaua---GUUuG-UCAGU---aGCG----uGUCC--AUC-------CGCa---GCUGG-CcGGCgaau----------------------------------------------------------------------guaauGAU-uGGAC----uaaGCAUGua-------------------------------gUGCCg--acGGUgu---------------------------------------aguAAUUUCGga-cGGGGGuucaaauCCCCC-CAGCUCCacca

>Yers.pest._AL590842  S000711193 Yersinia pestis CO92
GGGGCUGau-ucuggauu-----cgaCGGGAUUcgcga--------------------------------------aACCca--aGGUG-----CAUGCCGAGG-----UGCGGUg------gCCUCGuaaa----------------------aaACCGCAaaaaa-------------------------------aauaguu-gcaaacgacgaaaacuac------------------------------------------------------------------------------------------------------------------------------------------------------------------------------------------------------------------------------------------------------------------------------------------------------------GCaCUA-GCAG---------------------------------------cuuaauaa-----------------------------cCUGCuUAGaGC---------------------------------------------------------------------CCUCUCU---------------------CCCUa--gCCUcc---------GCUC-UU------AGGac----------------GGGGau----------------------------------------------------------------------------------------caAGAGAGGucaa-----------------------accuaaAA-GAGCucg------------------------------------------UGUgg---aaACCU----------ugCCUG--------------------GGGUg---gaaGCAuuaaaac-----uaauCAGGaua---GUUuG-UCAGU---aGCG----uGUCC--AUC-------CGCa---GCUGG-CcGGCgaau----------------------------------------------------------------------guaauGAU-uGGAC----uaaGCAUGua-------------------------------gUGCCg--acGGUgu---------------------------------------aguAAUUUCGga-cGGGGGuucaaauCCCCC-CAGCUCCacca

>Yers.pest._AE017042  S000721369 Yersinia pestis biovar Microtus str. 91001
GGGGCUGau-ucuggauu-----cgaCGGGAUUcgcga--------------------------------------aACCca--aGGUG-----CAUGCCGAGG-----UGCGGUg------gCCUCGuaaa----------------------aaACCGCAaaaaa-------------------------------aauaguu-gcaaacgacgaaaacuac------------------------------------------------------------------------------------------------------------------------------------------------------------------------------------------------------------------------------------------------------------------------------------------------------------GCaCUA-GCAG---------------------------------------cuuaauaa-----------------------------cCUGCuUAGaGC---------------------------------------------------------------------CCUCUCU---------------------CCCUa--gCCUcc---------GCUC-UU------AGGac----------------GGGGau----------------------------------------------------------------------------------------caAGAGAGGucaa-----------------------accuaaAA-GAGCucg------------------------------------------UGUgg---aaACCU----------ugCCUG--------------------GGGUg---gaaGCAuuaaaac-----uaauCAGGaua---GUUuG-UCAGU---aGCG----uGUCC--AUC-------CGCa---GCUGG-CcGGCgaau----------------------------------------------------------------------guaauGAU-uGGAC----uaaGCAUGua-------------------------------gUGCCg--acGGUgu---------------------------------------aguAAUUUCGga-cGGGGGuucaaauCCCCC-CAGCUCCacca

>Past.mult._AE006115  	 Pasteurella multocida  S000327300 Pasteurella multocida; 5; AY316314 
GGGGCUGau-ucuggauu-----cgaCGGGAUUAgcga--------------------------------------aGCCca--aGGUG-----CACGUCGAGG-----UGCGGUag-----gCCUCGuaaau---------------------aaACCGCAaaaa--------------------------------aauaguc-gcaaacgacgaacaauac------------------------------------------------------------------------------------------------------------------------------------------------------------------------------------------------------------------------------------------------------------------------------------------------------------GCUuUa-GCAG---------------------------------------cuuaauaa-----------------------------cCUGCucAuAGC---------------------------------------------------------------------CUUCUCU---------------------CCCCa--gCUUcc---------gCUC-GU------AAGac----------------GGGGau----------------------------------------------------------------------------------------caAGAGGAGucaa-----------------------auucaaAC-GAGaucg------------------------------------------CGUgg---acgCCU---------ccGCUUG--------------------AGGau--cgaaGCGuuaaauu-----gaauCAAGCua---GUUUA-UCUAU---cGCG----uGUCU--GUC-------CGCa---GUGGG-UAAAUgaaa----------------------------------------------------------------------uuaaaGAC-gAGAC----uaaACGUGua-------------------------------gUACUg--aaGGUag---------------------------------------agUAAUUUCGga-cGCGGGuucaacuCCCGC-CAGCUCCacca

>Haem.somn._CP000436  S000730530 Haemophilus somnus 129PT
GGGGCUGau-uuuggauu-----cgaCGGAAUUAgcga--------------------------------------aGCCca--aGGUg-----CACGUCGAGG-----UGCGGUag-----gCCUCGuaaau---------------------aaACCGCAaaac--------------------------------aauaguc-gcaaacgacgaacaauac------------------------------------------------------------------------------------------------------------------------------------------------------------------------------------------------------------------------------------------------------------------------------------------------------------GCUuUa-GCAG---------------------------------------cuuaauaa-----------------------------cCUGCucAuAGC---------------------------------------------------------------------CUUCACU---------------------CCCUa--gCUUuc---------gCUC-GU------AAGac----------------GGGGau----------------------------------------------------------------------------------------aaAGUGGAGucaa-----------------------auccaaAC-GAGaucg------------------------------------------UGUUg---aAgCCg---------ccGCUUU--------------------aGGaU--cgaAGCAuuaaauu-----gaauAAAGCua---GUuuu-UUGAU---gGCG----uGUCU--GUC-------CGCa---GUCAA-uuuACgaaa----------------------------------------------------------------------uuaaaGAU-uAGAC----uaaACGUGua-------------------------------ggACUg--aaGGUag---------------------------------------agUAAUUUCGga-cGGGGGuucaacuCCCCC-CAGCUCCacca

>Mann.succ._AE016827  S000498008 Mannheimia succiniciproducens MBEL55E
GGGGCUGau-ucuggauu-----cgaCGGGAUUGgcga--------------------------------------aGCCca--aGGUG-----CACGUCGAGG-----UGCGGUag-----gCCUCGuaaau---------------------aaACCGCAaaaa--------------------------------aauaguc-gcaaacgacgaacaauac------------------------------------------------------------------------------------------------------------------------------------------------------------------------------------------------------------------------------------------------------------------------------------------------------------GCUuuA-GCAG---------------------------------------cuuaauaa-----------------------------cCUGCaUuuAGC---------------------------------------------------------------------CUUCGCU---------------------CCCUa--gCUUcc---------gCUC-GU------AAGac----------------GGGGau----------------------------------------------------------------------------------------caAGCGGAGucaa-----------------------accuaaAC-GAGaucg------------------------------------------UGUgg---acgCUU---------cGGCUUG--------------------GAGau--cgaaACAcuaaauu-----gaauCAAGCUa---GUUUA-UUCUU---cGCG----uGUCU--GUC-------CGCa---GGGGG-UAAAUgaaa----------------------------------------------------------------------uuaaaGAC-uAGAC----uaaACGUGua-------------------------------gUGCUg--aaGGUag---------------------------------------agUAAUUUCGga-cGCGGGuucaacuCCCGC-CAGCUCCacca

>Haem.infl._CP000057  S000925804 Haemophilus influenzae 86-028NP
GGGGCUGau-ucuggauu-----cgaCGGGAUUAgcga--------------------------------------aGCCca--aGGUG-----CACGUCGAGG-----UGCGGUag-----gCCUCGuaaau---------------------aaACCGCAaaaa--------------------------------aauaguc-gcaaacgacgaacaauac------------------------------------------------------------------------------------------------------------------------------------------------------------------------------------------------------------------------------------------------------------------------------------------------------------GCUuuA-GCAG---------------------------------------cuuaauaa-----------------------------cCUGCaUuuAGC---------------------------------------------------------------------CUUCGCG---------------------CUCCa--gCUUcc---------gCUC-GU------AAGac----------------GGGGau----------------------------------------------------------------------------------------aaCGCGGAGucaa-----------------------accaaaAC-GAGaucg------------------------------------------UGUgg---aAgCCa---------ccGUUUG--------------------aGGaU--cgaaGCAcuaaauu-----gaauCAAACua---GCUUA-AGUuU---aGCG----uGUCU--GUC-------CGC----AuGCU-UAAGUgaaa----------------------------------------------------------------------uuaaaGAC-gAGAC----uaaACGUGua-------------------------------gUGCUg--aaGGUag---------------------------------------agUAAUUUCGga-cGGGGGuucaacuCCCCC-CAGCUCCacca

>Mann.haem._TRW-272629  Mannheimia haemolytica  S000007235 Mannheimia haemolytica (T); NCTC 9380 T; AF060699 
GGGGCUGau-uuuggauu-----cgaCGGGAUUggcga--------------------------------------aGCCca--aGGUG-----CAUGUCGAGG-----UGCGGUag-----gCCUCGuaaac---------------------aaACCGCAaaau--------------------------------aauaguc-gcaaacgacgaacaauac------------------------------------------------------------------------------------------------------------------------------------------------------------------------------------------------------------------------------------------------------------------------------------------------------------GCUUUA-GcaG---------------------------------------cuuaauaac----------------------------cUgcUuUAAAGC---------------------------------------------------------------------CUUAUCU---------------------CCUCa--gCUUcc---------gCUC-GU------AAGac----------------GAGGgc----------------------------------------------------------------------------------------aaAGAUAAGuc-a-----------------------cccaaaAC-GAGaucg------------------------------------------UGUgg---acgCCg---------ccGCUUU--------------------aGGau--cgaaACAcuaaauu-----aaauAAAGCua---GUUUA-UUCAU---uGCG----uGUCU--GUC-------CGCu---GUGAA-UAAGCgaaa----------------------------------------------------------------------uuaaaGAC-uAGAC----uaaACAUGua-------------------------------gUACUg--aaGGUag---------------------------------------agaAAUUUCGga-cGGGGGuucaaauCCCCC-CAGCUCCacca

>Acti.pleu._TRW-228399  S000389429 Actinobacillus pleuropneumoniae MCCM 00189; AF224283
GGGGCUGau-ucuggauu-----cgaCGGGAUUAgcga--------------------------------------aGUCca--aGGUG-----CACGUCGAGG-----UGCGGUag-----gCCUCGuaaac---------------------aaACCGCAaaaa--------------------------------aauaguc-gcaaacgacgaacaauac------------------------------------------------------------------------------------------------------------------------------------------------------------------------------------------------------------------------------------------------------------------------------------------------------------GCUuUa-GCAG---------------------------------------cuuaauaa-----------------------------cCUGCucAuAGC---------------------------------------------------------------------CUUAUCG---------------------CCUCa--gCUUcc---------gCUC-GU------AAGac----------------GAGGgc----------------------------------------------------------------------------------------aaCGAUAAGuca------------------------cccaaaAC-GAGaucg------------------------------------------UGUgg---acgCCg---------ccGUUUG--------------------aGGau--cgaaACAcuaaauu-----gaauCAAACua---GCUUA-UUUCU---uGCG----uGUCU--GUC-------CGCu---GGAGG-UAAGUgaaa----------------------------------------------------------------------uuaaaGAC-cAGAC----uaaACGUGua-------------------------------gUGCUg--aaGAUgg---------------------------------------agUAAUUUCGga-cGGGGGuucaaauCCCCC-CAGCUCCacca

>Haem.ducr._AX048594    S000002352 Haemophilus ducreyi; CIP 542; M63900 
nnnnnnnnn-nnnnnnnn-----nnaCGGGAUUAgcga--------------------------------------aGUCca--aGGUG-----CACGUCGAGG-----UGCGGUag-----gCCUCGuaac----------------------aaACCGCAaaaa--------------------------------aauaguc-gcaaacgacgaacaauac------------------------------------------------------------------------------------------------------------------------------------------------------------------------------------------------------------------------------------------------------------------------------------------------------------GCUuuA-GCAG---------------------------------------cuuaauaa-----------------------------cCUGCaUuuAGC---------------------------------------------------------------------CUUCGCG---------------------CCCUa--gCUUuc---------gCUC-GU------AAGac----------------GGGGag----------------------------------------------------------------------------------------caCGCGGAGucaa-----------------------accaaaAC-GAGaucg------------------------------------------UGUgg---acgCUu---------ccGCUUG--------------------uAGau---gaaACAcuaaauu-----gaauCAAGCua---GUUUA-UUUCU---uGCG----uGUCU--GUC-------CGCu---GGAGA-UAAGCgaaa----------------------------------------------------------------------uuaaaGAC-cAGAC----uaaACGUGua-------------------------------gUACUg--aaGAUag---------------------------------------agUAAUUUCGga-cccggGuucgacuCnnnn-nnnnnnnnnnn

>Haem.ducr._AE017143  S000628346 Haemophilus ducreyi 35000HP
GGGGCUGau-ucuggauu-----cgaCGGGAUUAgcga--------------------------------------aGUCca--aGGUG-----CACGUCGAGG-----UGCGGUag-----gCCUCGuaaac---------------------aaACCGCAaaaa--------------------------------aauaguc-gcaaacgacgaacaauac------------------------------------------------------------------------------------------------------------------------------------------------------------------------------------------------------------------------------------------------------------------------------------------------------------GCUuuA-GCAG---------------------------------------cuuaauaa-----------------------------cCUGCaUuuAGC---------------------------------------------------------------------CUUCGCG---------------------CCCUa--gCUUuc---------gCUC-GU------AAGac----------------GGGGag----------------------------------------------------------------------------------------caCGCGGAGucaa-----------------------accaaaAC-GAGaucg------------------------------------------UGUgg---acgCUu---------cGGCUUG--------------------uAGau--cgaaACAccaaauu-----gaauCAAGCUa---GUUUA-UUUCU---uGCG----uGUCU--GUC-------CGCu---GGAGA-UAAGCgaaa----------------------------------------------------------------------uuaaaGAC-cAGAC----uaaACGUGua-------------------------------gUACUg--aaGAUag---------------------------------------agUAAUUUCGga-cGGGGGuucaaauCCCCC-CAGCUCCacca

>Vibr.chol._AE004170 Vibrio cholerae O1 biovar eltor str. N16961  S000386383 Vibrio cholerae O1 biovar eltor str. N16961; AE004319 
GGGGCUGau-ucaggauu-----cgaCGGGAAUUuUgc--------------------------------------aGUCUg--aGGUG-----CAUGCCGAGG-----UGCGGUag-----gCCUCGuuaac---------------------aaACCGCAaaaa--------------------------------aauaguc-gcaaacgacgaaaacuac------------------------------------------------------------------------------------------------------------------------------------------------------------------------------------------------------------------------------------------------------------------------------------------------------------GCaCUa-GCAG---------------------------------------cuuaauac-----------------------------cCUGCucAGaGC---------------------------------------------------------------------CCUUCCU--------------------CCCU----agCUUcc--------GCUU-Gu-----AAGac------------------GGGGaaau--------------------------------------------------------------------------------------cAGGAAGGucaaa-----------------------ccaaauC-AAGCug------------------------------------------GCGUgg---auUCCC--------ccACCUGA--------------------GGGAu---gaaGCGCgagauc-----uaauUCAGGUua--GCCAuuCguU----aGCG----uGUCG--GUU-------CGC---agGcgG--UGGUgaaa----------------------------------------------------------------------uuaaaGAU--CGAC----uaaGCAUGua-------------------------------gUACCa--aAGAUga---------------------------------------AuGGUUUUCGga-cGGGGGuucaacuCCCCC-CAGCUCCacca

>Vibr.para._BA000031   S000528415 Vibrio parahaemolyticus RIMD 2210633; O3:K6
GGGGCUGau-uuaggauu-----cgaCGGGAAUUcaga--------------------------------------aGUCug--aGGUG-----CAUGCCGAGG-----UGCGGUag-----gCCUCGuuaac---------------------aaACCGCAaaaa--------------------------------aauaguc-gcaaacgacgaaaacuac------------------------------------------------------------------------------------------------------------------------------------------------------------------------------------------------------------------------------------------------------------------------------------------------------------GCaCUa-GCAG---------------------------------------cuuaauac-----------------------------cCUGCucAGaGC---------------------------------------------------------------------UCUCUCG--------------------CCCU----agCUUcc--------GCaC-GU-----AAGac------------------GGGGaaua--------------------------------------------------------------------------------------aCGAGAGAucaaa-----------------------cccaaAC-GcGCua------------------------------------------GCCcgg---auUCUC--------ccgCCUGA--------------------GAGAu---gaacGGCgaauua-----uaauUCAGGaua--GUCAUuCauU----aGCG----uGUCG--GUU-------CGC---agGugG-AUGGUgaau----------------------------------------------------------------------uuaaaGAU--CGAC----uaaGCAUGua-------------------------------gUACCa--auGAUga---------------------------------------aaGGUUUUCGga-cGCGGGuucaacuCCCGC-CAGCUCCacca

>Vibr.vuln._AE016795 Vibrio vulnificus CMCP6 chromosome I     S000404488 Vibrio vulnificus; 4; AY245180 
GGGGCUGau-uuaggauu-----cgaCGGGAAUUuUgc--------------------------------------aGUCug--aGGUG-----CAUGCCGAGG-----UGCGGUag-----gCCUCGuuaac---------------------aaACCGCAaaaa--------------------------------aauaguc-gcaaacgacgaaaacuac------------------------------------------------------------------------------------------------------------------------------------------------------------------------------------------------------------------------------------------------------------------------------------------------------------GCaCUa-GCAG---------------------------------------cuuaauaa-----------------------------aCUGCucAGaGC---------------------------------------------------------------------CCUCUCG--------------------CCCU----agCUUcc--------GCUU-Gu-----AAGac------------------GGGGaauc--------------------------------------------------------------------------------------aCGAGGGGucaaa-----------------------ccaaauC-AAGCug------------------------------------------GCGUgg---auUCCC--------ccACCUGA--------------------GGGAu---gaaGCGUaagaua-----uaauUCAGGUua--GCUAuuCauU----cGCG----uGUCG--GUU-------CGC---agGugG--UAGUgaaa----------------------------------------------------------------------uuaaaGAU--CGAC----uaaGCAUGua-------------------------------gUACCa--auGAUga---------------------------------------AuGGUUUUCGga-cGGGGGuucaaauCCCCC-CAGCUCCacca

>Phot.phos._AY040837 Photobacterium phosphoreum   S000246787 Photobacterium phosphoreum; RHE-01; AY435156 
nnnnnnnnn-nnnnnnnn-----nnnnAGGAUCAcgaa--------------------------------------GGCuuG--UGGaG-----CAUGUCGAGG-----UGCGGUUu-----gCCUCGuuaaa---------------------cAGCCGCAaaaa--------------------------------aauaguc-gcaaacgacgaaaacuac------------------------------------------------------------------------------------------------------------------------------------------------------------------------------------------------------------------------------------------------------------------------------------------------------------GCaCUa-GCAG---------------------------------------cuuaauac-----------------------------cCUGCuaAGaGC---------------------------------------------------------------------GCUCCUG--------------------CCCU----agCUUcc--------gCUU-GU-----AAGac------------------GGGGaaua--------------------------------------------------------------------------------------aCAGGGGUucaaa-----------------------cccaaAC-GAGaua------------------------------------------GCGagg--gauUCUU--------ugACUAGA--------------------GAGAu---gaacCGCgaaaua-----gaauUCUGGUau--GUAUUaGcau----aGCG----uGUCA--AUU-------CGC---agugaC-GAUACgaga----------------------------------------------------------------------auaaaGAU--UGAC----uaaACAUGua-------------------------------gCgCCA--UcuGUUag--------------------------------------acUGAUUUUgga-cgcggnnnnnnnnnnnnn-nnnnnnnnnnn

>Phot.prof._CR378665   S000528857 Photobacterium profundum; ss9
GGGGCUGau-ucaggauu-----cgaCAGGAuCAAgaa--------------------------------------GGCUug--uGGaG-----CAUGCCGUGG-----gGCGGUUg-----gCCACGuaaa----------------------aAGCCGCaaaaa--------------------------------aauaguc-gcaaacgacgaaaacuuc------------------------------------------------------------------------------------------------------------------------------------------------------------------------------------------------------------------------------------------------------------------------------------------------------------GCaCUa-GCAG---------------------------------------cuuaauaa-----------------------------cCUGCu-AGcGC---------------------------------------------------------------------ACUUCUA--------------------CCCU----agCUUcc--------gCUU-GU-----AAGac------------------GGGGaauc--------------------------------------------------------------------------------------aUAGAAGUucaaa-----------------------cccaaAC-GAGaua------------------------------------------GCGagg--gaACCUU--------ugACUAGA--------------------GAGGU---gaacCGCgaaaua-----gaauUCUGGUau--GUAuuuacau----gGCG----uGUCU--GUU-------CGC---agugua-cuUACgaga----------------------------------------------------------------------auaaaGAU--AGAC----uaaGCAUGua-------------------------------gCgCCu--auGGUUgg--------------------------------------aUUGcUCUUGga-cGCGGGuucaaauCCCGC-CAGCUCCacca

>Pseu.halo._CR954246   S000598383 Pseudoalteromonas haloplanktis TAC125
GGGGCUGa--uuaggauu-----cgaCGGAAuuCaaga--------------------------------------aGCCca--aGGUG-----CAUGUCGAGG-----UGCGGUUu-----gCCUCGuuaaa---------------------cAGCCGCAaccu------------------------------aaaguaauc-gcaaacgacgauaacua-----------------------------------------------------------------------------------------------------------------------------------------------------------------------------------------------------------------------------------------------------------------------------------------------------------cucuCUAGC-GGC----------------------------------------uuag---------------------------------GCCaGCUAG-----------------------------------------------------------------------CGCUCCu--------------------UCUA---uguauUC---------UUG--UG----GAc---------------------UAGAuuuu----------------------------------------------------------------------------------------GGAGUGucacc------------------------cuaaCAccUGAuc------------------------------------------GCGaUgg-aaAcCCU-----------GGCCG--------------------GGGuU---gaAgCGUuaaaac-----uaagCGGCCuc---GCCUUuauuu----aCCG----uguUU--GUC-------CGG---gacuua-AAGGUuaau----------------------------------------------------------------------uaaauGAC--AAua---cuaaGCAUGua-------------------------------gUACCg--acGGUcg---------------------------------------agGcuUUUCGga-cGGGGGuucaaauCCCCC-CAGCUCCacca

>Sacc.degr._CP000282   S000650865 Saccharophagus degradans 2-40
GGGGGCGa--uuaggauu-----cgaCGcCGGUAacaa--------------------------------------aaCCcg--aAGUg-----CAUGUCGUGA----ggGUAGCca-----aUCACGuaaaucca------------------aaGCUGCaaauu--------------------------------aucaguu-gccaaugaugacaacuac------------------------------------------------------------------------------------------------------------------------------------------------------------------------------------------------------------------------------------------------------------------------------------------------------GgugcuCAAcuAGCUGC----------------------------------------guaa---------------------------------GUAGCUuuUUGuuacaCc--------------------aucUAGCGG----uacg---CCGCUA----------------GCGGU------------------------------uuuuaac--------AAGgUG-------------------------------------------------------------------------------------------------------------------------ccaguACCGCguuaacg----------------------acuguCA-CUUaga---------------------------------acuggaUcGCaGug---aaGCCU-----------gCCUG--------------------GGGUg---gauCaGCuAaacu-----uuuaCAGGauc---GCGCUuUUcg-----UCC----cGcCC--GCU-------GGG---cuguAA-AGCGUuaaa---------------------------------------------------------------------ucaauaAGC--GGuU---cuaaGCAUGua-------------------------------gaGCUg--acGGcgg---------------------------------------agUACUGaCGga-cGGGGGuucaaauCCCCC-CGCCUCCacca

>Fran.tula._AJ749949  S000539590 Francisella tularensis subsp. tularensis SCHU S4
GGGGGCGaa-uaugguuu-----cgaCAUGAAUgUcaaa-------------------------------------AUCUa---aGGug-----CAUGCCGAGGa----aGUACcGua----aCCUCGuuaauaa--------------------CaGUACaaaugc---------------------------caauaauaacu-ggcaacaaaaaagcaaaccgcguagcggcuaacgacagcaac-------------------------------------------------------------------------------------------------------------------------------------------------------------------------------------------------------------------------------------------------------------------------uuugcUgcuGuUgcUaAAGCUG---------------------------------------ccuag-------------------------------ucUAGCUUaAuaAuCuagAug-------------------------------------------------------------cGcACGG------------------auAUGa----UAGUcUu--------UCUUAUG----AcACUAuc-------------uauaCAU-------------------------------------------------------------------------------------------CCGUuCauauu--------------------------ccgCAUAAGA--------------------------------------------CGGUCU--UuGCUUU----------uuGUCUG-------------------GGAGUuA--AGGCUGuau-------uuaaCAGACuc----GCUa-ACUAUU--aCCCU----gGCUA--aUU-------GGGG---AAUAGUcaAGCuaaa--------------------------------------------------------------------cucaaauAGau-UAGC---cuaaGCAUGua-------------------------------gauCCa---aAGAUcu--------------------------------------aGaGUUUGUGga-cGCGGGuucaaauCCCGC-CGCCUCCacca

>Fran.tula._AM233362  S000650740 Francisella tularensis subsp. holarctica LVS
GGGGGCGaa-uaugguuu-----cgaCAUGAAUgUcaaa-------------------------------------AUCUa---aGGug-----CAUGCCGAGGa----aGUACcGua----aCCUCGuuaauaa--------------------CaGUACaaaugc---------------------------caauaauaacu-ggcaacaaaaaagcaaaccgcguagcggcuaacgacagcaac-------------------------------------------------------------------------------------------------------------------------------------------------------------------------------------------------------------------------------------------------------------------------uuugcUgcuGuUgcUaAAGCUG---------------------------------------ccuag-------------------------------ucUAGCUUaAuaAcCuagAug-------------------------------------------------------------cGcACGG------------------auAUGa----UAGUcUu--------UCUUAUG----AcACUAuc-------------uauaCAU-------------------------------------------------------------------------------------------CCGUuCauauu--------------------------ccgCAUAAGA--------------------------------------------CGGUCU--UuGCUUU----------uuGUCUG-------------------GGAGUuA--AGGCUGuau-------uuaaCAGACuc----GCUa-ACUAUU--aCCCU----gGCUA--aUU-------GGGG---AAUAGUcaAGCuaaa--------------------------------------------------------------------cucaaauAGau-UAGC---cuaaGCAUGua-------------------------------gauCCa---aAGAUcu--------------------------------------aGaGUUUGUGga-cGCGGGuucaaauCCCGC-CGCCUCCacca

>Fran.tula._CP000437  S000728221 Francisella tularensis subsp. holarctica OSU18
GGGGGCGaa-uaugguuu-----cgaCAUGAAUgUcaaa-------------------------------------AUCUa---aGGug-----CAUGCCGAGGa----aGUACcGua----aCCUCGuuaauaa--------------------CaGUACaaaugc---------------------------caauaauaacu-ggcaacaaaaaagcaaaccgcguagcggcuaacgacagcaac-------------------------------------------------------------------------------------------------------------------------------------------------------------------------------------------------------------------------------------------------------------------------uuugcUgcuGuUgcUaAAGCUG---------------------------------------ccuag-------------------------------ucUAGCUUaAuaAcCuagAug-------------------------------------------------------------cGcACGG------------------auAUGa----UAGUcUu--------UCUUAUG----AcACUAuc-------------uauaCAU-------------------------------------------------------------------------------------------CCGUuCauauu--------------------------ccgCAUAAGA--------------------------------------------CGGUCU--UuGCUUU----------uuGUCUG-------------------GGAGUuA--AGGCUGuau-------uuaaCAGACuc----GCUa-ACUAUU--aCCCU----gGCUA--aUU-------GGGG---AAUAGUcaAGCuaaa--------------------------------------------------------------------cucaaauAGau-UAGC---cuaaGCAUGua-------------------------------gauCCa---aAGAUcu--------------------------------------aGaGUUUGUGga-cGCGGGuucaaauCCCGC-CGCCUCCacca

>Fran.tula._CP000439  S000770068 Francisella tularensis subsp. novicida U112
gggggcgaa-uaugguuu-----cgacaugaaugucaaa-------------------------------------aucua---aggug-----caugcCGAGGa----aGUACcGua----aCCUCGuuaauaa--------------------CaGUACaaaugc---------------------------caauaauaacu-ggcaacaaaaaagcaaaccgcguagcggcuaacgacagcaau-------------------------------------------------------------------------------------------------------------------------------------------------------------------------------------------------------------------------------------------------------------------------uuugcUgcuGuUgcUaAAGCUG---------------------------------------ccuag-------------------------------ucUAGCUUaAuaAcCuagAug-------------------------------------------------------------cGcACGG------------------auAUGa----UAGUcUu--------UCUUAUG----AcACUAuc-------------uauaCAU-------------------------------------------------------------------------------------------CCGUuCauauu--------------------------ccgCAUAAGA--------------------------------------------CGGUCU--UuGCUUU----------uuGUCUG-------------------GGAGUuA--AGGCUGuau-------uuaaCAGACuc----gcua-aCUAUU--aCCCU----ggcua--auu-------GGGG---AAUAGnnnnnnnnnn-------------------------------------------------------------------nnnnnnnnnnnn-nnnn----nnnnnnnnnn-------------------------------nnnnnn---nnnnnnn--------------------------------------nnnnnnnnnnnn-nnnnnnnnnnnnnnnnnn-nnnnnnnnnnn

>Fran.tula._AM286280  S000711500 Francisella tularensis subsp. tularensis FSC 198
GGGGGCGaa-uaugguuu-----cgaCAUGAAUgUcaaa-------------------------------------AUCUa---aGGug-----CAUGCCGAGGa----aGUACcGua----aCCUCGuuaauaa--------------------CaGUACaaaugc---------------------------caauaauaacu-ggcaacaaaaaagcaaaccgcguagcggcuaacgacagcaac-------------------------------------------------------------------------------------------------------------------------------------------------------------------------------------------------------------------------------------------------------------------------uuugcUgcuGuUgcUaAAGCUG---------------------------------------ccuag-------------------------------ucUAGCUUaAuaAuCuagAug-------------------------------------------------------------cGcACGG------------------auAUGa----UAGUcUu--------UCUUAUG----AcACUAuc-------------uauaCAU-------------------------------------------------------------------------------------------CCGUuCauauu--------------------------ccgCAUAAGA--------------------------------------------CGGUCU--UuGCUUU----------uuGUCUG-------------------GGAGUuA--AGGCUGuau-------uuaaCAGACuc----GCUa-ACUAUU--aCCCU----gGCUA--aUU-------GGGG---AAUAGUcaAGCuaaa--------------------------------------------------------------------cucaaauAGau-UAGC---cuaaGCAUGua-------------------------------gauCCa---aAGAUcu--------------------------------------aGaGUUUGUGga-cGCGGGuucaaauCCCGC-CGCCUCCacca

>Thio.crun._CP000109  S000721503 Thiomicrospira crunogena XCL-2 
GGGGAUGca--cugguuu-----cgaCGGGGAGUacaaa-------------------------------------GUUUA---GGAUg-----CAUGUCGUGC-----cuGAAUGa-----uGCACGuaaaucu-------------------uUAUUUcaauu------------------------------uguuauaguu-gcaaacgacgauaacua-------------------------------------------------------------------------------------------------------------------------------------------------------------------------------------------------------------------------------------------------------------------------------------------------------------cgcuCUAGCGG---------------------------------------cuu-a------------------------------aucCCGCUAG-------------------------------------------------------------------------CGCAGAc----------------------------UGggACc--------gUUGUuc----GUggCAc------------------------------------------------------------------------------------------------------------ccagcUCUGUGucga--------------------------cucacACGGaa-----------------------------------------UcGUCGG---GUCUUAU----------GuGUUUG------------------gAUAAGAC---UUGACuAaa-----cuuaaCAAACuC----GCUUAaugug----aUCC---cugcUG--GcC-------GGG---cagcau-UAAGUuaaa---------------------------------------------------------------------auaauaGaC--CAaa----uaaACAUGua-------------------------------gaGUUU---UAAAUgg--------------------------------------agGCUUCUCGga-cGGCGGuucgacuCCGCC-CAUCUCCacca

>Desu.desu._CP000112  S000610909 Desulfovibrio desulfuricans G20
GGGGGCGca--cugguuu-----cgaCGGGGAUAaaga-------------------------------------aGCcg--GAGUgg------CAGGUCGAGG----cGCCGCUgg------CCUCGuuaa-----------------------aAGCGGCac-------------------------------aaauguaauu-gccaacaacgauuac------------------------------------------------------------------------------------------------------------------------------------------------------------------------------------------------------------------------------------------------------------------------------------------------------gaauacgcaaUGGC-AGCCU------------------------------------------aauu-------------------------------AGGCUuGCCG----------------------------------------------------------------------CACUG----------------------aUUGGCu--gacg----------UCaGAUAc-------------------------GCCGA---------------------------------------------------------------------------------------------cCAGUGac--------------------------aaacuUAUCcGAc------------------------------------------UgGCACCCaaaGC-------------cgUcugUc---------------------GCagcGGGUGUaAgauuuu---uuaaGacaGacu---UGCCGcCgGu----aGCC----cGAUC--AGG-------GGC-aucacCgGaUGGCGagc---------------------------------------------------------------------uugaauaCCU--GAUC----uaaACCUGua--------------------------------gaaGCUUc-gaGUgg--------------------------------------acUGUUCUCGga-cGCGGGuucgauuCCCGC-CGCCUCCacca

>Desu.vulg._AE017285  S000623168 Desulfovibrio vulgaris subsp. vulgaris str. Hildenborough
GGGGGCGca--cugguuu-----cgaCGGGGAcGUaga-------------------------------------aGCcg--GAGUug------CAGGCCGAGG----cGCCGCUgg------CCUCGuaaa-----------------------aAGCGGCac-------------------------------aaaaguaauu-gccaacaauuacgac-------------------------------------------------------------------------------------------------------------------------------------------------------------------------------------------------------------------------------------------------------------------------------------------------------------uacgcucUGGCUG---------------------------------------cuuaauug-----------------------------aCGGCCA--------------------------------------------------------------------------CGUCga---------------------ACCGGU--ucacg----------CCUGAUaG-------------------------ACCGGUg--------------------------------------------------------------------------------------------aGACGu---------------------------aacuUcAUCAGGc------------------------------------------UgGCAUCUgaCGg-------------cGCUCGCC---------------------gCGaaGGGUGCgAgaaa----aacaGGUGAGCug---GUCgaaGGuU-----GCC----uGGUC--GGG-------GGC--gaaAcCU-gaGAUgacga---------------------------------------------------------------------uuguaCUC--GACC----uaaGCCUGua--------------------------------gacGCUUc-guGUgg--------------------------------------aACaUUCUCGga-cGCGGGuucgauuCCCGC-CGCCUCCacca

>Desu.psyc._CR522870  S000528879 Desulfotalea psychrophila LSv54
GGGGGCGaa--acggcuu-----cgaCGgGGAUGUauaa-------------------------------------gCUcu-aCGUug------CAUGUCGAGC----aaCUGCCa-------GCUCGuaaaaa---------------------aGGCGGaaac------------------------------uaauauaauc-gcagacgauuauaac-----------------------------------------------------------------------------------------------------------------------------------------------------------------------------------------------------------------------------------------------------------------------------------------------------------uacGCAGUA--GCAG---------------------------------------cuuaauaa------------------------------CUGUcaUACUGC--------------------------------------------------------------------CGUCUC----------------------UCCAG--UCCUCc---------GCUCAU------GAGGG----------------UUGGG------------------------------------------------------------------------------------------uccGAGGCGuc-------------------------gaccaaaAUGAGC----------------------------------------uaGCaaUcGGGUGGU----------------GUUCUG----------------------GUCGCCCcGgcGCgaaaa--uauaCAGAAUa-----GCGuUaUAGUa----UCC---cuGUUC-CgAC-------GGA----aGCUAaAuCGCgaaaa----------------------------------------------------------------------cuaaGUgG-GAAC----uaaACAUGua--------------------------------gauACGag-aGGgg---------------------------------------aGCAUUUgCGga-cGCGGGuucgacuCCCGC-CGCCUCCacca

>Myxo.xant._TRW-34  S000701316 Myxococcus xanthus DK 1622; CP000113 
GGGGGCGac--cugguuu-----cgaCGGGGGCauUga-------------------------------------aGUUC--gaGACg------CGUGCCGAGCu----UGUCaGGua-----GCUCGuaaauuc------------------aaCCcGGCAa--------------------------------agacacaaaa-gccaacgacaacguu-------------------------------------------------------------------------------------------------------------------------------------------------------------------------------------------------------------------------------------------------------------------------------------------------------gagcuCGCGCU---GGCUG---------------------------------------ccuaaaaa------------------------------CAGCCcauAGUGCGc----------------------------------------------------------------gGUCCCccc--------------------GCCCU--cg-------------GCCUGU---------------------------GGGGU---------------------------------------------------------------------------------------------uGGGACagaccg---------------------ucauaauGCAGGC----------------------------------------ugGCUGCCgaGGGU----------------gCCUGG------------------------ACCCgaGGUGGCgagau---cuucCCAGGacc---gGcUCUgaGu----aUCC----cGUCC--GUG-------GGA---gccUcaGGGaCguag-----------------------------------------------------------------------caaauCGC--GGAC----uacGCACGua--------------------------------ggGUCgaa-GAGCgg--------------------------------------AcgGCUUUCGga-cGCGGGuucgauuCCCGC-CGCCUCCacug

>Synt.acid._CP000252  S000632737 Syntrophus aciditrophicus SB
GGGGGCGuu--acgguuu-----cgaCGGGGAUAgUug--------------------------------------aAgcu-guagaag-----CGUACCGAGG-----UUCCUACagg----CCUCGuuaaac-------------------agGUAGGAA---------------------------------aacaauacuc-gcaaacgacuacgag-------------------------------------------------------------------------------------------------------------------------------------------------------------------------------------------------------------------------------------------------------------------------------------------------------------uacGcAuUagccG---------------------------------------cuuagucg-----------------------------gCuaacGuUcUu---------------------------------------------------------------------UCU--ga---------------------uuuuu--ccuguc----------GGAUcA-----------------------------------------------------------------------------------------------------------------------------gaGGGgg-----------------------------cgUaAUUUcagg-----------------------------------caggaUagUCcuaaCCUu-------------UucCUgug----------------------GGGaacaGGgcGaaauu----cacaugGGauAg---caAUcaguaA----aGCC----ugCCU--UUG-------GGC---guUacagaGUgcgaaug--------------------------------------------------------------------acaaaaCAA--AGGa----uacGUACGua--------------------------------gaaacugc-agUgg---------------------------------------AaUAUUUUCGga-cGCGGGuucgacuCCCGC-CGCCUCCacca

>Desu.acet._TRW-281689  S000417744 Desulfuromonas acetoxidans; AY187305 
GGGGGCGcc--aagguuu-----cgaCGGGGAUUggaa--------------------------------------GCUa--AGGUug------CAUGUCGGAG-----UGGGcaGg------CUCCGuuaaaaag-----------------ccCauCUUA------------------------------------uacaaac-gccgauacugacguu----------------------------------------------------------------------------------------------------------------------------------------------------------------------------------------------------------------------------------------------------------------------------------------------------------ucguacgcacUGGCAG---------------------------------------cuuaa-------------------------------guCUGCCA--------------------------------------------------------------------------CGUCu----------------------CUAGuc--ucuucg---------CCUGCgGGuuu------------------------CUAG---------------------------------------------------------------------------------------------cGACGucaau---------------------------UUaGUAGG------------------------------------------CUgGUUGUUGuuc--------------aAgUCCGUg----------------guu-----CAACAGCgAGaucu-----aaACGGAaUcgc--caCaUGUaaG----agCC----uGUCU--GUG-------GGg---gcUgcAUGcGguuaaau--------------------------------------------------------------------uuaaaaCAC--AGAC----uacACAUGua--------------------------------gacGCCUu-aAGUga--------------------------------------aaGAUUUUCGga-cGCGGGuucgauuCCCGC-CGCCUCCacca

>Geob.sulf._AE017180  S000498216 Geobacter sulfurreducens PCA
GGGGGUGua--cagguuu-----cgaCGGGGAUaGgaa--------------------------------------GCUGa-uGGUug------CAUGCCGAGG-----UCCGGGCugg----CCUCGuuaaaa--------------------aGCCCGGGg--------------------------------cgaauuacac-gccgauaauuacgac-------------------------------------------------------------------------------------------------------------------------------------------------------------------------------------------------------------------------------------------------------------------------------------------------------------uacgCuGUAGCAG---------------------------------------cuuaauaa-----------------------------cCUGCUACcGau---------------------------------------------------------------------CCGcUga---------------------gccuc--ucccac----------GGGUGAa----------------------------------------------------------------------------------------------------------------------------GaUGGau-----------------------------cgUCAUUUuagu------------------------------------gggaUaGUUgcGGGGag-------------GGUcCacg----------------------gCCCCaaGGCgAaacc-----uuagugGaAUCg---cUUcCCgGAa----aUCC----cUGCC--aGG-------GGA---gagUCgGGcGGcuaaau----------------------------------------------------------------------caaaUCcu-GGUA----uaaGCAUGua--------------------------------gacGCCuu-CGGUgu--------------------------------------aUgAUCUUCGga-cGCGGGuucgacuCCCGC-CACCUCCacca

>Geob.meta._CP000148  S000942019 Geobacter metallireducens GS-15
GGGGGUGua--cagguuu-----cgaCGGGGAUaGgaa--------------------------------------ACuaa-AGGUug------CAUGCCGAGG-----UCCGGGCugg----CCUCGuuaaaa--------------------aGCCCGGGg--------------------------------cgaauuacac-gccgauaauuacgac-------------------------------------------------------------------------------------------------------------------------------------------------------------------------------------------------------------------------------------------------------------------------------------------------------------uacgCcGUAGCAG---------------------------------------cuuaauac-----------------------------cCUGCUACcGau---------------------------------------------------------------------CCGcCga---------------------gccuc--ucccac----------GGGUGAa----------------------------------------------------------------------------------------------------------------------------GaUGGau-----------------------------cgUUAUUUcagu------------------------------------gggaUagU-caaGGgga-------------GugCCcGC----------------------ggCCccaaGgcGaaacu----uuaGCaGGauCg---cUUcCCgGAa----aUCC----cUGCC--aGG-------GGA---gagUCgGGcGGcuaaau----------------------------------------------------------------------caaaUCcu-GGCA----uaaGCAUGua--------------------------------gacGCCUu-cuGUgu--------------------------------------aUgAUCUUCGga-cGCGGGuucgacuCCCGC-CACCUCCacca

>Bact.mari._TRW-97084  	 Bacteriovorax marinus  S000365691 Bacteriovorax marinus (T); SJ; AF084854 
GGGGGUGcc--cugguuu-----cgaCGGGUUGcUaga--------------------------------------aGUuu-UGUGGG------CGUGUCCAGGcu---GGUgUCCaaggu--CCUGGuuaaaa---------------------GGAgACCa--------------------------------aaccauaauu-gcagaaucuaau-----------------------------------------------------------------------------------------------------------------------------------------------------------------------------------------------------------------------------------------------------------------------------------------------------uuugcuccagcuauggccgcUUAA---------------------------------------uuuaa---------------------------------UUAAcgccg-----------------------------------------------------------------------ccGcUUU----------------------aaGU--agcuug------aggGGUUAGc--------------------------AUccaauaaac------------------------------------------------------------------------------------agAAGcUaacaucccagug-----------------guaacaaCUGGCUaac------------------------------------uugUUacGCAGCA-----------------ACUgccau---------------------gcaaUGCUGUugAAaaaac----------aAGUggg-GuuugucGAg----uUcg----cGUaa--UUc-------gaA---cagUCuugucuUcugac--------------------------------------------------------------------gauaaauGA--agAC----uacGCACGua--------------------------------gUCCGCAc-uAUgga--------------------------------------aAuCAACUCGga-cGCGGGuucgauuCCCGC-CACCUCCacca

>Magn.spec._CP000471  S000750109 Magnetococcus sp. MC-1
GGGGGUGaa--cuggcuu-----cgaCGGGGUGUGgaa-------------------------------------cGGUUa-GcAAGG------CGACUCGgAa------UGGUaC-------cUaCGuac-----------------------aGgACCAaa--------------------------------cuuuacaauu-gccaaugacgagcac---------------------------------------------------------------------------------------------------------------------------------------------------------------------------------------------------------------------------------------------------------------------------------------------------uacGCUCCGgcUUuUGCAGCUGCa---------------------------------------uaaa---------------------------------GUAGUUGUAcAAagCGGGGU--------------------------------------------------------------------------------------------------cug---------aacc---------cgg----------------------------------------------gcCcGgcaaCaG-----------------AAgcuuUUagcg-ggguuaagccggaacugugu-------aggccggu---------------------------guaaauccaggg-----------------------------------------acacccaguuCUCC--------------gagguaa--------------------cGGGG---------------------------------GCUaUgugGu-----Ca------GCCA-GCCU-------gaG--acgcCac-AaAGCagua---------------------------------------------------------------------------GGGU-UGGCaa--aauGGUCGuga------------------------------uuCCUUcU--AGCUuaau------------------------------------aCAUAUUUCGga-cCGGGGuucgacuCCCCG-CACCUCCacca

>Gemm.obsc._TRW-214688 	  S000006614 Gemmata obscuriglobus; UQM 2246; mp18 HH1, mp19 HH2; X56305 
GGGGGCGa--ucugguau-----cgaCCGGGu-GU-------------------------------------cggaaGUGuUCGGUGg------CGUGUCGUGG--uugAUCaGCUg-----gCCACGuaaa----------------------aAGCcGAUc-------------------------------aaaauuuaacu-gcugaaccgcaguac-------------------------------------------------------------------------------------------------------------------------------------------------------------------------------------------------------------------------------------------------------------------------------------------------------------ucccucGCGGCUU--------------------------------------aagugccga------------------------------GAGCCGUu---------------------------------------------------------------------------------------------------CUGGCA--gCUUC----------GCCUGA------GAGG-----------------UGCUAGu-------------------------------------------------------------------------------------------ccggac-----------------------------gcaagUCAGGCucgCGGGaacUcGaggagaggggaCaAccaCCCG--auc---cGCCUCGGCGgc---------------cGUUCCUGCuaaaaaaaucuggccg-auaguugUGUCGGGGUc----ccgcucGUAGGAACccgguaacaacgaaCgUGCGGCG--gcccGUUaaacggug----CGCCGCAgGaa-------------------------------------------------------------------------------------uauacgAGC-----uacACACGuag--------------------------------aUGCCGG-CGCggaa--------------------------------------GCgcCUCGGga-cCGGGGuucgauuCCCCG-CGCCUCCacuc

>Chla.trac._TRW-813-1  S000414104 Chlamydia trachomatis; B/TW-5/OT; D85719
GGGGGUGu--aaagguuu-----cgaCUUAGaA----------------------------------------AUgaagCGUUAAUUg------CAUGCGGAGG---gcGUUGGCUg-----gCCUCCcaaa----------------------aAGCCGACa-------------------------------aaacaauaaau-gccgaaccuaaggcugaaugcgaaauuaucagcuu----------------------------------------------------------------------------------------------------------------------------------------------------------------------------------------------------------------------------------------------------------------------cgcugaucUCGaagaUcUaaGaGUAGCuGCUU---------------------------------------aauuagca------------------------------AAGUuGUUACcUaaAuAcgggUGAcc-------------------------------------------------------CGGUG----------------------UUCGc--GAGCU---------ccACCAGA-----GGUUU----------------uCGAA--------------------------------------------------------------------------------------------aCACCGuca---------------------------uguaUCUGGU--------------------------------------------UaGAACUUGggUCCU--------uuaAUUCUCG--------------------AGGAaaUGAGUUUgA------aauuuaaUGAGAGU------CGUUA-GUCUCUaUAG----ggGUUUCUAG-------CUGaGGAGACaUAACGuauagua-------------------------------------------------------------------------cCUAGGAAC-----uaaGCAUGuag--------------------------------aGGUUAGCGgggaGU---------------------------------------uUaCUAAGga-cGAGAGuucgacuCUCUC-CACCUCCauag

>Chla.abor._CR848038  S000541343 Chlamydophila abortus S26/3
GGGGGUGu--auagguuu-----cgaCUUAGgA----------------------------------------AUgaagUGUUAAUcg------CAUGCGGAGG---gcGUUGGCUg-----gCCUCCuaaa----------------------aAGCCGACa-------------------------------aaacaauaaau-gccgaaccuaaggcuaaaugcgaaauuaucaguuu----------------------------------------------------------------------------------------------------------------------------------------------------------------------------------------------------------------------------------------------------------------------cucUgAaCUcucuGagcaaaGAuUAGCuGCUU---------------------------------------aauuagcaa-----------------------------AAGUuGUUAuUUagauaaCcucuAGaUaAcc--------------------------------------------------CGGUc----------------------UUCAU--GGACU---------cuACCAGA-----GGUUU----------------GUGAA--------------------------------------------------------------------------------------------guACCGuca---------------------------ucuaUCUGGU--------------------------------------------UgGAAUcuACCUCCU--------cuaAUUCUCA--------------------AGGGGGUuuAUUCgA-------gauuauUGAGAAU------CGUUG-GUUUCCaUAG----auGUUCUUAG-------CUGaGGAAAUgCAACGuuagac-------------------------------------------------------------------------uaCUAGGGAC-----uaaGCAUGuag--------------------------------aaGUUAGCAgggaGU---------------------------------------uUaCUAAGga-cGAGAGuucgaguCUCUC-CACCUCCauac

>Chla.cavi._AE015925  S000623135 Chlamydophila caviae GPIC
GGGGGUGu--auagguuu-----cgaCUUGGaA----------------------------------------AUgaagUGUUAAUUg------CAUGCGGAGG---gcGUUGGCUg-----gCCUCCuaaa----------------------aAGCCGACa-------------------------------aaacaauaaau-gccgaaccuaaggcugaaugcgaaauuaucaguuu----------------------------------------------------------------------------------------------------------------------------------------------------------------------------------------------------------------------------------------------------------------------cucUgAcCUcaccGagGaaaGauUAGCuGCUU---------------------------------------aauuagcaa-----------------------------AAGUuGUUGucUagaUaaCcucuAGaUaAcc--------------------------------------------------CGGUG----------------------cUCAU--AGACU---------ccACCAGA-----GGUUU----------------GUGAa--------------------------------------------------------------------------------------------aCACCGuca---------------------------ucuaUCUGGU--------------------------------------------UgGAAUcuACCUUCU--------cuaAUUCUCA--------------------AGGAGGUuuAUUCgA-------gauuauUGAGAGU------CGUUG-GCUUCCaUAG----auGUUCUUAG-------CUGaGGAAGUuCAAUGuaugau-------------------------------------------------------------------------uaCUAGGGAC-----uaaGCAUGuag--------------------------------aGGUUAGCAgggaGU---------------------------------------uUaCUAAGga-cGAGAGuucgaguCUCUC-CACCUCCauuu

>Deha.ethe._CP000027  S000581771 Dehalococcoides ethenogenes 195
GGGGACGc---gugguuu-----cgaCAGGGAAGG--------------------------------------uaGGCuaCuGGAUUg------CAGGcUGAGG----uGCCAUCc------aCCUCAuuaaa---------------------caGGUGGC--------------------------------aaaaaacaacu-ggcgaacgugaacuc-------------------------------------------------------------------------------------------------------------------------------------------------------------------------------------------------------------------------------------------------------------------------------------------------------------guucuUGCUGgCU--------------------------------------aaaua----------------------------------AGaCAGCA-------------------------------------------------------------------------CAUCC----------------------uGCUU--GGCCC----------CACCUCAA-c--GGGUC----------------AGGUu--------------------------------------------------------------------------------------------uGGGUGccga-------------------------uuagUUGAGGUG--------------------------------------------cCGUUUCCCcaa-------------cGCCGAU-----------------------gaGGGGGACG-------aaagaaauAUCGGCu-----gGUUUGGCUAaaUUag-------gCCGgCaA----------AAgcUAGCCAGACaagauuaa------------------------------------------------------------------------aUaGaCGGa-----uaauCCUGuag-------------------------------uaGAUCCuGg-GUCa---------------------------------------CCUUUUCUGgacgGGGAGuucgaccCUCCCcCGUCUCCacca

>Borr.gari._CP000013  S000528765 Borrelia garinii PBi
GGGGAUGu--uuuggauu-----ugaCUGAAAAUgc-------------------------------------uAAUAUUGUAAGUUg------CAGGCAGaGG-----GAAu----------CUcUUaaaa--------------------------cUUCu---------------------------------aaaauaaau-gcaaaaaauaauaac----------------------------------------------------------------------------------------------------------------------------------------------------------------------------------------------------------------------------------------------------------------------------------------------------------------------------------uUUACAAGcUcaa-AcCUUGUAA---------------------UGGCUgcuu-aAGUUAgc----------------------------------------------------------------------------------------AGAGAG--------------------uUucGU-uGAaUUu---------GGCUUUG-----AGgUUc---------------ACuuAua------------------------------------------------------------------------------------------CUCUUUucg---------------------------acauCGAAGCU-------------------------------------------UgCUUAAAAAUguu------------UUCAAGU----------------------uaAUUUUUAGGgA------cuuuuguACUUGAGa-----GCAAUuugGUGGUUUG-----CUAGUAUUU------cCAAACCAU---AUUGCuuaagua--------------------------------------------------------------------------AAAUGCUAG---auaaGCUUGuag--------------------------------aAGCUUAUAAUAUU----------------------------------------GUUUUUAGga-cGCGGGuucaauuCCCGC-CAUCUCCauuu

>Trep.dent._AE017226  S000623152 Treponema denticola ATCC 35405
GGGGAUGu--uccgguuu-----cgaCCGGAAAGa-------------------------------------cGGAGgCuuAAGC-Ug------CAGGCGGAGu-----GCCGA---------uCUCCugau-------------------------UCGGCa------------------------------aacacuauaacu-gccgaaaauaacgac-----------------------------------------------------------------------------------------------------------------------------------------------------------------------------------------------------------------------------------------------------------------------------------------------------------aguuuCGAUUAcGCc-----------------------------------------uuagc-------------------------------uGCaUAAUCG-----------------------------------------------------------------------CGGAA----------------------UcUGC--UUUGCa--------cuGCUCCGA----GCGGG----------------GCAuGa--------------------------------------------------------------------------------------------UUCCGacgc--------------------------caaUCGGGGCu-------------------------------------------ugCUUUUUAGCGgc------------GUGUAAA-----------------------CGUUAAAAGGg-------acuuuu-UUUACAC-------UAaGGAUUCGacGcU-----uUCGGUGCu-------GcUacCGGAUCCcUAcaaccac-------------------------------------------------------------------------cucGCACCGA-----uaaGCCUGuag---------------------------------AcGCUUcuGaUUCC---------------------------------------CUUUUCGGga-cGGGGGuucaauuCCCCC-CAUCUCCauca

>Lept.inte._AE016823  S000628257 Leptospira interrogans serovar Copenhageni str. Fiocruz L1-130
GGGGACGaa-auugguuu-----cgaCUGUUGUug--------------------------------------CCagGGGUUAugUgg------CGUGUAGAGG---uuGuAGGc-------uCCUCUaaaa------------------------aCCUuC--------------------------------aaacaauaacc-gcuaauaacgaauua----------------------------------------------------------------------------------------------------------------------------------------------------------------------------------------------------------------------------------------------------------------------------------------------------------------gcuuUAGCAG----------------------------------------cuuaaucu-----------------------------CUGCUA---------------------------------------------------------------------------CGGAA----------------------cUUUA--GuuUUu---------UCUCUCG-----AAuuC----------------UAAAug--------------------------------------------------------------------------------------------UUCUGacaa--------------------------ugauCGGGAGG-------------------------------------------cgAUUCUUUUGGuu------------UUUGGUUC----------------------CUAAAAGAGU------uuguauuuGAGCCGAA-------UaGGAAAGAGagUCc-----uGUCUGaGgg------uGAacCUCUUUCCgAaauuuua--------------------------------------------------------------------------uaCaCAGAC-----uacACACGuag---------------------------------aGgcUGAUCUggGG---------------------------------------cGCAAUAGga-cGCGGGuucgaacCCCGC-CGUCUCCaaag

>Soli.usit._CP000473  S000735467 Solibacter usitatus Ellin6076
GGGGGCGu--aacggauu-----cgaCGGGAuuG--------------------------------------aaUCGUGgUGGGGAGG------CGUGCCGGGu---ucCGAgC---------uCCCGuaaa-----------------------acGaUCGg-------------------------------aaaacauaacu-gccaacacgcaguuu-----------------------------------------------------------------------------------------------------------------------------------------------------------------------------------------------------------------------------------------------------------------------------------------------------------gcauacGCUGCUUAA-----------------------------------------uuaa--------------------------------UUAAGUAGC------------------------------------------------------------------------CGUUC----------------------caGCC--ACUGa-----------gCCUGCG-----CGGU----------------GGUgag-------------------------------------------------------------------------------------------uGAACGuca---------------------------uuuUGCAGGa--------------------------------------------UaGGCCaagAGCUU------------cGGUCCG---------------------GAGCUggcGGCUgA-----gacucaauCGGGCUaa-----GCuGCCACCgc--CCU-----ugCCGGUUC-------AGG----GGUGGCcGCcgacaacca-----------------------------------------------------------------------uGAGCCGGa-----uacGCACGuag-------------------------------uUCUCUCCAgUACGG---------------------------------------gCuuUUUCGga-cGGGGGuucaacuCCCCC-CGCCUCCacca

>Fibr.succ._TRW-59374  S000351762 Fibrobacter succinogenes subsp. succinogenes S85; ATCC 19169; AJ496032
GGGGGUGc--ucugguuu-----cgaCAGGGUUA---------------------------------------CCgaaGUGUuaGUUg------CAAGUCGAGg---ucUCAGACgagggc-aaCUCGuuaa---------------------aaaGUCUGAa-------------------------------aaaaaauaagu-gcugacgaaaacuac--------------------------------------------------------------------------------------------------------------------------------------------------------------------------------------------------------------------------------------------------------------------------------------------------------------gcacuCGcUGCC---------------------------------------uaauuaac------------------------------GGCAaCG--------------------------------------------------------------------------CCGGG----------------------ccuCA--UUCCGc----------UCCCAU-----CGGGA----------------UGuacg--------------------------------------------------------------------------------------------UCCGGacg---------------------------caauAUGGGA--------------------------------------------uaGGGAaGUGUCau------------GCCUGGg-----------------------GGCAUcUCCCg--------agauuuaCUAGGCu-----gGUCaaacUCCGCGCCg---aCCUUcUUG--------GGCGUGGAuaa-GACgagaucuuaaa----------------------------------------------------------------------uaCGA-AGGG----aacACUUGuag--------------------------------gAACguACAU---GG------------------------------------acgUGAUUUUGga-cAGGGGuucgacuCCCCU-CACCUCCagaa

>Verr.spin._TRW-240016  Verrucomicrobium spinosum DSM4136  S000021618 Verrucomicrobium spinosum (T); DSM 4136T; X90515
GGGGGCGu--ucugguuu-----cgaCGGAUUGCU---------------------------------------agaaGUGgAGGcUG------CAUGCCGCGG---auGAUUCGuug----gCCGCGuuaccaa-------------------uuCGGAUCa------------------------------aacaaacuaaau-gcgaacucuaacgag----------------------------------------------------------------------------------------------------------------------------------------------------------------------------------------------------------------------------------------------------------------------------------------------------------------cUUGCCcUCG---------------------------------------ccgcuuaau-----------------------------UGAcGGUGA------------------------------------------------------------------------CGUU------------------------CCUC--CAGUga---------AGUCUGUG----aAUUG----------------GAGG-----------------------------------------------------------------------------------------------GGCGacu---------------------------acuUACAGGCU--------------------------------------------gGCCaaaaGAGCg------------GGCGaCC---------------------gGCUC-cgaGGCga-----gaucuacaGGcCGCU-------gGGUGgaCGGUaUCc-----uGGCAGUAG--------GAgACUGgaCAUCgagaucaa--------------------------------------------------------------------------aUUAUUGCC-----ugaGCAUGgag-------------------------------aCGcUUU-CAUggaa---------------------------------------GGUGGUUCGga-cAGGGGuucaacuCCCCU-CGCCUCCacca

>Baci.lich._CP000002  S000858645 Bacillus licheniformis ATCC 14580; ATCC 14580; DSM 13
GGGGACGuu--acggauu-----cgaCAGGGACGgau--------------------------------------cgaGCUUgAGCug------CGAGCCGAGA-----gGCGa---------UCUCGuaa------------------------aaaCGCa------------------------------ccuaaauauaacu-ggcaaa------------------------------------------------------------------------------------------------------------------------------------------------------------------------------------------------------------------------------------------------------------------------------------------------------ucuaaccagaacuuagcacuaGCUGC-CU---------------------------------------aauu----------------------------------AGcGCAGCg----------------------------------------------------------------------aGcuCUU----------------------GcCC---GCAUc----------GCCUAU-------GUGC----------------cGGuU-------------------------------------------------------------------------------------------aaGAGccCauaa--------------------------cgaaGUAGGCuac-------------------------------------gcUUgc--gCCc---------------ccGUCUGA----------------------------GGgcgcaGGaagagac---ucaUCAGACu--aGC-UCucCUag---gGCC----cGCCCgca---------GGCa--cgaAGauGA-GCgaaacuaa---------------------------------------------------------------------auaugcaGGGC----uacGCUCGua--------------------------------gacGCUgAAGCaau--------------------------------------cgaCGUUUCUGga-cGUGGGuucgacuCCCAC-CGUCUCCaucu

>Baci.halo._BA000004  S000528283 Bacillus halodurans C-125
GGGGACGuu--cuggauu-----cgaCAGGAAUAGgu--------------------------------------cGaGCUUAAGUgg------CGAGCCGAGg-----uGGCG--------aaCUCGuuaa-----------------------aaCGCC-------------------------------aucgccaauaacu-ggcaaa---------------------------------------------------------------------------------------------------------------------------------------------------------------------------------------------------------------------------------------------------------------------------------------------------------gaaaacaacaacuucgcauUAgcUGC----------------------------------------cuaa-----------------------------gcuaGCAaaUGcg-----------------------------------------------------------------------GUUCCG----------------------cCCU---CCAUc----------GCCCAU-------GUGG----------------uAGGu-------------------------------------------------------------------------------------------guCGGGACucac-------------------------uuuuaGUGGGCuac-------------------------------------gcCUcUCACCCu---------------ccGUCUGu----------------------------GGGUGAaGGaagagau---uuauCAGACu--aGC-CuUacgga---AGCC----uGUCGCUG---------GGCU--gaaguaAcG-GCgaaaugc---------------------------------------------------------------------gaauaCAGUGAC----uacGCUCGua--------------------------------gaaGCUUAAGUaCu--------------------------------------cgUUAUUUCUGga-cGUGGGuucgauuCCCAC-CGUCUCCauuu

>Baci.clau._AP006627  S000540333 Bacillus clausii KSM-K16
GGGGACGuu--uuggauu-----cgaCAGGGAUAGgu--------------------------------------cGaGCUUGCGUUg------CGAGCCGAGG-----gGUcg--------gCCUCGuaa------------------------aaacGCacaag------------------------------ccaauaacu-ggcaaa-----------------------------------------------------------------------------------------------------------------------------------------------------------------------------------------------------------------------------------------------------------------------------------------------------------gaaaacaacaacuuCGCUcUAGCU--------------------------------------gcaua----------------------------------AGCUA-AGCG---------------------------------------------------------------------gucUCUC----------------------CUcU---CCAUc----------gCCCAU-------GUGG----------------aGuGG-------------------------------------------------------------------------------------------cuGAGAcucaa--------------------------cuuuaGUGGGauac-------------------------------------gcCU-UUcUCCc--------------cccGCCUGA----------------------------GGGaGA-AGgaagagac--uaaUCAGGCu--aGC-UGcacgga---GGCC----uGUCUUUG---------GGCU--gaagugcUA-GCgaaauac---------------------------------------------------------------------gaauaCAAAGAC----uacGCUCGua--------------------------------gaAGCGUAAGUgU---------------------------------------cgUUAUCUCUGga-cGUGGGuucaauuCCCAC-CGUCUCCauau

>Paen.larv._TRW-1464  Paenibacillus larvae     S000107549 Paenibacillus larvae; DSM 3615; AB073204 
GGGGGCGuu-uuuggauu-----cgaCGGGGAUAGUu--------------------------------------cgaGCAUGGGUag------CGGGUAGUGG-----gGaCGc------guCCGCUuuauc----------------------aaCGcUaacg----------------------------ccaaauuuaaac-ggcaaacaacaaaacaa----------------------------------------------------------------------------------------------------------------------------------------------------------------------------------------------------------------------------------------------------------------------------------------------------------cuacGCuUuAGCAG---------------------------------------cuuaauaa-----------------------------cCUGCUuGcGU----------------------------------------------------------------------GCUCCU----------------------GCUUu--GCAUc----------GCCCAU-------GUGC----------------cAAGU--------------------------------------------------------------------------------------------uAGGGGCucaa-------------------------cuuuaGUGGGCuac--------------------------------------gCuGUcUAGUCu--------------ccGCCUGA---------------------------GGCUA-GCuGaagaaga---caaUCAGGCu---gACCUgugAGaa-agCCG-----GUUACGGgg-------CGGg---cUUac-AGGUgacauu------------------------------------------------------------------------aaaaCCGUGAC----uacACCCGua--------------------------------gaaGCCUAUGUggc---------------------------------------GUUAUCUUUGga-cACGGGuucgacuCCCGU-CGCCUCCauau

>Baci.thur._AE017355  S000498399 Bacillus thuringiensis serovar konkukian str. 97-27
GGGGACGuu--acggauu-----cgaCAGGGAUAgUu--------------------------------------cGaGCUUAGGUUg------CGAGUCGAGG-----gGAUc-------ggCCUCGuuaa-----------------------aacGUCaaag-------------------------------ccuauaauu-ggcaaacaaaacaa------------------------------------------------------------------------------------------------------------------------------------------------------------------------------------------------------------------------------------------------------------------------------------------------------------ucuuucUUUaGcUGC----------------------------------------uuaauu-------------------------------GCAcUaAAG-----------------------------------------------------------------------GUUCCU----------------------CCCU---CCAUc----------GUCCAU-------GUGG----------------uAGGG-------------------------------------------------------------------------------------------uaAGGGACucaa-------------------------acuaaGUGGACuac--------------------------------------gCCggaGUUCg---------------ccGUCUGa----------------------------GGACaaaGGaagagaa---caacCAGACu--aGC-AAcUUgga---aGCC----uGUCGAUA---------GGCc--gaagAG-UUcGCgaaacgcu---------------------------------------------------------------------aauaUAUCGAC----uacACUCGua--------------------------------gaAGCUUAAGUgCc---------------------------------------GaUAUUUUUGga-cGUGGGuucgacuCCCAC-CGUCUCCacca

>Baci.anth._AE016879  S000628320 Bacillus anthracis str. Ames
GGGGACGuu--acggauu-----cgaCAGGGAUAgUu--------------------------------------cGaGCUUAGGUUg------CGAGUCGAGG-----gGAUc-------ggCCUCGuuaa-----------------------aacGUCaaag-------------------------------ccuauaauu-ggcaaacaaaacaa------------------------------------------------------------------------------------------------------------------------------------------------------------------------------------------------------------------------------------------------------------------------------------------------------------ucuuucUUUaGcUGC----------------------------------------uuaauu-------------------------------GCAcUaAAG-----------------------------------------------------------------------GUUCCU----------------------CCCU---CCAUc----------GUCCAU-------GUGG----------------uAGGG-------------------------------------------------------------------------------------------uaAGGGACucaa-------------------------acuaaGUGGACuac--------------------------------------gCCggaGUUCg---------------ccGUCUGa----------------------------GGACaaaGGaagagaa---caacCAGACu--aGC-AAcUUgga---aGCC----uGUCGAUA---------GGCc--gaagAG-UUcGCgaaaugcu---------------------------------------------------------------------aauaUAUCGAC----uacACUCGua--------------------------------gaAGCUUAAGUgCc---------------------------------------GaUAUUUUUGga-cGUGGGuucgacuCCCAC-CGUCUCCacca

>Baci.cere._AE017194  S000628358 Bacillus cereus ATCC 10987
GGGGACGuu--acggauu-----cgaCAGGGAUAgUu--------------------------------------cGaGCUUAGGUUg------CGAGUCGAGG-----gGAUc-------ggCCUCGuuaa-----------------------aacGUCaaag-------------------------------ccuauaauu-ggcaaacaaaacaa------------------------------------------------------------------------------------------------------------------------------------------------------------------------------------------------------------------------------------------------------------------------------------------------------------ucuuucUUUaGcUGC----------------------------------------uuaauu-------------------------------GCAcUaAAG-----------------------------------------------------------------------GUUCCU----------------------CCCU---CCAUc----------GUCCAU-------GUGG----------------uAGGG-------------------------------------------------------------------------------------------uaAGGGACucaa-------------------------acuaaGUGGACuac--------------------------------------gCCggaGUUCg---------------ccGUCUGa----------------------------GGACaaaGGaagagaa---caacCAGACu--aGC-AAcUUgga---AGCC----uGUCGAUA---------GGCU--gaagAG-UUuGCgaaaugcu---------------------------------------------------------------------aauaUAUCGAC----uacACUCGua--------------------------------gaAGCUUAAGUgCc---------------------------------------GaUAUUUUUGga-cGUGGGuucgacuCCCAC-CGUCUCCacca

>Ocea.ihey._BA000028  S000528387 Oceanobacillus iheyensis HTE831
GGGGACGuu--acggauu-----cgaCAGGGAUAgau--------------------------------------ugaGCUCAGGUUg------CACGUCGAGg-----UuACG---------gCUCGua------------------------aaaCGUuAug----------------------------ccuaaauauaacu-ggcaaa---------------------------------------------------------------------------------------------------------------------------------------------------------------------------------------------------------------------------------------------------------------------------------------------------------gaaacuaaucaaccuguUUUaGcaGC----------------------------------------ugcgua---------------------------aguaGCc-UaAAA---------------------------------------------------------------------cgAUCCUU----------------------cCUG---gCAUc----------GCCCGU-------GUGg-----------------CAGau------------------------------------------------------------------------------------------ugAAGGGUcuca------------------------aauuaaGCGGGCuau--------------------------------------gcUacgAuccU---------------ccGCCUGG--------------------------gGauuUguaGaugaauc----uaaUCAGGCu--aGC-uCcaugaa---aGCC----uGUUGGUA---------GGCc--aacaugaG-aGCgaaug--a--------------------------------------------------------------------uaauaUACCAAC----uacGCGUGua--------------------------------gaAGCCUGAGUgg---------------------------------------cgaUAUCCUUGga-cGAGGGuucgacuCCCUC-CGUCUCCacca

>List.mono._AL591983   S000014403 Listeria monocytogenes EGD-e
GGGGAUGuu--acggauu-----cgaCAGGGAUAgUu--------------------------------------cGaGCUUGAGUug------CGAGUCGGGG-----GGaUcgu-------CCUCGuuaucaac-----------------gucaaAgCC---------------------------------aauaauaacu-ggcaaa---------------------------------------------------------------------------------------------------------------------------------------------------------------------------------------------------------------------------------------------------------------------------------------------------------gaaaaacaaaaccuagcUUucGCUGC----------------------------------------cuaaua---------------------------agcaGUAGCauAG---------------------------------------------------------------------cuGAUCCU----------------------CCGU---GCAUc----------GCCCAU-------GUGC----------------uACGG-------------------------------------------------------------------------------------------uaAGGGUCucac-------------------------ucuaaGUGGGCuac--------------------------------------aCUAgUUAAUC--------------uccGUCUGG---------------------------GGUUAAaUAGaagagcu---uaaUCAGACu--aGC-UGaAugG---aaGCC----uGUUACUG---------GGCc--gaUguU-UAuGCgaaaugc---------------------------------------------------------------------uaauaCGGUGAC----uacGCUCGua--------------------------------gauAUUUAAGUgC---------------------------------------cGaUAUUUCUGga-cGUGGGuucgacuCCCAC-CAUCUCCauau

>Stap.aure._BA000017  S000528343 Staphylococcus aureus subsp. aureus Mu50
GGGGACGuu-cauggauu-----cgaCAGGGGUCCcc--------------------------------------cGaGCuCAUUaag------CGUGUCGGAG-----GGUUGg--------CUUCGucaucaacac----------------acaCAGUU---------------------------------uauaauaacu-ggcaaa---------------------------------------------------------------------------------------------------------------------------------------------------------------------------------------------------------------------------------------------------------------------------------------------------------ucaaacaauaauuucgcaGuAGcUGC----------------------------------------cuaauc-------------------------------GCA-CUcUgc----------------------------------------------------------------------AUCGCc---------------------UAACA---GCAUu----------UCCUAU-------GUGC-----------------UGUUA-------------------------------------------------------------------------------------------acGCGAUucaa-------------------------ccuuaAUAGGAuau--------------------------------------gCUAAACAcug---------------ccGUUUGA--------------------------agucUGUUUAGaagaaacu--uaaUCAAGCu--aGCAUCAUGuu-----GGU----uGUUUAUC---------ACUu----uuCAUGAUGCgaaac-----------------------------------------------------------------------cuuucGAUAAAC----uacACACGua--------------------------------gaaaGAUGuGUaU---------------------------------------caGGACCUCUGga-cGCGGGuucaaauCCCGC-CGUCUCCauua

>Stap.aure._BA000033  S000528437 Staphylococcus aureus subsp. aureus MW2
GGGGACGuu-cauggauu-----cgaCAGGGGUCCcc--------------------------------------cGaGCuCAUUaag------CGUGUCGGAG-----GGUUGU--------CUUCGucaucaacac----------------acACAGUU---------------------------------uauaauaacu-ggcaaa---------------------------------------------------------------------------------------------------------------------------------------------------------------------------------------------------------------------------------------------------------------------------------------------------------ucaaacaauaauuucgcaGuAGcUGC----------------------------------------cuaauc-------------------------------GCA-CUcUgc----------------------------------------------------------------------AUCGCc---------------------UAACA---GCAUu----------UCCUAU-------AUGC-----------------UGUUA-------------------------------------------------------------------------------------------acGCGAUucaac-------------------------cuuaAUAGGAuau--------------------------------------gCUAAACAcug---------------ccGUUUGA--------------------------agucUGUUUAGaagaaacu--uaaUCAAGCu--aGCAUCAUGuu-----GGU----uGUUUAUC---------ACUu----uuCAUGAUGCgaaac-----------------------------------------------------------------------cuuucGAUAAAC----uacACACGua--------------------------------gaaaGAUGuGUaU---------------------------------------caGGACCUCUGga-cGCGGGuucaaauCCCGC-CGUCUCCauua

>Stap.aure._BX571856  S000528546 Staphylococcus aureus subsp. aureus MRSA252
GGGGACGuu-ucuggauu-----cgaCAGGGGUCCcc--------------------------------------cGaGCuCAUUaag------CGUGUCGGAG-----GGUUGU--------CUUCGucaucaacac----------------acACAGUU---------------------------------uauaauaacu-ggcaaa---------------------------------------------------------------------------------------------------------------------------------------------------------------------------------------------------------------------------------------------------------------------------------------------------------ucaaacaauaauuucgcaGuAGcUGC----------------------------------------cuaauc-------------------------------GCA-CUcUgc----------------------------------------------------------------------AUCGCc---------------------UAACA---GCAUu----------UCCUAU-------GUGC-----------------UGUUA-------------------------------------------------------------------------------------------acGCGAUucaa-------------------------ccuuaAUAGGAuau--------------------------------------gCUAAACAcug---------------ccGUUUGA--------------------------agucUGUUUAGaagaaacu--uaaUCAAGCu--aGCAUCAUGuu-----GGU----uGUUUAUC---------ACUu----uuCAUGAUGCgaaac-----------------------------------------------------------------------uuuucGAUAAAC----uacACACGua--------------------------------gaaaGAUGuGUaU---------------------------------------caGGACCUCUGga-cGCGGGuucaaauCCCGC-CGUCUCCauau

>Stap.aure._BX571857  S000528556 Staphylococcus aureus subsp. aureus MSSA476
GGGGACGuu-cauggauu-----cgaCAGGGGUCCcc--------------------------------------cGaGCuCAUUaag------CGUGUCGGAG-----GGUUGU--------CUUCGucaucaacac----------------acACAGUU---------------------------------uauaauaacu-ggcaaa---------------------------------------------------------------------------------------------------------------------------------------------------------------------------------------------------------------------------------------------------------------------------------------------------------ucaaacaauaauuucgcaGuAGcUGC----------------------------------------cuaauc-------------------------------GCA-CUcUgc----------------------------------------------------------------------AUCGCc---------------------UAACA---GCAUu----------UCCUAU-------AUGC-----------------UGUUA-------------------------------------------------------------------------------------------acGCGAUucaa-------------------------ccuuaAUAGGAuau--------------------------------------gCUAAACAcug---------------ccGUUUGA--------------------------agucUGUUUAGaagaaacu--uaaUCAAGCu--aGCAUCAUGuu-----GGU----uGUUUAUC---------ACUu----uuCAUGAUGCgaaac-----------------------------------------------------------------------cuuucGAUAAAC----uacACACGua--------------------------------gaaaGAUGuGUaU---------------------------------------caGGACCUCUGga-cGCGGGuucaaauCCCGC-CGUCUCCauau

>Stap.aure._TRW-1280  Staphylococcus aureus strains COL and NCTC8325  S000541320 Staphylococcus aureus subsp. aureus COL; CP000046 
GGGGACGuu-cauggauu-----cgaCAGGGGUCCcc--------------------------------------cGaGCuCAUUaag------CGUGUCGGAG-----GGUUGU--------CUUCGucaucaacac----------------acACAGUU---------------------------------uauaauaacu-ggcaaa---------------------------------------------------------------------------------------------------------------------------------------------------------------------------------------------------------------------------------------------------------------------------------------------------------ucaaacaauaauuucgcaGuAGcUGC----------------------------------------cuaauc-------------------------------GCA-CUcUgc----------------------------------------------------------------------AUCGCc---------------------UAACA---GCAUu----------UCCUAU-------GUGC-----------------UGUUA-------------------------------------------------------------------------------------------acGCGAUucaac-------------------------cuuaAUAGGAuau--------------------------------------gCUAAACAcug---------------ccGUUUGA--------------------------agucUGUUUAGaagaaacu--uaaUCAAACu--aGCAUCAUGuu-----GGU----uGUUUAUC---------ACUu----uuCAUGAUGCgaaac-----------------------------------------------------------------------cuaucGAUAAAC----uacACACGua--------------------------------gaaaGAUGuGUaU---------------------------------------caGGACCUUUGga-cGCGGGuucaaauCCCGC-CGUCUCCauau

>Stap.aure._BA000018  S000528353 Staphylococcus aureus subsp. aureus N315
GGGGACGuu-cauggauu-----cgaCAGGGGUCCcc--------------------------------------cGaGCuCAUUaag------CGUGUCGGAG-----GGUUGg--------CUUCGucaucaacac----------------acaCAGUU---------------------------------uauaauaacu-ggcaaa---------------------------------------------------------------------------------------------------------------------------------------------------------------------------------------------------------------------------------------------------------------------------------------------------------ucaaacaauaauuucgcaGuAGcUGC----------------------------------------cuaauc-------------------------------GCA-CUcUgc----------------------------------------------------------------------AUCGCc---------------------UAACA---GCAUu----------UCCUAU-------GUGC-----------------UGUUA-------------------------------------------------------------------------------------------acGCGAUucaa-------------------------ccuuaAUAGGAuau--------------------------------------gCUAAACAcug---------------ccGUUUGA--------------------------agucUGUUUAGaagaaacu--uaaUCAAGCu--aGCAUCAUGuu-----GGU----uGUUUAUC---------ACUu----uuCAUGAUGCgaaac-----------------------------------------------------------------------cuuucGAUAAAC----uacACACGua--------------------------------gaaaGAUGuGUaU---------------------------------------caGGACCUCUGga-cGCGGGuucaaauCCCGC-CGUCUCCauau

>Lact.acid._CP000033  S000528828 Lactobacillus acidophilus NCFM
GGGGAUGuu-uugggauu-----cgaCAGGCGUAg---------------------------------------acCcgCAUUGACUg------CGAUUCGUAG-----GUuACGU-------CUACGuaaa----------------------aACGUuACag-----------------------------uuaaauauaacu-gcaaau---------------------------------------------------------------------------------------------------------------------------------------------------------------------------------------------------------------------------------------------------------------------------------------------------------aacaaaaauucuuacgcauUAgcUGC----------------------------------------uuaau-----------------------------uuaGCGcaUGcg----------------------------------------------------------------------uUGCUCuu---------------------GACC---AGUUu----------ACUCGU-------GACU-----------------GGUU-------------------------------------------------------------------------------------------uucGAGUAucaa-------------------------cuuuaGCGAGUuac--------------------------------------gUUUAACUAcc---------------ucACCUGa----------------------------aUAGUUAAAaagaguc---uuaaCAGGUu--aGCUGGUUCAuAc-uaGCC---cuGUUAUAU---------GGCg--uUuUGAACUAGUgaaguuu---------------------------------------------------------------------aaguaAUAUAAC----uauGAUCGua--------------------------------gaGGUUAAUGacG---------------------------------------agaUGCGUUUGga-cAGGGGuucaauuCCCCU-CAUCUCCauag

>Lact.gass._CP000413  S000735357 Lactobacillus gasseri ATCC 33323
GGGGAUGuu-uugggauu-----cgaCAGGCGUAg---------------------------------------auUcgCGUUGACUg------CGAUUCGUAG-----GUcACGU-------CUACGuuaa----------------------aACGUcACag----------------------------uuaaauuauaacu-gcaaau---------------------------------------------------------------------------------------------------------------------------------------------------------------------------------------------------------------------------------------------------------------------------------------------------------aacgaaaauucuuacgcaGUAGCUgc----------------------------------------uuaguc--------------------------------aGGCUGCg----------------------------------------------------------------------uGAUCCaa---------------------uGAC---GGAUu----------GCUCGU-------GUCU-----------------GUC--------------------------------------------------------------------------------------------ugcGGGUCuuac------------------------cauuuaACGAGCuac--------------------------------------gUUUaAcUacu---------------uAcCUUAA----------------------------uaGuUaGAAauaaga----uucUUAGGuU--aGUUUUGAUAGuu-uaGCC---cuGUUAUAU---------GGCg--uuUUAUCAAAGCgaaguuu---------------------------------------------------------------------aaguaAUAUAAC----uauGAUCGua--------------------------------gaGGUUAACGacG---------------------------------------gaaUACGUUUGga-cAGGGGuucaauuCCCCU-CAUCUCCauaa

>Lact.brev._CP000416  S000735378 Lactobacillus brevis ATCC 367
GGGGCCGuu--cuggauu-----cgaCUGGUAUAg--------------------------------------guugCGCCCCAACug------CACUCCGUAG-----cGG-CaU-------CUACGuuaa----------------------aAgGuC-Cag----------------------------uuuaauuauaacu-gcaaaa------------------------------------------------------------------------------------------------------------------------------------------------------------------------------------------------------------------------------------------------------------------------------------------------------aauaauaacaauucuuacgCuUUAGcUGC----------------------------------------uuaaua------------------------------gGCGcUUAAcG---------------------------------------------------------------------uaGAUCCu---------------------cCUA---GGCUu----------GUCCGU-------GGUC-----------------UAGau------------------------------------------------------------------------------------------cuGGGUCcuaaa--------------------------uuuaACGGACuua-------------------------------------cgcuAacgACUc---------------ccACCUGA----------------------------AGUacgUuagaagagaa--aaaUCAGGUu--aGCUGUuCauG-U-ggGCC---cugaCAGGC---------GGCa--AgUugG-GCAGUgaaaccuu--------------------------------------------------------------------aaguaGUCUGaa----uauGAGUGua--------------------------------gacGUUGGGGUGg---------------------------------------caaUAUGCUAGga-cGCGGGuucgaucCCCGC-CGGCUCCauau

>Pedi.pent._CP000422  S000735402 Pediococcus pentosaceus ATCC 25745
GGGGUCGuu--auggauu-----cgaCAGGUAUGg--------------------------------------gucgaGCCAUGACug------CAUUUCGUAG-----guuACGg-------CUACGuaaa----------------------aaCGUu-cag-----------------------------uuuauuauaacu-gcaaaa------------------------------------------------------------------------------------------------------------------------------------------------------------------------------------------------------------------------------------------------------------------------------------------------------aauaauaacaauucuuacgCuUUAGcUgc----------------------------------------cuaaua------------------------------guaGcUUGAcG---------------------------------------------------------------------uaGAUCCG---------------------cCUA---GUCUc----------GUCCAU-------GGGC-----------------UAGau------------------------------------------------------------------------------------------aCGGGUCcuaaa--------------------------ugaaGUGGACuug-------------------------------------cgCUUAAGUACu---------------g-GcCUGg----------------------------GUGCUUAAGaagagga---uuuaCAGaCu--aGCGuuuuaAu-G-aaGCC---ccgaCAUAC---------GGCg--UcuUau-uuCGCgaaauuu---------------------------------------------------------------------aaguaGUAUGaa----uauGAAUGua--------------------------------gauGUCAUGGUgg---------------------------------------cgaCAUGCUUGga-cGCGGGuucgacuCCCGC-CGACUCCauuu

>Lact.case._CP000423  S000735413 Lactobacillus casei ATCC 334
GGGGGUGua--auggucu-----cgaCAUUGCUUU---------------------------------------ucgcACAUGCAGUg------CACCUCGGAG-----GcU-CGg-------CUCCGucauc---------------------aaCGgAaCag------------------------------uuaauauaacu-gcaaag---------------------------------------------------------------------------------------------------------------------------------------------------------------------------------------------------------------------------------------------------------------------------------------------------------aacgaaaauucuuacgcUuUaGcuGC----------------------------------------uuaaua---------------------------accaGC--UaGcG-----------------------------------------------------------------------uGAUCCu---------------------UCCG---ACUUc----------GCUCAA-------GGGU-----------------CGGGu------------------------------------------------------------------------------------------cuGGGUCucaaa---------------------------uuaUUGAGCuac--------------------------------------gGUUAAUGUUg---------------ccACCUGa----------------------------GGCAUUAACaagaga----cuagUAGGUu--aGCUGCGuUGUgu-uaGCC---uuGCUGGCU---------GGCg--cgACAuCGCGGCgaauuuu---------------------------------------------------------------------aaauaAGUCAGC----uauAGGUGua--------------------------------gaGCUGCAUGUag---------------------------------------caGGGGUGAUGga-cAGGAGuucgauuCUCCU-CACCUCCauua

>Stre.suis._TRW-286604  	 Streptococcus suis strain 89/1591  S000002194 Streptococcus suis; DAT2; AB071337 
GGGGUUGuu--acggauu-----cgaCAGGCAUUa---------------------------------------ugaGGCUUGUUCug------CAACUCAUC------GGCA-----------GAUGuaaa------------------------aaUGCCag-----------------------------uuaaauauaacu-gcaaaa---------------------------------------------------------------------------------------------------------------------------------------------------------------------------------------------------------------------------------------------------------------------------------------------------------aauacaaacacuuacGCaUuaGCAGc----------------------------------------uuaaua------------------------------acCUGCcuGcGU---------------------------------------------------------------------GACCAG----------------------ucGC---GAAUu----------GCUUGU-------GUUU-----------------GCu--------------------------------------------------------------------------------------------gaUUGGUCuuaa--------------------------aauaGCAAGCuac--------------------------------------gUUGGGAUUG-----------------AGUCAGg----------------------------CAGUUCCAAaagaga----uuuaCUGACU--cGCUUGgucU-----aGGU--uugaGUUAUGU--------AUC----gaGuu-CAAGUuaaagc-----------------------------------------------------------------------aagACAUAACc----uauGGUUGua--------------------------------gacGAAUAAGUUa---------------------------------------gcaGGUGUUUGga-cGUGGGuucgacuCCCAC-CAGCUCCauau

>Stre.uber._TRW-218495  S000003747 Streptococcus uberis; HN1; AB023576 
GGGGUUGuu--acggauu-----cgaCAGGCACUa---------------------------------------ugaGGCAUGUUUug------CAACUCAUC------GGCA-----------GAUGuaaa------------------------aaUGCCag-----------------------------uuaaauauaacu-gcaaaa---------------------------------------------------------------------------------------------------------------------------------------------------------------------------------------------------------------------------------------------------------------------------------------------------------aauacaaacucuuacGCuUUAGCUGc----------------------------------------cuaaaa------------------------------acCAGCUAGcGU---------------------------------------------------------------------GACUUC----------------------uUCA---aGAUu----------GCUUGU-------GUCc-----------------UGA--------------------------------------------------------------------------------------------uaGAAGUCucaa-------------------------aaacaGCAAGCuac--------------------------------------gACUAAaGCc----------------uuGUCUAg----------------------------aGCcUUAGUaagaga----uuuaUAGACu--cGCUAAguaA-----uGGC--uugaGUUAUGU--------GUC----cuUac-UUAGUcaaaac-----------------------------------------------------------------------aagACAUAACc----uauGGUUGua--------------------------------gacAAAUAUGUUg---------------------------------------gcaGGUGUUUGga-cGUGGGuucgacuCCCAC-CAGCUCCauua

>Stre.equi._TRW-1336  Streptococcus equi  S000131147 Streptococcus equi subsp. equi; NCDO 2493(T); X58314 
GGGGUUGuu--acggauu-----cgaCAGGCAUUa---------------------------------------ugaGGCCUAUUUug------CAACUCAUC------GGCA-----------GAUGuaaa------------------------aaUGCCag-----------------------------uuaaauauaacu-gcaaaa---------------------------------------------------------------------------------------------------------------------------------------------------------------------------------------------------------------------------------------------------------------------------------------------------------aauaacacaacuuacGCuUUaGCUGc----------------------------------------cuaaaa------------------------------acCAGCcGGcGU---------------------------------------------------------------------GACUUC----------------------uAUA---GGAUu----------GCUUGU-------GUCU-----------------UAU--------------------------------------------------------------------------------------------uaGAGGUCucaa--------------------------aacaGCAAGCuac--------------------------------------gUUUAGGUGA----------------uuGUCUAG----------------------------UCACCUAAAaagaga----accCUAGACu--cGCAGGcUg---a-uGGcU---ugaGUUAUGU--------GuCC----uugG-UCUGUuaaagu-----------------------------------------------------------------------aagACAUAACc----uauGGUUGua--------------------------------gacAAAUAGGUUa---------------------------------------gcaGGUGUUUGga-cGUGGGuucgacuCCCAC-CAGCUCCauca

>Stre.ther._CP000419  S000735389 Streptococcus thermophilus LMD-9
GGGGCCGuu--acggauu-----cgaCAGGCAUUa---------------------------------------ugaGGCAUAUUCug------CGACUCGUg------uGGCG-----------ACGuua-------------------------aCGCUcag-----------------------------uuaaauauaacu-gcaaaa---------------------------------------------------------------------------------------------------------------------------------------------------------------------------------------------------------------------------------------------------------------------------------------------------------aauacuaauucuuacGCuguAGCAGc----------------------------------------cuaaac------------------------------acCUGCUcgcGU---------------------------------------------------------------------GACUUC----------------------uAGC---AGAUu----------GCUUAU-------GUUU-----------------GUU--------------------------------------------------------------------------------------------uaGAGGUUuuau------------------------ugauuuAUAAGCuac--------------------------------------gUUCGAUCA-----------------uuGCCUAg----------------------------cUGGUCGAAaagaga----uuuaUAGGCu--cGCAuAUAGA-----aGGC--uugaGUUAUGU--------GUC-----gUCUAUcUGUuaaaug----------------------------------------------------------------------aaagACAUAACc----uauGGUCGua--------------------------------gacGAAUAUGUUg---------------------------------------gcaGAUGCUUGga-cGUGGGuucgacuCCCAC-CGGCUCCauaa

>Stre.gord._TRW-29390  S000901704 Streptococcus gordonii; Challis; AB355601 
GGGGUCGuu--acggauu-----cgaCAGGCAUUa---------------------------------------ugaGGCAUAUUUug------CGACUCAUC-----uaGCG-----------GAUGuaa-------------------------aaCGCcag-----------------------------uuaaauauaacu-gcaaaa---------------------------------------------------------------------------------------------------------------------------------------------------------------------------------------------------------------------------------------------------------------------------------------------------------aauaauacuucuuacGCuUUaGCUGc----------------------------------------cuaaaa------------------------------acCAGCgGGcGU---------------------------------------------------------------------GACCcG-----------------------AUUc--GGAUu----------GCUUGU-------GUCU-----------------GAU--------------------------------------------------------------------------------------------gaCaGGUCuuau-------------------------uauuaGCAAGCuac--------------------------------------gGUAGAAUC-----------------uuGUCUAg----------------------------uGAUUUUACaagaga----uugaUAGACu--cGCUUGAUUU-----gGGC--uugaGUUAUGU--------GUC-----aAAAUCAAGUuaaaac-----------------------------------------------------------------------aauACAUAGCc----uauGGUUGua--------------------------------gacAAAUGUGUUg---------------------------------------gcaGAUGUUUGga-cGUGGGuucgacuCCCAC-CGGCUCCauau

>Stre.pneu._TRW-1313  S000127578 Streptococcus pneumoniae; NCTC 7465(T); X58312 
GGGGUCGuu--acggauu-----cgaCAGGCAUUa---------------------------------------ugaGGCAUAUUUug------CGACUCGUg------uGGC-----------gACGuaa-------------------------acGCUcag-----------------------------uuaaauauaacu-gcaaaa---------------------------------------------------------------------------------------------------------------------------------------------------------------------------------------------------------------------------------------------------------------------------------------------------------aauaacacuucuuacGCuCUaGCUGc----------------------------------------cuaaaa------------------------------acCAGCaGGcGU---------------------------------------------------------------------GACCcG-----------------------AUUu--GGAUu----------gCUCGU-------GUUC-----------------AAU--------------------------------------------------------------------------------------------gaCaGGUCuuau-------------------------uauuaGCGAGauac--------------------------------------gAUUAAGCC-----------------uuGUCUAg----------------------------cGGUUUGAUaagaga----uugaUAGACu--cGCAGUUUCU-----aGAC--uugaGUUAUGU--------GUC-----gAGGGGCUGUuaaaau-----------------------------------------------------------------------aauACAUAACc----uauGGUUGua--------------------------------gacAAAUAUGUUg---------------------------------------gcaGGUGUUUGga-cGUGGGuucgacuCCCAC-CGGCUCCauua

>Leuc.mese._CP000414  S000735370 Leuconostoc mesenteroides subsp. mesenteroides ATCC 8293
GGGUCUGuu-uuuggaauu----cgaCAGGUCGUU---------------------------------------uaGaGCAUUGAUug------CGUUUCGCCa-------UCCG---------GGCGcaa-----------------------aaCGGG-cag------------------------------aaauuuuaacu-gcaaaa---------------------------------------------------------------------------------------------------------------------------------------------------------------------------------------------------------------------------------------------------------------------------------------------------------aacgaaaacucuuucgcUAUCGCUGc----------------------------------------cuaaaa------------------------------acCAGUGAUGcg--------------------------------------------------------------------uaGCUUAA---------------------UCUU---GGuU-----------gCUGGC-------GuCU-----------------GAGG--------------------------------------------------------------------------------------------UUAGGCcauaaa---------------------------agGCCAGaucg--------------------------------------uACUGCUUcUu---------------acAUCUGG----------------------------AaAAGCAGUauuaaau---caaUCAGGUu--aGUUAUauUga-a-gaGCC---uuGaGCUAU---------GGCa--gacaAu-AUAAUgaacuac---------------------------------------------------------------------aaauaAUAGCcC----uauAAACGua--------------------------------gauAUUGGUGUaU---------------------------------------cgGGCGAUUUGga-cAGGGGuucgacuCCCCU-CAGAUCCauuu

>Oeno.oeni._TRW-203123  S000000499 Oenococcus oeni; 95 St.Mer-2-4; AB054806 
GGGGUAGuu--ccggaauu----cgaCAGGUUAUU---------------------------------------acaaGCAUGGAUug------CGUUCCcGUu-------------------uGUcGgguu----------------------aaagacugc-------------------------------ag-auauaacu-gcaaaa------------------------------------------------------------------------------------------------------------------------------------------------------------------------------------------------------------------------------------------------------------------------------------------------------aauaaugaaccaucuuacgCaUUAgCUGC----------------------------------------cuaauc-------------------------------GCAG-UAGcG---------------------------------------------------------------------uaGCCcuu----------------------UGU---UGa------------GUCCAC-------ggCA-----------------ACAu-------------------------------------------------------------------------------------------ucucGGCcuaau----------------------------uaGUGGAUuag-------------------------------------cuGCUggcAUUu---------------auGUUCGG----------------------------AAUaaaAGCagugaaacaagaaUCGAACu--aGCUCucGauU-----uGG---aaGUUAGCAA--------CCu----aAucU-uGAGCgaaau------------------------------------------------------------------------uacUUGUUAAC----uauGAGCGua--------------------------------gauAUUUAUGUgau--------------------------------------ugGAUAAUUUGga-cAUGGGuucgacuCCCAU-CUACUCCauau

>Myco.capr._S67602  	 Mycoplasma capricolum  S000000144 Mycoplasma capricolum; AF170102 
GGGGAUGuc--auggauu-----ugaCAGGAUAUcU--------------------------------------uUAGUACAUAUaa-------GCAGUAGUGU---ugUAGACUau----aaAUACUacua------------------------GGUUUAaaa------------------------------------aaac-gcaaauaaaaacgaagaaacuuuugaaaugccagcauuuauga------------------------------------------------------------------------------------------------------------------------------------------------------------------------------------------------------------------------------------------------------------ugaauaaugcaucagcuggagcAAACUuuauGUUu-------------------------------------gcuuaa--------------------------------uAACuacuAGUUUa-------------------------------------------------------------------GUUAUAG--uauuu-cac--gaauu----------AUAGaua------uuUUAAGCU------UUAU-----------------------------------------------------------------------------------------------------------------UUAUAACcguauuac----------------------ccaAGCUUAA------------------------------------------UaGAAUAUAU---------------gaUUGCAAU------------------------aaAUAUAUUUgAaauc------uaAUUGCAA-----AuGauauUU----AACc-uuuaGUUAAUUUU-------aGUU---aAAua--UuUuaauua-------------------------------------------------------------------------gAAAAUUAAC----uaaACUGUa---------------------------------gaaaGUAUGUAUUA---------------------------------------AuAUAUCUUGga-cGCGAGuucgauuCUCGC-CAUCUCCa---

>Myco.pulm._AL445565  S000540236 Mycoplasma pulmonis; UAB CTIP
GGGGAUGua--augguuu-----cgaCAgGCAUUU---------------------------------------auAacCUUAUAAu-------GCAGUAGUuU----gGcaGaCua----uaAuGCUacua------------------------GgCguUu----------------------------------caauaaac-ggaacaaaaaaacaagaaaaugacuaucaagauuuaa-----------------------------------------------------------------------------------------------------------------------------------------------------------------------------------------------------------------------------------------------------------------ugauuagucaaaaucuaaaccaaaauCUAGCUuUU---------------------------------------gcuagcguuu----------------------------AGcAGCUAGu----------------------------------------------------------------------UGC-UCC----------------------------AUUAU---------auGUUCUgg----AUAAU-----------------------------------------------------------------------------------------------------------------GGAaGCAugccua----------------------------AGAACuuagu---------------------------------------GAAGUUGcu-----------------CUAGCgu----------------------------CAAUUUCaugaaa-----uuuaGCUAGu---UGAUUuaAu-----AGAAuuuugUUCAAUUUU-------UUCU----auUa-AAUCAacaauua------------------------------------------------------------------------AAAAUUGGAa---uaaACUGUa---------------------------------gauUUAUAAGcaUu--------------------------------------guGAAUGUgUGga-cCCGGGuucgacuCCCGG-CAUUUCCacca

>Myco.hyop._TRW-295358 AE017332  S000416181 Mycoplasma hyopneumoniae 232
GGGGGUGuu--uugguuu-----ugaCAAuUAAAAA--------------------------------------aAAUUucUAaGaU-------GCAGUgGuUU-----GGUa----------GAcCauaauaccga------------------aauaAUCa--------------------------------------aaac-gcaaaaaauucaaaaaaaucuccaaacgaagcaaaaauugauuacccauuuuuaucauauaa----------------------------------------------------------------------------------------------------------------------------------------------------------------------------------------------------------------------------------------ccaauuaaauuuugcauacguuuaaUcAAUUUaU-------------------------------------uauaauauau----------------------------ccuuAaAAAUUuA-----------------------------------------------------------------------aAUUUU---aucau--------guauacgggcc-UCccaU---------UUcugUA----GcuuGA-----------------------------------------------------------------------------------------------------------------AAAAUauuuaaauuu----------------------agaUAaucAA------------------------------------------AcUUAuaaGa---------------uuaucc------------------------------UccuUAGuUuuau------uuaagaaug----cuuacuccUU----uacU-uauuCuuaaUuUU-------Aaau---aAAcu-u-uuuauuuc-------------------------------------------------------------------------uAGuAgcuuG----aaaACUGUc----------------------------------gAcUcUAuuAAUU--------------------------------------uUUUUUAuUUGga-uCGGGGuucgauuCCCCG-CACCUCCacca

>Myco.mobi._TRW-267748  S000436123 Mycoplasma mobile (T); M24480 
GGGGGUGua--auggauu-----ugaCAUGCAUAA---------------------------------------gguUUAuuAGACu-------GCAGUacUaU---gguAGagUau-----aAgAccacua------------------------GgcUUuu------------------------------------ucaaac-ggaaaagaaaaacaauuagaaguuucuccuuuau---------------------------------------------------------------------------------------------------------------------------------------------------------------------------------------------------------------------------------------------------------------------uaaugaguucuucacaaucaaauCUAGUUUUUGc----------------------------------------uuaa---------------------------------uUAAAAAUUAG--------------------------------------------------------------------uCGCUUc-----------------------------UAAGUG-------gugUUGCUa----CAUUUAu------------------------------------------------------------------------------------------------------------------AAGUGuuguuu----------------------------AGCAAauaua---------------------------------------GUUUUAUgau---------------CUAAUUaa----------------------------AUAAGACcgaau------aaaaAAUUAGu--UAAUAuaAAu----GUUu--uuaGUUAAGUUU-------cGAU----uUUa-UAUUAauauc-------------------------------------------------------------------------aAAAUUUAGC----uaaACUGUa---------------------------------gauGUCUcuUAA-a--------------------------------------uuUUAUGUGUGga-cCCGGGuucaacuCCCGG-CAUCUCCacca

>Myco.geni._TRW-243273  S000015364 Mycoplasma genitalium (T); G37; X77334 
GGGGAUGuu--uuggguu-----ugaCAUAAuGcugA-------------------------------------uaGACAAACAGUa-------GCAUUGGGGu-----aUGC----------cCCUUaca---------------------------GCGcu-----------------------------agguucaauaacc-gacaaagaaaauaacgaaguguugguagauccaaauuugau-------------------------------------------------------------------------------------------------------------------------------------------------------------------------------------------------------------------------------------------------------------cauuaaccaacaagcaaguguuaacUuugcUUUug---------------------------------------cauaa---------------------------------guAGAuacuAaagcu-----------------------------------------------------------------ACAGCUG----------------------------GUGAAU---------AGUCAUA----GUUUGC-----------------------------------------------------------------------------------------------------------------UAGCUGUcauaguu--------------------------UAUGACUc-----------------------------------------GAGGUUAAAU------------------cGUUCa--------------------------AUUUAACCUUuaaaaau-----aGAACuug---UUGUUUCC-----aUGAU----uGUUU-UGUG-------AUCA---auuGGAAACAAgacaaaaa---------------------------------------------------------------------ucCACA-AAAC----uaaAAUGUa---------------------------------gaaGCUGUUUGUUg--------------------------------------UgucCuUUAUGga-aACGGGuucgauuCCCGU-CAUCUCCacca

>Myco.gall._AE015450  S000628199 Mycoplasma gallisepticum R
GGGGAUGuc--aaggcuu-----cgaCAUGAUUGA---------------------------------------uaAaCuuAUUAGU-------uCAGUAGGG------UcuG----------cCCUUuau-------------------------agCucAa-----------------------------gguaauaauaacc-gacaaaacuucuaaagaacuagcugacgaaaacuuuguuuuaa-----------------------------------------------------------------------------------------------------------------------------------------------------------------------------------------------------------------------------------------------------------aucaguuagcaucaaacaacuacgcUuUaaacUU-------------------------------------cuaaauaaau----------------------------aauaAAuagcGuA------------------------------CUAGGUUUU--uua--AAAACCUAG------------------------------------------AuUUA---uAGGa----------UAAAAC---uagaUUUu----------------gUAAcU-----------------------------------------------------------------------------------------------------cguuu-----------------------uuaGUUUUA-------------------------------------------cUAuuAAua-------------cugAuUAAUU--------------------------aguUUuuUGaccc--------aacGAUUAcUa--CGAACcaAGa----UGu-----uGAUA-CUUA--------uCA----cUUg-GUUUGagcuuca------------------------------------------------------------------------UAAG-UAUC----uaaACUGuaaau-----------------------------aaaACUAAUuuGcUg--------------------------------------agUCGAUUGUGga-aACGGGuucgauuCCCGU-CAUCUCCacca

>Myco.pene._BA000026  S000528386 Mycoplasma penetrans HF-2
GGGGAUGuc--acgguuu-----cgaCAUGAAUGG---------------------------------------uuGauCuuCAAAu-------GCAGCaGGgU---aagccCUUua-----cAgCUgucg-------------------------AGGcuaa-------------------------------------uaaau-gcuaagaacaauaaaaacgaagcuguugaaguagaauuaaacgacuuu------------------------------------------------------------------------------------------------------------------------------------------------------------------------------------------------------------------------------------------------------gaaaucaacgcuuuaagccaaaacgcuAAUUuAGC---------------------------------------uuuauac-------------------------------GCUuAAUU------------------------------------------------------------------------ACAUUUG---guaa-uaag-uu-------------CaUAUcuu------uuUCUAG------GUAgGua---------------------------------------------------------------------------------------------------------------UGAAUGUuuaauaa---------------------------CUAGAua------------------------------------------GCUAAUUua---------------auUCCUAuaac--------------------------AAUUAGUgaagu------ucguUAGGAuua-CUUUUAuuUA---uGGGU----uGUUCU--UU-------GCCU---cUAuuUAAAAGgacauauua---------------------------------------------------------------------aAGuuAGAAC----uaaGCUGUa---------------------------------gauUUUGucGcaU---------------------------------------ugCUAUUUGUGga-aACGGGuucgacuCCCGU-CAUCUCCacca

>Onio.yell._AP006628  S000540347 Onion yellows phytoplasma OY-M; onion yellows
GGGGAUGuu--uuggauu-----ugcCAGG-UaACga---------------------------------------AAUUUAUAUAg-------CAUAUCUUGg-----UuACG----------CAAGuaaa-----------------------aaCGUcGa-----------------------------gguuauaauaacc-ggaaauaacaaacaaacuguaacaaauacacaagauuuugcuggacaaacuccaguuuaucaaaugaauuuu------------------------------------------------------------------------------------------------------------------------------------------------------------------------------------------------------------------------------gcaaacaguuuuucuucacaauuagcUUUUGCUUA---------------------------------------aauaaa--------------------------------UAAGCAAAA-----------------------------------------------------------------------aCCgca----------------------CUU----AAAUUa---------ACUUAC------GAUUU------------------AAG---------------------------------------------------------------------------------------------gaaGGcaauaag----------------------------GUAAGU------------------------------------------UUUGCUAAuuGGG------------uUuGUCUUU---------------------gcUCU-uUUAGCAAAuauc------aaAAAGACuA---GUAAUuUau-----GGAu--uuuGUUUGUUUU--------UUC----auaA-AUUGCgaacuu-----------------------------------------------------------------------acAAAAUAAAC----uaaAUAUGua--------------------------------gaaUAUAUAAAUUaa--------------------------------------aGUgAuUUUGua-cAUGGGuucgacuCCCAU-CAUCUCCacca

>Aste.yell._CP000061  S000632722 Aster yellows witches'-broom phytoplasma AYWB
GGGGAUGuu--uuggauu-----ugcCAAGGUCAacg--------------------------------------aAAUUUAUAUAg-------CAUAUCUUGg-----UuAUG----------CAAGuaaa-----------------------aaCAUcGa-----------------------------gguuauaauaacc-ggaaauaaaaaacaaacugcaacaaauacaaaagauuuuacuggacaaacuccaguuuaucaaaugaauuuu------------------------------------------------------------------------------------------------------------------------------------------------------------------------------------------------------------------------------guaaacaguuuuucuucacaauuagcUUUUGCUUA---------------------------------------aauaaa--------------------------------UAAGCAGAA-----------------------------------------------------------------------cCCgca----------------------CUU----AAAUUa---------ACUUAC------GAUUU------------------AAG---------------------------------------------------------------------------------------------gaaGGaaauaag----------------------------GUAAGU------------------------------------------UUUGCUauuuGaG------------uUuGUCUUU---------------------gcUcUuuuaAGCAAAuauc------aaAAAGACuA---GUAAUuUau-----GGAu--uuuGUUUGUUUU--------UUC----auaA-AUUGCaaaacc-----------------------------------------------------------------------acAAAAUAAAC----uaaAUAUGua--------------------------------gaaUAUAUAAAUUaa--------------------------------------agUGAUUUUGca-cAUGGGuucgacuCCCAU-CAUCUCCacca

>Myco.myco._BX842642  S000528626 Mycoplasma mycoides subsp. mycoides SC; PG1
GGGGAUGuc--auggauu-----ugaCAGGAUAUAa--------------------------------------ccAGUACAUAUaa-------GCAGUAGUGU---ugUAGACUau----aaAUACUacua------------------------GGUUUGaaa------------------------------------aaac-gcagacaaaaacgaagaaaacuuugaaaugccagcauuuauga-----------------------------------------------------------------------------------------------------------------------------------------------------------------------------------------------------------------------------------------------------------ucaacaaugcaucagcuggagcAAACUA-uauGUU-------------------------------------ugcuuaa--------------------------------uAACuacuUAGUUUa------------------------------------------------------------------GUUAUAG--uauuu-cac--gcauu----------AUAGaua------uuUUAGGCU------UUAU-----------------------------------------------------------------------------------------------------------------UUAUAAUcguauuac----------------------ccaAGUCUAA------------------------------------------UaGGAUAUAU---------------gaUUGCAAU------------------------aaAUAUAUCUgAaau-------uaAUUGCAA-----AuGguauUU----AACc-uuuaGUUAAUUUU-------aGUU---aGAua--CuUuaauua-------------------------------------------------------------------------gAAAAUUAAC----uaaACUGUa---------------------------------gaaaGUAUGUAUUa---------------------------------------gUGUAUCUUGga-cGCGAGuucgauuCUCGC-CAUCUCCacca

>Spir.kunk._TRW-273035  Spiroplasma kunkelii  S000636484 Spiroplasma kunkelii CR2-3x; DQ319068 
GGGGAUGuu--ccgguuu-----cgaCAgGAAUGA---------------------------------------ucUaCUAAUAUUg-------GCAGUAGUuU---agUAGACUau-----aAuGCUacua------------------------GGUUUGaa------------------------------------gaaac-gcaagcaaaaaacaaaaagaagacaaaauugaaaugccagcuuuuaug------------------------------------------------------------------------------------------------------------------------------------------------------------------------------------------------------------------------------------------------------augaacaaucaauuagcaguaucaaugUUAGCAGCu----------------------------------------uaauuc---------------------------cucGCUGUUAG------------------------------------aGGaU--cgcu-AgCCgua---------------------------------------------AUAGU--AGUUAA------uugUAGAUUA----UUAACU----------------AUUAUc--------------------------------------------------------------------------------------------------guaucuc--------------------aagucuUAAUCUAaua---------------------------------------GAAAUUCUAA---------------uuGAUAAUG--------------------------UUAGAAUUUUgaaaguc---u-UAUUAUCua--AUUAUuUaAu-----UAG---uuGUCU-AAUC-------CUAuu--auUaA-AUAAUgaaaaaaa--------------------------------------------------------------------gauGAUU-AGAC----uaaACUGUa---------------------------------gaaGAUAUUAGaAu---------------------------------------gUUAUUUgUGga-cGCGGGuucaauuCCCGC-CAUCUCCacca

>Clos.perf._TRW-195102  S000004508 Clostridium perfringens; ATCC 13124; AB075767 
GGGGGCGuu--uuggcuu-----cgaCGGGGGUAaG--------------------------------------aUgGGUuuGAUaag------CGAGUCGAGG---gaaGCAUGgu-----gCCUCGauaauaa-------------------agUAUGCa-------------------------------uuaaagauaaac-gcagaagauaa---------------------------------------------------------------------------------------------------------------------------------------------------------------------------------------------------------------------------------------------------------------------------------------------------------------uuuugcauuAGCAGC-----------------------------------------uuaauu--------------------------uagcGCUGCU--------------------------------------------------------------------------CAUCCUU----------------------cCUC--AAUU-----------gCCCAC-------GGUU----------------GAGag-------------------------------------------------------------------------------------------uAAGGGUGucauuuaa------------------------aaGUGGGga-----------------------------------------aCCGagCCUAGC--------------aAAGCUUUGa----------------------GCUAGGaaCGGaauuu------aUGAAGCUUa---CCaaAgaGaA-----agU---uuGUCU--GUG-------Gacg---uUcUc-UgaGGgaa--------------------------------------------------------------------uuuuaaaaCACa-AGAC----uacACUCGua--------------------------------gaaaGUCuuACUgG---------------------------------------UcUGCUUUCGga-cACGGGuucgacaCCCGU-CGCCUCCacca

>Clos.perf._CP000246  S000721508 Clostridium perfringens ATCC 13124          
GGGGGCGuu--uuggcuu-----cgaCGGGGGUAaG--------------------------------------aUgGGUuuGAUaag------CGAGUCGAGG---gaaGCAUGgu-----gCCUCGauaauaa-------------------agUAUGCa-------------------------------uuaaagauaaac-gcagaagauaa---------------------------------------------------------------------------------------------------------------------------------------------------------------------------------------------------------------------------------------------------------------------------------------------------------------uuuugcauuAGCAGC-----------------------------------------uuaauu--------------------------uagcGCUGCU--------------------------------------------------------------------------CAUCCUU----------------------cCUC--AAUU-----------gCCCAC-------GGUU----------------GAGag-------------------------------------------------------------------------------------------uAAGGGUGucauuuaa------------------------aaGUGGGga-----------------------------------------aCCGagCCUAGC--------------aAAGCUUUGa----------------------GCUAGGaaCGGaauuu------aUGAAGCUUa---CCaaAgaGGA-----agU---uuGUCU--GUG-------Gacg---uUCUc-UgaGGgaa--------------------------------------------------------------------uuuuaaaaCACa-AGAC----uacACUCGua--------------------------------gaaaGUCuuACUgG---------------------------------------UcUGCUUUCGga-cACGGGuucgacaCCCGU-CGCCUCCacca

>Clos.acet._AE001437  S000628106 Clostridium acetobutylicum ATCC 824
GGGGGCGcu-uuugguuu-----cgaCGGGGAUGaUg-------------------------------------uUaCGUUUGAGaAg------CGAGUCGaGG--gaaCCUGUGGa-----cCCgCGuuaaaaa-------------------aCUAUAGGcc-----------------------------uuaaaaauaaag-gauaacgaaaauaa------------------------------------------------------------------------------------------------------------------------------------------------------------------------------------------------------------------------------------------------------------------------------------------------------------uuuagcuUUAGCUG----------------------------------------cguagu---------------------------------CAGCUAA------------------------------------------------------------------------CGUCAGc-----------------------CUG--AGag-----------UCCCGC-------gaCU----------------CAGag--------------------------------------------------------------------------------------------uCUGGCGucga----------------------------caGCGGGGaa-----------------------------------------CCGagCCUUAC--------------aaAGCUUUGa----------------------GUAAGGaaCGGaauuu------aUGAAGCUac---UgaaGugaAA-----agC---uuGUUU--GUA-------Ggcg---uUUca-UggaGggaau-------------------------------------------------------------------guuaaaaUAC--AAAC----ugcACUCGga--------------------------------gaUgCUUAAAUGaA---------------------------------------AcCAUUUUCGga-cAGGGGuucgauuCCCCU-CGCCUCCacua

>Clos.teta._AE015927  S000628225 Clostridium tetani E88; Massachusetts
GGGGGCGua-aaugguuu-----cgaCGGGGGCAag--------------------------------------uuGCUCCUGAGaAg------CGAGUCGaGG----ggUCCUGGg-----cCCgCGuuaaaaa-------------------aCUGGGAaa--------------------------------aauuauaaac-gcagacgauaa---------------------------------------------------------------------------------------------------------------------------------------------------------------------------------------------------------------------------------------------------------------------------------------------------------------uuucguuuuAGCUGC----------------------------------------cuaau----------------------------uaguGCAGCU--------------------------------------------------------------------------CGUCCUA----------------------CUUG--GGag-----------UCCCAC-------gaCC----------------UAAGa--------------------------------------------------------------------------------------------UAGGGCGucaauu---------------------------aGUGGGGa-----------------------------------------aCCGagCUCUAC--------------aaAGCUUUGa----------------------GUAGAGaaCGGaacuu------aUGAAGCUac---UgaaUcUaGa-----AaC---cuGUUU--AUC-------GgUg---ucUaG-AggaGggaa-------------------------------------------------------------------uguuaaaaGGU--AAAC----ugcACUCGga--------------------------------gaUgCUCAGGGGUu---------------------------------------acUGCUUUCGga-cAGGGGuucgauuCCCCU-CGCCUCCacca

>Clos.diff._AM180355  S000711230 Clostridium difficile 630
GGGGGCGua--aagguuu-----cgaCGUGGGUUU---------------------------------------ggaaCUUGagGCug------CAUGUCGUGu----uaCUCUGG------guCACGuaaaa---------------------aCUGGGGaac-----------------------------uuuaaaauaaac-gcagacgauaa---------------------------------------------------------------------------------------------------------------------------------------------------------------------------------------------------------------------------------------------------------------------------------------------------------------uuucgcgauAGCAGC----------------------------------------cuagu-------------------------------uGCUGCU--------------------------------------------------------------------------CGUCCc----------------------UCUUA--GUCc-----------UCCUGC-------cGAC----------------UAAGA--------------------------------------------------------------------------------------------cuGGACGucauua---------------------------uGCAGGGa-----------------------------------------aCUACUUUAGG--------------gguGUCUCGA------------------------CUUGAAGUAG-auua------aUUGGGACugg--CUaaGcauaG-----agC---cuGCCA--CUU-------Ggcg---cUaug-UgaGGugaga------------------------------------------------------------------uauuagugAAGu-UGGC----uaaGCAUGua--------------------------------gauGCagCAAGgaa---------------------------------------aAGAUUUGCGga-cAGGGGuucgacuCCCCU-CGUCUCCacca

>Rumi.albu._TRW-246199  Ruminococcus albus strain 8  S000750004 Ruminococcus albus; 8; AY445594 
GGGGAUGua--aagguuu-----cgaCGGGGGUCU---------------------------------------ugaaGgGCGAuaag------CGAGUGGAGG-----AGCGcAC-------UCUCCuuaaacggc------------------GUaCGUUuuaaa--------------------------------uuagac-gacaacgaua------------------------------------------------------------------------------------------------------------------------------------------------------------------------------------------------------------------------------------------------------------------------------------------------------------------auuuugcaaUGgCagc-------------------------------------cuaag--------------------------------GgCAgcc-------------------------------------------------------------------------CGUCU------------------------UGCC--UGAGagua-------cCACgG-------CUUG----------------GGUAa----------------------------------------------------------------------------------------------AGGCGucgacua--------------------------gUgGUGa-------------------------------------acgucGGCagGCGAUG-ACUG----------ugaCCU-GU-------------------CGGUgUAUUGCa-GUCuaccaa----aGCgAGGggcg--UGUcU-guUU-----gCc----cGUg---CGG-------aGgg---aAAcg-GcGCAagc--------------------------------------------------------------------cgaaauaaCCG----AC----uagACUCGua--------------------------------gaaauUCGCgUgaa---------------------------------------uGGGCUUUCGga-cAGGAGuucgauuCUCCU-CAUCUCCacca

>Fuso.nucl._AE009951  S000543644 Fusobacterium nucleatum subsp. nucleatum ATCC 25586
GGGGAUGc--aaagguuu-----cgaCGGGGUUG---------------------------------------uGaGGUUAUAGGUag------CAAGUCAgGc-----uUgUcG--------cUgUGagag-----------------------aCuAaAca------------------------------caucuuuuagau-ggaaacaaagauuac----------------------------------------------------------------------------------------------------------------------------------------------------------------------------------------------------------------------------------------------------------------------------------------------------------------gcuuUAGCUG----------------------------------------cuuaguu------------------------------CAGCUA---------------------------------------------------------------------------CACCU----------------------UGGAu--AACUUa--------uUCUAUAC-----GGGUU----------------uUUCAa--------------------------------------------------------------------------------------------AGGUGuug---------------------------acuaGUAUAGAu------------------------------------------caCCAUAAAUga------------uUUCUCUAA-------------------------GUUUAUGG---------gacauuUUAGAGGA----UaGUuuUAGUUAgcCc------uGUUUACgG---------GagUAAUUAuuACgAaauuua-------------------------------------------------------------------------aUaGUAAAC-----uaaACUUGuag--------------------------------aaGCUUAUGGUCaU--------------------------------------uaUGAUUUCGga-cACGAGuucgacuCUCGU-CAUCUCCacca

>Desu.hafn._TRW-272564  S000001583 Desulfitobacterium hafniense (T); DCB-2; X94975 
GGGGGUGca--cuggcuu-----cgaCGGGGGUcgc--------------------------------------aaaAUCgCUuGgcg------CAUGCCGAGG-----gGUAGCUu-----uCCUCGuaaaa---------------------cAGCUGCaaa--------------------------------acucuaguu-gccaacgacgacna------------------------------------------------------------------------------------------------------------------------------------------------------------------------------------------------------------------------------------------------------------------------------------------------------------acuacgCUcuCGCCgc---------------------------------------uua----------------------------------aGGCGuaAG-----------------------------------------------------------------------CCCcGaaa--------------------CUG----cuuGug---------UCCGUGc------U-------------------cgCAG--------------------------------------------------------------------------------------------cgUaGGGucacuau---------------------------CACGGAa-----------------------------------------UcGcCGGGAGC--------------ggCcGCCUGC------------------ca----GCUCCCGuUcAacc----uauaGCAGGCuG----GUCCUuGGau-----Gcg-cuucGCGCgCCGU-------gcU----gucCC-GGGACgaga-----------------------------------------------------------------------ucuaACGGaGCGC----uaaGCAUGua--------------------------------g-ugCcGGgGAUgg---------------------------------------aguGCCUUCGga-cGGCGGuucgauuCCGCC-CACCUCCacca

>Carb.hydr._CP000141  S000610930 Carboxydothermus hydrogenoformans Z-2901  
GGGGGCGua--aaggguu-----cgaCGGGGGAgcGa-------------------------------------aGGGCCGAAAGUag------CGAGGCGAGG---acCCCAUCuu-----aCCUCGuuaaaa--------------------auGGUGGGaa--------------------------------aagauaacu-gccaacgaaa----------------------------------------------------------------------------------------------------------------------------------------------------------------------------------------------------------------------------------------------------------------------------------------------------------------acuacgcuuUAGCUGc---------------------------------------uuaau----------------------------aacgCAGCUA--------------------------------------------------------------------------CGUCCUG-----------------------ACG--GAAGCUu--------GCCCGG-----GGCUUC----------------UGU----------------------------------------------------------------------------------------------CGGGGCGugaccg--------------------------gaCCGGGC----------------------------------------ugGCUUAUGAAGGG---------------UGUCCCGg-----------------------CUCUUCAUAAGCgag---auuuuaCGGGAUA----GCCCGauUgu-----GgC---cuGCCG--GUA-------GgCa---ccaAu-CGGGUgaaagc--------------------------------------------------------------------aaaaaUAC--CGGC----ugcCCUCGga--------------------------------gaaGCUUUCGGUUC---------------------------------------UugUCCUCCGgacgGuGGGuucgauuCCCcC-CGCCUCCacca

>Moor.ther._CP000232  S000624669 Moorella thermoacetica ATCC 39073
GGGGGCGua--augguuu-----cgaCGGGGGUAgc--------------------------------------aUUgGCAGUAGUag------CCAGGCGAGa---uc-CCACCG-------gCUCGuuaa----------------------aCGGUGGaacgg------------------------------cuauuaagu-gccgacgaua------------------------------------------------------------------------------------------------------------------------------------------------------------------------------------------------------------------------------------------------------------------------------------------------------------auuuagcucuGGCUGCUUa-------------------------------------------au-----------------------------uaaaAAGUAGCC-----------------------------------------------------------------------CAUCCG-----------------------uCUG--GUCCU----------GGCCUGCg----GGGAC----------------CAGua--------------------------------------------------------------------------------------------cCGGGUGucaaauc------------------------uaGCAGGCU------------------------------------------aCCggCAaGGCCCC-------------GGCCCG-----------------------GGGGCC-UGaaGGgaaucuc----aagCGGGCUgg--cCCGagGGu------aUC---cgGUUU--CCG-------GGa----gacCCgaCGGcgagau--------------------------------------------------------------------ugaaaaCGG--AAAC----uauCCUGGua--------------------------------gaaGCUACUGUgGA---------------------------------------ugUACCUUCGga-cGGGGGuucgacuCCCCC-CGCCUCCacca

>Rubr.xyla._CP000386  S000701386 Rubrobacter xylanophilus DSM 9941
GGGGGCGa--uccggcuu-----cgaCGgGAGCGgac-------------------------------------agCGUCCGGuGaGa------CGAGCCGAGU----ucGCCGGa------gACUCGuaaa---------------------acgCCGGCacc------------------------------uaaacauacac-gccaacgacaga-----------------------------------------------------------------------------------------------------------------------------------------------------------------------------------------------------------------------------------------------------------------------------------------------------------gagauggcgcuGGCUGCC-------------------------------------uaaaaccacu------------------------------GGCAGCC-------------------------------------------------------------------------CGUCGG-----------------------------UCcGGgcg-------GCCCACg----gCCcGGuuu---------------------------------------------------------------------------------------------------------------CCGGCGucgg---------------------------uuaGUGGGCuu---------------------------------------aCCUCCcGGgCUCc-------------GGCCC---------------------------GGGgUCcGGGGGggac--accacagcaGGGCU----aGCCc-----CUCUGCG-----GCGCcCCGG-----ucCGCAGAG---gccGGUgaagcuaaa------------------------------------------------------------------------CCGG-GUGC----gacGCUCGua-------------------------------caaUcUcCCGGAUGg---------------------------------------cgCGCUCgCGga-cGCGGGuucgauuCCCGC-CGCCUCCacug

>Acti.naes._TRW-240017  Actinomyces naeslundii strain MG1  S000003215 Actinomyces naeslundii; CCUG 33519; AJ234045 
GGGGAUGa---ucgguuu-----cgaCGACGGUCGUA--------------------------------------gguuCAGGAgaag------CGGGUCGAGG----aUGCGCAG----ucaUCUCGucaacg-------------------cuCUGCGCGaa--------------------------------ccaauaggu-gccgauaacacucgcacc--------------------------------------------------------------------------------------------------------------------------------------------------------------------------------------------------------------------------------------------------------------------------------------------------------GACUUCGc-cCUCGC----------------------------------------cgccuga------------------------------GCGAGccuCGAAGUC-----------------------------------------------------------------CGUCAG----------------------------cCCGGGGaac------GCUUCCg----CCCCGGu---------------------------------------------------------------------------------------------------------------ucCUGGCGucau---------------------------cuaGGAAGCcac-------------------------------------ugCUGAGAGCCC----------------guGUCGGU-------------------------aGGGCUCUCGGgacuu----uucAUCGACug---AGCCCguCGGCG--ucCU----uGCUCGCguG-------AGa---CGCCG--GGGCUgagaaaa---------------------------------------------------------------------acgCuaGCGAGC----ugcACCCGga--------------------------------gaag-UCCUGuug---------------------------------------UGCGGCCGUCGga-cGGGGGuucgauuCCCCC-CAUCUCCacga

>Bifi.long._TRW-205913  S000136536 Bifidobacterium longum biovar Longum; Y10; AJ311606 
GGGGGCGa---ucgguuu-----cgaCGGUGACCuGu-------------------------------------ucgCUGCAGggaag------CGUGCCGAGa----acGCCGGG----uccgCUCGuggaug-------------------acCCCGGCaaa--------------------------------agaauaagu-gcuaaaucuaaccgcacu------------------------------------------------------------------------------------------------------------------------------------------------------------------------------------------------------------------------------------------------------------------------------------------------gaGUUCGCUcucgcugCCUGAUU-----------------------------------------uuu---------------------------------AGUCAGGauuaaccAGUGAGCagccgcuc---------------------------------------------------CGUUCA----------------------------cUCCUCCuc-------GUCUUUg----GGAGGAugc---------------------------------------------------------------------------------------------------------------UGAGCGucgu---------------------------uuaGAAGACu--------------------------------------ugcUGAUGCAGUU----------------gAgCCuCA-------------------------gGGCUGCAUCGggac--uuuaacUGcGGaUa---ugCUCgc----CAUCaGU----uGUCUGCgac-------AUcGAUG------GGGgcagaaaaaucg------------------------------------------------------------ccaacuuggccaGCAGAC----uacGCACGua---------------------------------gaagaCUGUGGgu---------------------------------------UcGGUCAUCGga-cCGGGGuucaauuCCCCG-CGCCUCCacca

>Kine.radi._TRW-266940    S000390051 Kineococcus radiotolerans (T); SRS30216; AF247813
GGGGAUGa---cagguuu-----cgaCGUUGGUcgu--------------------------------------cGaGCCAGGGgaag------CGGGUCGAGG-----aUGCAUG---gucaUCUCGucaacga------------------ucCAUGCAaac---------------------------------caauaggu-gccgauuccaagcgcacc---------------------------------------------------------------------------------------------------------------------------------------------------------------------------------------------------------------------------------------------------------------------------------------------------------GAGuUCGCcCUCGC----------------------------------------cgccug------------------------------aGCGAGcGCGA-CUC------------------------------------------------------------------UGUCAG----------------------------cCCGGGuga-------GCUCCCg----cCCCGGguc---------------------------------------------------------------------------------------------------------------CUGGCAucga---------------------------cuaGGGGGCu---------------------------------------caCCUCUCACCg----------------aGGUCGCG-------------------------uaGGUGAGAGGgaca---aucaaCGCGGCUg---GGCCCgg----CGAUGac---augCCUGUaUG-------agCAUCG------GGGCCgagcagaccg--------------------------------------------------------------------cUGaACAGGa----ugcACCCGga---------------------------------gaagCCCUGGUaC---------------------------------------cacGCUGACGga-cGCGGGuucgauuCCCGC-CAUCUCCacuc

>Kleb.pneu._TRW-272620  Klebsiella pneumoniae  S001169575 Klebsiella pneumoniae subsp. pneumoniae; ZFJ-7; EU931562 
GGGGCUGau-ucuggauu-----cgaCGGGAUUUgcga--------------------------------------aAcCCa--aGGUG-----CAUGCCGAGG-----gGCGGUUg-----gCCUCGuaaa----------------------aAGCCGCaaaa---------------------------------aauaguc-gcaaacgacgaaaacuac------------------------------------------------------------------------------------------------------------------------------------------------------------------------------------------------------------------------------------------------------------------------------------------------------------GCUUua-GCAG---------------------------------------cuuaauaa-----------------------------cCUGCucuGAGC---------------------------------------------------------------------CCUCUCU---------------------CCCUa--gCUUcc---------gCUC-UU------AAGac----------------GGGGau---------------------------------------------------------------------------------------caaAGAGAGGucaa-----------------------acccaaAA-GAGaucg------------------------------------------CGUgg---auGCCC----------uGCCUG--------------------GGGUu---gaaGCGuuaaauc-----uaauCAGGCua---GUUUG-UUAGU---gGCG----uGUCu--GUC-------CGCa---GCUGG-CAAGCgaau----------------------------------------------------------------------guaaaGAC--uGAC----uaaGCAUGua-------------------------------gUGCCg--aGGaUgu---------------------------------------agGAAUUUCGga-cGCGGGuucaacuCCCGC-CAGCUCCacca

>Leif.xyli._AE016822  S000498005 Leifsonia xyli subsp. xyli str. CTCB07
GGGGAUGa---ucgguuu-----cgaCAUUGUcugc--------------------------------------gugaGUAUGagaag------CGGGUCGAGG-----acGCAUG---guuaUCUCGuuaacga------------------ucCAUGCaaaa----------------------------------aauaagu-gccaauuccaagagcacu--------------------------------------------------------------------------------------------------------------------------------------------------------------------------------------------------------------------------------------------------------------------------------------------gucucggcc----aaggccgAcuUcGCccucg-------------------------------cggcguaaguuca-----------------------ccucaGCcAucUgaagaggc-----------------------------------------------------------------CGUCAG----------------------------aCCGGGaacu------GUUCUCU----aCCCGGagc---------------------------------------------------------------------------------------------------------------CUGGCGucag---------------------------ugAGAGAACu---------------------------------------cgCUUCUGCGUU----------------gAGUAUCA-------------------------gGGCGCAGAGGgacu---ucaacUGAUACUa---GGCCCgc---CGGAACag---guGCCAGcGac-------acGUUCCG-----GGGCCgagaaagcga---------------------------------------------------------------------caCaCUGGC----uacGCCCGua---------------------------------gaaggCAUAUgac---------------------------------------cacaGCAGUGga-cGGGGGuucgauuCCCCC-CAUCUCCacca

>Clav.mich._TRW-31964  S000001317 Clavibacter michiganensis; JCM1370 (ATCC492); D84128 
GGGGAUGa---ucgguuu-----cgaCAUUGCcugA--------------------------------------augaCUGCGagaag------CGGGUCGAGG-----aUGCAGG---gcuaUCUCGuaaacgc------------------ucUCUGCAaaa----------------------------------uacaacu-gccaauaacaagcagucg-------------------------------------------------------------------------------------------------------------------------------------------------------------------------------------------------------------------------------------------------------------------------------------------------------UccUUuGUuCuCgCug---------------------------------------ccua---------------------------------agcGaGcGcACuAAcaGgac-------------------------------------------------------------CGUCGA-----------------------------cCCGGugau------GCUCUCU---auCCGGuaag---------------------------------------------------------------------------------------------------------------UCGGCGucag--------------------------aaaAGGGAGCu---------------------------------------cgCUGCGCGGUC----------------guGCCUCA-------------------------gGGCCGCGCGGgacu---cgaacUGAGGCug---GGCCCgu---CGGAuCag---augCCAGGAGc-------aaGuUCCG-----GGGCCgagcaggacg-------------------------------------------------------------------ccuUUCCUGGa----uacACCCGua---------------------------------gaaggCGCAGgau---------------------------------------UacaGCAGUGga-cCGGGGuucgauuCCCCG-CAUCUCCacca

>Arth.spec._CP000454  S000750049 Arthrobacter sp. FB24
GGGGAUGa---ucgguuu-----cgaCGAUGUUagu--------------------------------------cgcGaCAGGugaag------CGGGCCGAGG-----aUGCAGA---auuaUCUCGuaaacgc------------------ugUCUGCAaaa---------------------------------caauaagu-gccaaacaaacgcgcacu----------------------------------------------------------------------------------------------------------------------------------------------------------------------------------------------------------------------------------------------------------------------------------------------------GACU--ucgcUCUcGCUGC----------------------------------------cua---------------------------------aGCAGUaAGAc-----AGUC-------------------------------------------------------------CGUCAG----------------------------cCCGGGAUu-------GCUAUC----GUCCCGGuuc---------------------------------------------------------------------------------------------------------------CUGGCGucau---------------------------uaaGAUAGCcac-------------------------------------ugCUGUUUACCU----------------UcGUCAUU-------------------------gGGGUGAACGGgacuc----uuaGAUGACuG---GGCccggaucag-cuacU----uGUUUGCagg-------A------------uaGCUggggccgaga---------------------------------------------------------------aaauccgacGCAAAC----ugcGCCCGga---------------------------------gaagcCCUGaCaa---------------------------------------cacGACAUCGga-cGGGGGuucaauuCCCCC-CAUCUCCacca

>Brev.line._TRW-321955  S000013514 Brevibacterium linens; SB1; AJ315491 
GGGGAUGa---ucgguuu-----cgaCGUCGGacac--------------------------------------ugcGaCGGGAgaag------CGGGCCGAGA-----aUGUAGA---gucaUCUCGuuaaugu------------------ccUCUGCAaaa---------------------------------caauaggu-gcuaagucuaauaaccgc-------------------------------------------------------------------------------------------------------------------------------------------------------------------------------------------------------------------------------------------------------------------------------------------------accGAUUUcgccCUCGcuGCCU----------------------------------------gauu---------------------------------AGGC--CGAGcugcGAAUC-------------------------------------------------------------CGUCAG----------------------------uCUAGAGUu-------GCUUCC----ACUCUAGguc---------------------------------------------------------------------------------------------------------------CUGGCGucgc---------------------------uuaGGGAGCcac-------------------------------------ugCUUCAGAUAU----------------uuGUUGAG-------------------------gGUAUCUGAGGgacuu----uuaCUCAACuc---cGUUCguugguc-c-aca----uGUUCGUGuG-------a------------GGGCcagaaccuaag--------------------------------------------------------------aaacuacUuCACGAAC----ugcGCCCGga---------------------------------gaagUCCUGaCaa---------------------------------------ucugCCGACGga-cGCGGGuucgauuCCCGC-CAUCUCCaccc

>Stre.aver._BA000030  S000528404 Streptomyces avermitilis MA-4680
GGGGAUGa---ucgguuu-----cgaCAgCGGcugu--------------------------------------uGAAgCAGGGgaag------CGUGUCGAGG-----aaGCGGC--aaugaUCUCGuaaaccau-----------------auGUCGCaaaa----------------------------------aauaauc-gccaauaccaagagcgau-----------------------------------------------------------------------------------------------------------------------------------------------------------------------------------------------------------------------------------------------------------------------------------------ucccag-------uccUUCgCcCUCGCUGC--------------------------------------cuaauaa--------------------------------GCAGUGAGuGaGGGacccuuaauggg------------------------------------------------------UGUCAG----------------------------cCCGGGagu-------GUUCCCg----aCCCGGacc---------------------------------------------------------------------------------------------------------------CUGGCAuaau---------------------------cuaGGGGACu--------------------------------------aaaCCAUCGAGCC----------------CGGUCACg-------------------------gGGUUCGAUGGgaaa--ucaaacaGUGACUG---GGCCCgu----CGGCGAc---uuGUUCGCgug-------aUCGCCG------GGGCCgagaaaauc----------------------------------------------------------------------gcaGCGAAC----ugcACACGga---------------------------------gaagCCCUGaUUC---------------------------------------ugcaCCGgUGga-cGCGGGuucgauuCCCGC-CAUCUCCacga

>Cory.diph._BX248356  S000495487 Corynebacterium diphtheriae; NCTC13129
GGGGCUGau-uuugguuu-----cgaCUGCGUgcaU--------------------------------------uaaGCUAGGGgaag------CGUGCCGGUG-----cagGCUA--gagacCACCGauuuuaagcgu--------------cgUAGCaaaua----------------------------------uauaagc-gcagagaacacucagcgc---------------------------------------------------------------------------------------------------------------------------------------------------------------------------------------------------------------------------------------------------------------------------------------------------------GACuacgcccUCGC----------------------------------------ugccuaau------------------------uugcaGCGAccugcguGUC------------------------------------------------------------------UGUCAG----------------------------cCUAGAUuc-------GUCUCUg----GUUUAGugu---------------------------------------------------------------------------------------------------------------CUGGCAucga---------------------------uuaAGAGACu---------------------------------------ugCUGGUUUGUUg---------------uGUCAaCGG-------------------------GGCAAACUGGgacu---uucaCCGaUGACug--GGCUCau--caUCCGGgU---guGUUCGUcCa-------AgCCGGA------GAGCCgaguagagau------------------------------------------------------------------ccacGcGCGAAC----ugcGCACGga---------------------------------gaagCCCUAGCga---------------------------------------GgugACGUAGga-cCCGGGuucaauuCCCGG-CAGCUCCacca

>Cory.effi._BA000035  S000528459 Corynebacterium efficiens YS-314
GGGGCUGa--caugguuu-----cgaCUACGUUGaU--------------------------------------ugaGCCAGGGgaag------CGUGCCGGUG-----aagGCUG--gagacCACCGugagcgu------------------cgCAGCaaacc----------------------------------aauaagc-gccgagaagacucagcgc---------------------------------------------------------------------------------------------------------------------------------------------------------------------------------------------------------------------------------------------------------------------------------------------------------gACuacGcCcUcGC----------------------------------------ugccua------------------------------aGUaGcGaCcgcGUguc----------------------------------------------------------------UGUCAG----------------------------cCCGGGGau-------GUCCCUg----CCCCGGaug---------------------------------------------------------------------------------------------------------------CUGGCAucga---------------------------cuaAGGGACu---------------------------------------ugCUAUCCAACCg---------------cGUCAGCGG-------------------------GGUUGGAUGGgacu---ucuaCCGCUGACug--GGCCCau--caUCCGGaU---guGUUCGUcCu-------AgCCGGA------GGGCCaagcagagau------------------------------------------------------------------cgcuGcACGAAC----ugcGCACGga---------------------------------gaagCCCUGGCaa---------------------------------------AgUAGCGUAGga-cCCGGGuucaauuCCCGG-CAGCUCCacga

>Cory.glut._BX927150  S000528645 Corynebacterium glutamicum ATCC 13032; DSM 20300 = ATCC 13032 
GGGGCUGa--caugguuu-----cgaCUACGUUGaU--------------------------------------uUaGCCAGGGgaag------CGUGCCGGUG-----aagGCUG--gagacCACCGuaagcgu------------------cgCAGCaaacc----------------------------------aauaagc-gccgagaagucucagcgc---------------------------------------------------------------------------------------------------------------------------------------------------------------------------------------------------------------------------------------------------------------------------------------------------------GacUacgCcCUcGC----------------------------------------ugcaua------------------------------aGCaAGcGaccGcgUguc---------------------------------------------------------------UGUCAG----------------------------cCUAGGgaa-------GUCCCUg----aCCUAGauc---------------------------------------------------------------------------------------------------------------CUGGCAucga---------------------------cuaAGGGACu---------------------------------------ugCUGUUCAAUCg---------------cGUCAGCGG-------------------------GGUUGAACAGgacu---uuuaCCGUUGACug--GGCUCau--caUCCGGaa---guGUUCGUcCu-------agCCGGA------GGGCCaagcagagau------------------------------------------------------------------cuuuGcGCGAAC----ugcGCACGga---------------------------------gaagCCCUGGCgA---------------------------------------GgUGACGUAGga-cCCGGGuucaauuCCCGG-CAGCUCCaccg

>Myco.bovi._TRW-1765      S000127410 Mycobacterium bovis subsp. bovis; vallee; X55589 
GGGGCUGa---acgguuu-----cgaCUuCGcGCAU--------------------------------------cgaaUCAAGGgaag------CGUGCCGGUG-----cagGCAA--gagacCACCGuaagcgu------------------cgUUGCgacca----------------------------------aauaagc-gccgauucacaucagcgc---------------------------------------------------------------------------------------------------------------------------------------------------------------------------------------------------------------------------------------------------------------------------------------------------------gacUacGCUcUCGC----------------------------------------ugccua------------------------------aGCGAcGGCuaGuc-------------------------------------------------------------------UGUCAG----------------------------aCCGGGaac-------gCCCUCg----gCCCGGacc---------------------------------------------------------------------------------------------------------------CUGGCAucag---------------------------cuaGAGGGau--------------------------------------ccaCCGAuGAGUC----------------CGGUCGCg-------------------------gGACUCcUCGGgaca---accacaGCGACUG---GGAUCgu--caUCUCGGc---uaGUUCGCgug-------aCCGGGA------GAUCCgagcagaggc---------------------------------------------------------------------auaGCGAAC----ugcGCACGga---------------------------------gaagCCUUGAggg--------------------------------------aAUGC-CGuAGga-cCCGGGuucgauuCCCGG-CAGCUCCaccg

>Myco.smeg._CP000480  S000750126 Mycobacterium smegmatis str. MC2 155
GGGGCUGa---acgguuu-----cgaCUuCGaGCAU--------------------------------------cgaaUCcAGGgaag------CGUGCCGGUG-----cagGCAA--gagacCACCGuaagcgu------------------cgUUGCaacca----------------------------------auuaagc-gccgauuccaaucagcgc---------------------------------------------------------------------------------------------------------------------------------------------------------------------------------------------------------------------------------------------------------------------------------------------------------gacUacGCCcUCGC----------------------------------------ugccua------------------------------aGCGAcGGCugGuc-------------------------------------------------------------------UGUCAG----------------------------aCCGGGagu-------gCCCUCg----gCCCGGauc---------------------------------------------------------------------------------------------------------------CUGGCAucag---------------------------cuaGAGGGac--------------------------------------ccaCCCACGGGUU----------------CGGUCGCg-------------------------gGACCUGUGGGgaca--ucaaacaGCGACUG---GGAUCgu--caUCUCGGc---uuGUUCGUgug-------aCCGGGA------GAUCCgaguagagac---------------------------------------------------------------------auaGCGAAC----ugcGCACGga---------------------------------gaagCCUcGAgga--------------------------------------cAUGC-CGuAGga-cCCGGGuucaauuCCCGG-CAGCUCCacca

>Noca.farc._AP006618  S000540327 Nocardia farcinica IFM 10152
GGGGCUGa---acgguuu-----cgaCUgCGUacgu--------------------------------------ugaUUCAGGGgaag------CGUGUCGGUG-----cagGCAa--gagacCACCGuaagcgu------------------cgcUGCaacca----------------------------------auuaagc-gccgauucucaucagcgc---------------------------------------------------------------------------------------------------------------------------------------------------------------------------------------------------------------------------------------------------------------------------------------------------------gaGuacgcUcUCGC----------------------------------------ugccua------------------------------aGCGAaGcgucuC--------------------------------------------------------------------UGUCGG----------------------------cCcGGGauau------GCCCUCg----gUCCcGgug---------------------------------------------------------------------------------------------------------------CCGGCAucag---------------------------cuaGAGGGCu---------------------------------------caCCGUCCGcCU----------------CGGUCGCg-------------------------gAGaCGGACGGgaca--uccaacaGCGACUG---GGAUCgu--caUCUCGGc---uuGUUCGCgug-------aCCGAGA------GAUCCgagcagagac---------------------------------------------------------------------acaGCGAAC----ugcACACGga---------------------------------gaagCCCUGAAga---------------------------------------cgcgGCGgAGga-cCCGGGuucgauuCCCGG-CAGCUCCacga

>Fran.spec._CP000249  S000644995 Frankia sp. CcI3
GGGGGUGa---ccggcuu-----cgaCUCCGGaCgU--------------------------------------cGAgGCAGGGgaag------CGGGCCGAGG-----aUGAGCG---guuaUCUCGuuaacga------------------ucCGUUCAgaa---------------------------------caacagcu-gccaacaagacgcagccc-----------------------------------------------------------------------------------------------------------------------------------------------------------------------------------------------------------------------------------------------------------------------------------------------------aCUAccCCCaCUUAcGCG----------------------------------------cucgc--------------------------------CGCuUAAGaGGGacUAGguagu----------------------------------------------------------CGUCAG----------------------------cCUGGGaga-------GcCUcCg----gCCCAGaau---------------------------------------------------------------------------------------------------------------CUGACGucgc---------------------------uagGaGGaUc----------------------------------------aCCGGCUGACC----------------UGGUCGCg-------------------------gGGUCGGUCGGgaca--ucaaacaGCGACUG---AGCCUa-----UGUCGGc---uugCCUGCgug-------uCCGACG------AGGCUgagaaacaa----------------------------------------------------------------------guaGCAGGa----ugcGCCCGga---------------------------------gaagCCCUGUgUC---------------------------------------GgGgCCGGAGga-cGCGGGuucgauuCCCGC-CACCUCCacaa

>Ther.fusc._CP000088  S000581835 Thermobifida fusca YX
GGGGGUGa---ucgguuu-----cgaCUUCGAUGgU--------------------------------------uGUuGUAGGGgaag------CGGGCCGAGG-----agaGCGG-acgcagCCUCGuuaaaaaugc---------------gaCCGCgaaaa----------------------------------aauaagu-gccaacucuaagcgcacu---------------------------------------------------------------------------------------------------------------------------------------------------------------------------------------------------------------------------------------------------------------------------------------------------------GAGUUcGCUCUCGc----------------------------------------ugcuuga------------------------------uCGAGAGU-GACUC------------------------------------------------------------------UGUCGG----------------------------cCUGGGagc-------GUCUCCg----aCCCAGugu---------------------------------------------------------------------------------------------------------------CCGGCAucgu---------------------------ugaGGAGACu--------------------------------------ugcCGGUCAGAUC----------------aGGCCACA-------------------------gGAUCUGACUGggac--augcucUGUGGCUg---GGCCUgu----CGGCGac---uuGUCUGCgUG-------agCGCCG------GGGCCgaggagaacg--------------------------------------------------------------------cUGaGCAGAC----ugcGCCCGga---------------------------------gaagCCCUGCuGC---------------------------------------AgCAUCGAAGga-cGCGGGuucgauuCCCGC-CACCUCCacgc

>Copr.prot._TRW-351627  Coprothermobacter proteolyticus strain DSM 9218  S000127397 Coprothermobacter proteolyticus (T); ATCC 35245; X69335 
GGGGGCGaa--aaggucu-----cgaCGGCGAGUCG---------------------------------------gaGCCUUgaGCug------CAGGCAGGgu---ugGCUGCCa-------caCCUuaaaa---------------------agGGUAGCaag----------------------------gcaaaaauaaau-gccgaaccag------------------------------------------------------------------------------------------------------------------------------------------------------------------------------------------------------------------------------------------------------------------------------------------------------------aauuugcacuaGCUGCUUA-------------------------------------------au-------------------------------gUAAGCAGC------------------------------------------------------------------------CGCUCUc-----------------------CAA--ACUgA----------gGCUGC-----aUaAGU----------------UUGg---------------------------------------------------------------------------------------------aAGAGCGucaaccca----------------------ugcaGCGGC--------------------------------------------UcUuaagcaGu---------------GGCACCA-------------------gcuguuUaaggguGaAaaga--------gUGGUGCUg---GGCAGugc-------ggU--uggGCUU--cCU-------Gggc----ugca-CUGUCga--------------------------------------------------------------------gacuucacaGGa--GGGC----uaaGCCUGua--------------------------------gacGCgaAAGGUgg---------------------------------------CGGCUCGUCGga-cGCGGGuucgauuCCCGC-CGCCUCCacca
