# Supplementary material for: Mutational Patterns in RNA Secondary Structure Evolution Examined in Three RNA Families
Source: PLoS One. 2011 Jun 17;6(6):e20484. doi: 10.1371/journal.pone.0020484 (PMC3117835; doi:10.1371/journal.pone.0020484)
Supplement: Text S2 — Alignment of RNaseP A. (TXT) [file pone.0020484.s012.txt]

LOCUS       helices       1570 bp
DEFINITION  helices       1570 bp, 1570 bases, 1ACF45C4 checksum.
ORIGIN      
       1  -----AAAAA A-AAA--AAB BBBBBB--CC ---CCCC-C- -C-C---CCC
      51  C-CCCCCC-C CCC------- --cccccccc c-cccc-c-- --cc-cc-c-
     101  cccc----DD D-DDDDDEEE EE---FFFFF FFF--GGG-G GHHHHHH---
     151  ---------- ---------- ---------- ------hhhh -hhIII-II-
     201  ---------- ---------- ---------- ---------- ----------
     251  ---------- ---------- -----iiii- i-JJ------ KKKKK-----
     301  ---------- LLLLL----- ---------- ---------- ----------
     351  -LL------- ---------- ---------L -----LL--- ----------
     401  ---------- ---------- ---------- --LL------ ----------
     451  ---LLL--LL LL-------- ---------- ---------- ----------
     501  ---------- ---------L LLLLLLL--- LL-------- -LL-LLLLL-
     551  L-LL-LLLLL L--------- ---------- ---------- ----------
     601  ---------- ---------- --llllllll -lllllllll l---------
     651  -----lll-l lll-l-ll-l -------l-- ll-------- -----l----
     701  --------l- ---l---l-l ---l-l-l-- -lll--l--- l---------
     751  MMMM------ ---------- ---------- ---------M M-------mm
     801  -mmmmNN--- NNN---NNN- NNNN------ ---------- ----------
     851  ----nnn-nn --nnn----n nnn------- ---------- ----------
     901  ---------k k-k---kkjj ggggg---ee eee---OOOO ----------
     951  ---------- ---------- ---------- -------PPP PP-PPP----
    1001  ---------- ---------- ---------- ---------- ----------
    1051  ---------- ---------- --QQQQ-QQQ ---------- ----------
    1101  ---------- ---------f f-ffffff-- ---qq-q-qq qq--------
    1151  ---------- ---------- -------ppp -ppppp---- ----------
    1201  ---------- ---------- ---------- ---------- -------o-o
    1251  oo-------- ---------- ---------- ---------- -----RRR-R
    1301  R-RRR----- ---------- ----rrr-rr r--r-r---- -------bbb
    1351  bbbb------ -SSSS-S--- SS--S---S- SSSS--SSSS SSSS--SSS-
    1401  SSSS------ ---------- ---------- ---sssssss sssss--ss-
    1451  -s-ss----- s-ss-s-s-- ----ss-s-- s--s-s---- ----dddddd
    1501  dd-a--a-aa aa----aaaa a--------- ---TTTTTT- TTTTTTTT--
    1551  ------tttt tttttttttt
//
LOCUS       T.neapolitana       1570 bp
DEFINITION  T.neapolitana       1570 bp, 1570 bases, D54B7339 checksum.
ORIGIN      
       1  .....GGAGA G-GGG--UAG GUGGUC-GCG ---GGGA-C- -G-C---A--
      51  ---------- -----CACU- ---------- -------C-- --GC-GUUC-
     101  CCCGAGGAAA GUCCGGACUC -U--G----G AGC-GGGG-U GCC-GGG---
     151  ---------- ---UAACG-- ---------- ------CCC- -GGGAG-GG-
     201  ---------- ---------- ---------- ----GUGA-- ----------
     251  ---------- ---------- -----CCCU- C-GGA---CA GGGCC--AUA
     301  GAGAAGAAGA CCGCC----- ---------- ---------- ----------
     351  -C-------- ---------- ---------- ---------- ----------
     401  ---------- ---------- ---------- ---------- ----------
     451  ---------- ---------- ---------- ---------- ----------
     501  ---------- ---------- ---------- ---------- ----------
     551  ---------- ---------- ---------- --------GA UGA-------
     601  ---------- ---------- ---------- ---------- ----------
     651  ---------- ---------- ---------- ---------- ----------
     701  ---------- ---------- -------G-- -GGCAAG--- G-GUGGAAC-
     751  GGUG------ ---------- ---------- ---------G GGUAAGAGCC
     801  -CACCAG--- CGU---CGG- G-GC------ ---------- ----------
     851  --AA-CC-CG --GCG---GC U--------- ---------- ----------
     901  --------UG G-CAA-CCCC CACCU---G- GAGCAAGGCC AAG-------
     951  ---------- ---------- ---------- -----CAGGG GG----U---
    1001  ---------- ---------- ---------- ---------- ----------
    1051  ---------- ---------- ----UG-GGU U--------- ----------
    1101  ---------- ---------G C-UCC----- ---CC-C-UA ----------
    1151  ---------- ---------- -----UU--- -CCCCC---- ----------
    1201  ---------- ---------- ---------- ---------- GGGU--UG-G
    1251  CCGCU----- ---------- ---------- ---------- -UGA-GGU-G
    1301  U-GCG----- --GUAA---- ----CGC-AC A--C-CCC-A GAUUGAUGAC
    1351  CACCCA---- ---------- ---------- ---------- ----------
    1401  ---------- ---------- ---------- ---------- ----------
    1451  ---------- ---------- ---------- ------CGAC AGAAUCCGGC
    1501  UUAU--A-CC CC----UCUC CCGUG..... .......... ..........
    1551  .......... ..........
//
LOCUS       T.maritima       1570 bp
DEFINITION  T.maritima       1570 bp, 1570 bases, 5923A52D checksum.
ORIGIN      
       1  .....GGAGA G-GAG--CAG GCGGUC-GCG ---GGGG-C- -G-C---A--
      51  ---------- -----CACC- ---------- -------U-- --GC-GCUU-
     101  CCCGAGGAAA GUCCGGACUC -U--G----G AGC-GGGG-U GCC-GGG---
     151  ---------- ---UAACG-- ---------- ------CCC- -GGGAG-GG-
     201  ---------- ---------- ---------- ----GUGA-- ----------
     251  ---------- ---------- -----CCCU- C-GGA---CA GGGCC--AUA
     301  GAGAAGAAGA CCGCC----- ---------- ---------- ----------
     351  -C-------- ---------- ---------- ---------- ----------
     401  ---------- ---------- ---------- ---------- ----------
     451  ---------- ---------- ---------- ---------- ----------
     501  ---------- ---------- ---------- ---------- ----------
     551  ---------- ---------- ---------- --------GU UGA-------
     601  ---------- ---------- ---------- ---------- ----------
     651  ---------- ---------- ---------- ---------- ----------
     701  ---------- ---------- -------G-- -GGCAAG--- G-GUGGAAC-
     751  GGUG------ ---------- ---------- ---------G GGUAAGAGCC
     801  -CACCAG--- CGU---CGG- G-GC------ ---------- ----------
     851  --AA-CC-CG --GCG---GC U--------- ---------- ----------
     901  --------UG G-CAA-CCCC CACCU---G- GAGCAAGGCC AAG-------
     951  ---------- ---------- ---------- -----CAGGG GG----U---
    1001  ---------- ---------- ---------- ---------- ----------
    1051  ---------- ---------- ----UG-GGU C--------- ----------
    1101  ---------- ---------G C-UCC----- ---CC-C-UA ----------
    1151  ---------- ---------- -----UU--- -CCCCC---- ----------
    1201  ---------- ---------- ---------- ---------- GGGU--UG-G
    1251  CCGCU----- ---------- ---------- ---------- -UGA-GGU-G
    1301  U-GCG----- --GUAA---- ----CGC-AC A--C-CCC-A GAUUGAUGAC
    1351  CGCCCA---- ---------- ---------- ---------- ----------
    1401  ---------- ---------- ---------- ---------- ----------
    1451  ---------- ---------- ---------- ------CGAC AGAAUCCGGC
    1501  UUAU--G-CU CC----UCUC CCGUG..... .......... ..........
    1551  .......... ..........
//
LOCUS       T.commune       1570 bp
DEFINITION  T.commune       1570 bp, 1570 bases, 24FAF324 checksum.
ORIGIN      
       1  .......... .......... .......... .......... ..........
      51  .......... .......... .......... .......... ..........
     101  ...gaggaaa guccgggcUC -CACA----G GGG-AGGA-C GCC-GGG---
     151  ---------- ---UAACA-- ---------- ------CCC- -GGAGG-GA-
     201  ---------- ---------- ---------- ----GUAA-- ----------
     251  ---------- ---------- -----UCCC- U-GGA---AA GGGCC--ACA
     301  GAAAACAG-A CCGCC----- ---------- ---------- ----------
     351  -AG------- ---------- ---------C G----GC--- ----------
     401  ---------- ---------- ---------- --CA------ ----------
     451  ---GAA--AG GA-------- ---------- ---------- ----------
     501  ---------- ---------- ---------- ---------- ----------
     551  ---------- ---------- ---------- --------UU UUU-------
     601  ---------- ---------- ---------- ---------- ----------
     651  ---------- ------UC-C -------U-- UU-------- -----C----
     701  --------U- ---G---G-U ---G-C-G-- -GGCAAG--- G-GUGAAAA-
     751  GGUG------ ---------- ---------- ---------G GGUAAGAGCC
     801  -CACCGC--- ACC---AGG- UGGU------ ---------- ----------
     851  --AACAC-CU --GGU---GG C--------- ---------- ----------
     901  -------ACG G-CAA-CCCC CGUCC---G- GAGCAAGGCC AAAC------
     951  ---------- ---------- ---------- -----AGAGC C-----A---
    1001  ---------- ---------- ---------- ---------- ----------
    1051  ---------- ---------- -U---G-GGU G--------- ----------
    1101  ---------- ---------C C-CC------ ---GC-C-C- ----------
    1151  ---------- ---------- --GCUAA--- --GGCU---- ----------
    1201  ---------- ---------- ---------- ---------C AGGU--AG-G
    1251  CCGCU----- ---------- ---------- ---------- -UAA-GAA-G
    1301  A-GGG----- --GUAA---- ----CCC-UC U--U-CUC-A GAGAAAUAAU
    1351  CACC------ -GCCU-G--- GG--G---A- A--------- ----------
    1401  ---------- --------AA U--------- ---------- ----------
    1451  ---------- --UU-C-C-- ----CC-A-- G--G-U-Aac agaacccggc
    1501  uua....... .......... .......... .......... ..........
    1551  .......... ..........
//
LOCUS       D.radiodurans       1570 bp
DEFINITION  D.radiodurans       1570 bp, 1570 bases, 1E4A2991 checksum.
ORIGIN      
       1  GGAACGCGGG G-AAA--CUC CUGGUC-GCG ---CCUGAG- -C-C---GCU
      51  ---------- -----UUUUU ---------- ----GG-U-- --GG-AC-A-
     101  GGUGAGGAAA GUCCGGGCAC -CGCA----G GGCAAGGA-U GCC-AGC---
     151  ---------- ---UAACG-- ---------- ------GCU- -GGUCG-GC-
     201  --GAG----- U-CGAGCGCC CGCCUG---- -AGCGCCGAG GG----CAGG
     251  -CGGAAA--- -GC--GGC-- -GAA-GCCGA A-GGA---CA GUGCC--ACA
     301  GAAACCAG-A CCGCC----- ---------- ---------- ----------
     351  -AC------- ---------- ---------C -----CC--- ----------
     401  ---------- ---------- ---------- --AC------ ----------
     451  ---ACA--GG C--------- ---------- ---------- ----------
     501  ---------- ---------- ---------- ---------- ----------
     551  ---------- ---------- ---------- ---------C CCG-------
     601  ---------- ---------- ---------- ---------- ----------
     651  ---------- -------G-C -------G-- CG-------- -----G----
     701  --------G- ---U---GCG ---G-G-U-- -GGUCAG--- G-GUGAAAC-
     751  GGUG------ ---------- ---------- ---------C GGUAAGAGCG
     801  -CACCAG--- GUU---CCC- GGGA------ ---------- ----------
     851  --GACCG-GG --AGC--GUC U--------- ---------- ----------
     901  ---------G G-UCA-ACCC CAUCC---G- GUGCAAGACC CGAC------
     951  ---------- ---------- ---------- ----CGUGCG GC-GA-----
    1001  ---------- ---------- ---------- ---------- ----------
    1051  ---------- ---------- -----G-GGC G--------- ----------
    1101  ---------- ---------G C-CC------ ---GC-C-C- ----------
    1151  ---------- ---------- ---GUUU-GA -GCCGC---- ----------
    1201  ---------- ---------- ---------- ---------C AGGA--UG-G
    1251  UCGCU----- ---------- ---------- ---------- -CGA-GGC-G
    1301  UCCUG----- --GCAA---- ----CAG-GC G--U-CCC-A GACAGAUGAU
    1351  CAGG------ -CUGC-C--- CU--G---G- GG-------- ----------
    1401  ---------- -------GAG A--------- ---------- ----------
    1451  ---------- C-CC-C-G-- ----GA-G-- C--A-G--AC AGAACCCGGC
    1501  UUAC-CG-UU UC----CCCG UGCCAGCCAC U--GCCGCC- CCCCGCG---
    1551  CCCGC--CGC UGGGGGCGGU
//
LOCUS       F.mortiferum       1570 bp
DEFINITION  F.mortiferum       1570 bp, 1570 bases, 16A723D0 checksum.
ORIGIN      
       1  .......... .......... .......... .......... ..........
      51  .......... .......... .......... .......... ..........
     101  ...gaggaaa guccgggcUU -Ccaa----g AGC-AAGA-G GGC-AGC---
     151  ---------- ---UAACG-- ---------- ------GCU- -GCUAA-AG-
     201  ---------- ---------- ---------- ----GAAA-- ----------
     251  ---------- ---------- -----CUUUA A-GGA---AA GCgCC--ACA
     301  GAAAAUAG-A CCGCC----- ---------- ---------- ----------
     351  -A-------- ---------- ---------- ---------- ----------
     401  ---------- ---------- ---------- ---------- ----------
     451  ---------- ---------- ---------- ---------- ----------
     501  ---------- ---------- ---------- ---------- ----------
     551  ---------- ---------- ---------- ---------U UU--------
     601  ---------- ---------- ---------- ---------- ----------
     651  ---------- ---------- ---------- ---------- ----------
     701  ---------- ---------- -------U-- -GGUAAG--- G-GUGAAAA-
     751  GGUG------ ---------- ---------- ---------G UGUAAGAGAC
     801  -CACCAG--- UUC---UUU- AGgA------ ---------- ----------
     851  --AACUA-AA --GAA---GC U--------- ---------- ----------
     901  --------AG G-UaA-ACCC CCUCU---G- GAGCAAGACU AAAU------
     951  ---------- ---------- ---------- -----AGGAA AG----GUU-
    1001  ---------- ---------- ---------- ---------- ----------
    1051  ---------- ---------- AA---G-GGU U--------- ----------
    1101  ---------- ---------G C-UC------ ---GU-C-C- ----------
    1151  ---------- ---------- -----AG--- -CUUUC---- ----------
    1201  ---------- ---------- ---------- ---------A GGGU--AA-G
    1251  UUGCU----- ---------- ---------- ---------- -UGA-AAU-U
    1301  A-UAA----- --GAGA---- ----UUA-UA A--U-UCU-A GAUAAAUAAU
    1351  UAACAU---- ---------- ---------- ---------- ----------
    1401  ---------- ---------- ---------- ---------- ----------
    1451  ---------- ---------- ---------- ------AUac agaacccggc
    1501  uua....... .......... .......... .......... ..........
    1551  .......... ..........
//
LOCUS       Fischerella-UTEX1829       1570 bp
DEFINITION  Fischerella-UTEX1829       1570, 1570 bases, 9B2308E9 checksum.
ORIGIN      
       1  .......... .......... .......... .......... ..........
      51  .......... .......... .......... .......... ..........
     101  ggggaggaaa guccgggcUU CC--G-AAAG ACC-AAACUU GCU-GGG---
     151  ---------- ---UAACG-- ---------- ------CCC- -AGUGC-GA-
     201  ---------- ---------- ---------- ----GCGA-- ----------
     251  ---------- ---------- -----UCGCG A-GGA---UA GUGCC--ACA
     301  GAAAAAU--A CCGCC----- ---------- ---------- ----------
     351  -UU------- ---------- ---------C -----UU--- ----------
     401  ---------- ---------- ---------- --UC------ ----------
     451  ---AGU--GA AC-------- ---------- ---------- ----------
     501  ---------- ---------A GUGAACA--- GU-------- -UA-UCAGU-
     551  G-AA-CAGU- ---------- ---------- --------AA AUA-------
     601  ---------- ---------- ----ACUGAU -AACUGAUAA C---------
     651  -----UGA-U AAC-U-GA-U -------A-- AC-------- -----U----
     701  --------G- ---A---A-A ---A-A-G-- -GGUAAG--- G-GUGCAAA-
     751  GGUG------ ---------- ---------- ---------C GGUAAGGGCG
     801  -CACCAG--- CAA---CAC- C-GA------ ---------- ----------
     851  --GA-GG-UG --UUG---GC U--------- ---------- ----------
     901  --------CG G-UAA-ACCC CGGUU---GG AAGCAAGGC- GAAU------
     951  ---------- ---------- ---------- ------GGAA CU----A---
    1001  ---------- ---------- ---------- ---------- ----------
    1051  ---------- ---------- -U-----GGU U--------- ----------
    1101  ---------- ---------G G-UCUUUU-- ---AC-C--- ----------
    1151  ---------- ---------- ---------- -AGUUC---- ----------
    1201  ---------- ---------- ---------- ------CACA UAUAAGA--G
    1251  CCGCU----- ---------- ---------- ---------- -AGA-GGC-G
    1301  U-CUG----- --GUAA---- ----CAG-CC G--U-CCC-A GAUAGAUAAC
    1351  CGCC------ -CUCU-U--- A--------- ---------- ----------
    1401  ---------- --------AU U--------- ---------- ----------
    1451  ---------- ---------- ----UA-A-- G--A-G-Aac agaacccggc
    1501  uuac...... .......... .......... .......... ..........
    1551  .......... ..........
//
LOCUS       Pseudoanabaena-PCC6903       1570 bp
DEFINITION  Pseudoanabaena-PCC6903       15, 1570 bases, 684DDF0 checksum.
ORIGIN      
       1  ...GAAAGAG U-AAG--CGA GCAGUU-GCG ---AAAU-U- -A-G---UCU
      51  U-AAAGUAUA AU---GAAA- ---AUUUGCU U-UAAGUA-- --CG-GA-U-
     101  UUUGAGGAAA GUCCGGGCUU CC-AA-GAAG AUC-AGGC-U GCU-GGA---
     151  ---------- ---UAACG-- ---------- ------CCC- -AGUGC-GA-
     201  ---------- ---------- ---------- ----GCAA-- ----------
     251  ---------- ---------- -----UCGUG A-GGA---UA GUGCC--ACA
     301  GAAAGAU--A CCGCC----- ---------- ---------- ----------
     351  -UA------- ---------- ---------A -----C---- ----------
     401  ---------- ---------- ---------- ---------- ----------
     451  ---------- ---------- ---------- ---------- ----------
     501  ---------- ---------- ---------- ---------- ----------
     551  ---------- ---------- ---------- ---------U UCG-------
     601  ---------- ---------- ---------- ---------- ----------
     651  ---------- ---------- ---------- ---------- ----------
     701  ---------- ---------G ---U-U-A-- -GGUAAG--- G-GUGCAAA-
     751  GGUG------ ---------- ---------- ---------U GUUAAGAGCG
     801  -CACCAG--- CAG---GGU- C-GU------ ---------- ----------
     851  --GA-GG-CU --CUG---GC U--------- ---------- ----------
     901  --------CG G-UAA-ACCC CAGUC---GG AAGCAAGGC- GA--------
     951  ---------- ---------- ---------- -----GAGGA AA-UAAG---
    1001  ---------- ---------- ---------- ---------- ----------
    1051  ---------- ---------- -C---G-UUG C--------- ----------
    1101  ---------- ---------G A-UCUUCA-- -AUAG-A-C- ----------
    1151  ---------- ---------- ------CUUA -UUUCCGUG- -ACUUAACUG
    1201  CGUUUAGUGC GCGAAAGCGU GGCAAGCGUA GUUAAGU--- ---GUGU--G
    1251  CCGCA----- ---------- ---------- ---------- -AGA-GGU-A
    1301  U-UUG----- --GUAA---- ----CAA-AU A--U-CCC-A GAUAGAUAAC
    1351  CGCU------ -AGGGCA--- GU--U---G- ---------- ----------
    1401  ---------- -------UUA U--------- ---------- ----------
    1451  ---------- ---C-A-A-- ----CU-C-- C--C-AAAAC AGAACCCGGC
    1501  UUAU--GUCU UA----CUCU UUCU...... .......... ..........
    1551  .......... ..........
//
LOCUS       Nostoc-PCC7107       1570 bp
DEFINITION  Nostoc-PCC7107       1570 bp, 1570 bases, 86F03529 checksum.
ORIGIN      
       1  .......... .......... .......... .......... ..........
      51  .......... .......... .......... .......... ..........
     101  ggggaggaaa guccgggcUC CC--G-AAAG ACC-AAACUU GCU-GGA---
     151  ---------- ---UAACG-- ---------- ------UCC- -AGUGC-GA-
     201  ---------- ---------- ---------- ----GCGA-- ----------
     251  ---------- ---------- -----UCGUG A-GGA---UA GUGCC--ACA
     301  GAAAGAU--A CCGCC----- ---------- ---------- ----------
     351  -AA------- ---------- ---------A -----AC--- ----------
     401  ---------- ---------- ---------- --AA------ ----------
     451  ---GUA--AA AA-------- ---------- ---------- ----------
     501  ---------- ---------G UAAAAAG--- CA-------- -AA-AAAGC-
     551  A-AAAGAAA- ---------- ---------- -------CAA AAA-------
     601  ---------- ---------- ----UUUCUU -UUUACUUUU G---------
     651  --C--CCU-U UAA-C-UU-U -------U-- GC-------- -----C----
     701  --------U- ---U---U-U ---U-U-U-- -GGUAAG--- G-GUGCAAA-
     751  GGUG------ ---------- ---------- ---------C GGUAAGAGCG
     801  -CACCAG--- CAG---CGU- C-GA------ ---------- ----------
     851  --GA-GG-CG --UUG---GC U--------- ---------- ----------
     901  --------CG G-UAA-ACCC CGGUU---GG GAGCAAGGC- CAG-------
     951  ---------- ---------- ---------- -----AGGAA CU----A---
    1001  ---------- ---------- ---------- ---------- ----------
    1051  ---------- ---------- -C-----GGU U--------- ----------
    1101  ---------- ---------G G-UCUUUU-- ---AC-C--- ----------
    1151  ---------- ---------- ---------- -AGUUC---- ----------
    1201  ---------- ---------- ---------- ------CGCG UAUGAGA--G
    1251  CCGCU----- ---------- ---------- ---------- -AGA-GGC-U
    1301  U-UUG----- --GUAA---- ----CAA-CC G--U-CCC-A GAUAGAUAAC
    1351  UGCC------ -AUCA-U--- GU--A---A- A--------- ----------
    1401  ---------- --------AU U--------- ---------- ----------
    1451  ---------- --UU-U-A-- ----CA-UA- G--A-U-Aac agaacccggc
    1501  uuac...... .......... .......... .......... ..........
    1551  .......... ..........
//
LOCUS       Oscillatoria-PCC7515       1570 bp
DEFINITION  Oscillatoria-PCC7515       1570, 1570 bases, CF2D15C9 checksum.
ORIGIN      
       1  .......... .......... .......... .......... ..........
      51  .......... .......... .......... .......... ..........
     101  ggggaggaaa guccgggcUC CC--A-AAAG GCC-AAGCUU GCU-GGG---
     151  ---------- ---UAACG-- ---------- ------CCC- -AGUGC-GA-
     201  ---------- ---------- ---------- ----GCGA-- ----------
     251  ---------- ---------- -----UCGCG A-GGA---UA GUGCC--ACA
     301  GAAAUAU--A CCGCC----- ---------- ---------- ----------
     351  -CU------- ---------- ---------C -----UA--- ----------
     401  ---------- ---------- ---------- --GA------ ----------
     451  ---UAG--AA G--------- ---------- ---------- ----------
     501  ---------- ---------- ---------- ---------- ----------
     551  ---------- ---------- ---------- ---------A UUU-------
     601  ---------- ---------- ---------- ---------- ----------
     651  ---------- -------C-U -------C-- CU-------- -----G----
     701  --------U- ---U---U-A ---GUG-G-- -GGUAAG--- G-GUGCAAA-
     751  GGUG------ ---------- ---------- ---------C GGUAAGAGCG
     801  -CACCAG--- CAG---UGU- C-GU------ ---------- ----------
     851  --GA-GG-CA --CUG---GC U--------- ---------- ----------
     901  --------AG G-UAA-ACCC CGGCU---GG GAGCAAGGU- CGG-------
     951  ---------- ---------- ---------- -----AGGAA UC----A---
    1001  ---------- ---------- ---------- ---------- ----------
    1051  ---------- ---------- -U-----GGU U--------- ----------
    1101  ---------- ---------G G-UCUUUU-- ---UC-C--- ----------
    1151  ---------- ---------- ---------- -AGUUCCGUC ----------
    1201  GCACU--AUA GGUAAAUCUA U--GGUGU-- ---------- UAGGUGU--A
    1251  CCGCA----- ---------- ---------- ---------- -AGA-GGU-G
    1301  U-CUG----- --GUAA---- ----CAG-GC A--U-CCC-A GAUAGAUAAC
    1351  UGCC------ -CUCU-U--- AA--C---U- G--------- ----------
    1401  ---------- -------GUU U--------- ---------- ----------
    1451  ---------- --CA-G-C-- ----UA-A-- G--G-G-Aac agaacccggc
    1501  uua....... .......... .......... .......... ..........
    1551  .......... ..........
//
LOCUS       Calothrix-PCC7601       1570 bp
DEFINITION  Calothrix-PCC7601       1570 bp, 1570 bases, A9AC9FE2 checksum.
ORIGIN      
       1  AAGGAGAGAG U-AGGCGUAG GCGGUU-GCA ---GAUC-A- -G-U---C--
      51  ---------- -----ACAAA ---------- -------A-- --AC-UGAA-
     101  UUUGAGGAAA GUCCGGGCUC CC--G-AAAG ACC-AAACUU GCU-GGA---
     151  ---------- ---UAACG-- ---------- ------UCC- -AGUGC-GA-
     201  ---------- ---------- ---------- ----GCGA-- ----------
     251  ---------- ---------- -----UCGUG A-GGA---UA GUGCC--ACA
     301  GAAAGAU--A CCGCC----- ---------- ---------- ----------
     351  -AA------- ---------- ---------U -----UA--- ----------
     401  ---------- ---------- ---------- --GU------ ----------
     451  ---CAU--UA GU-------- ---------- ---------- ----------
     501  ---------- ---------C AUUUGUC--- AU-------- -UA-GUCAU-
     551  U-UG-GA--- ---------- ---------- ---------A AAA-------
     601  ---------- ---------- ------CACA -AAGGACAAA G---------
     651  -----GAC-A AAG-A-AC-A -------A-- AU-------- -----G----
     701  --------A- ---C---C-A ---AAU-U-- -GGUAAG--- G-GUGCAAA-
     751  GGUG------ ---------- ---------- ---------C GGUAAGAGCG
     801  -CACCAG--- CAA---CGU- C-GA------ ---------- ----------
     851  --GA-GG-CG --UUG---GC U--------- ---------- ----------
     901  --------CG G-UAA-ACCC CGGUU---GG GAGCAAGGC- GAA-------
     951  ---------- ---------- ---------- -----AGGAA CU----A---
    1001  ---------- ---------- ---------- ---------- ----------
    1051  ---------- ---------- -U-----GGU U--------- ----------
    1101  ---------- ---------G G-UCUUUU-- ---AC-C--- ----------
    1151  ---------- ---------- ---------- -AGUUCCGC- ----------
    1201  ---------- ---------- ---------- --------UA AAACAGA--G
    1251  CCGCU----- ---------- ---------- ---------- -AGA-GGC-G
    1301  U-UUG----- --GUAA---- ----CAA-AC G--U-CCC-A GAUAGAUAAC
    1351  CGCC------ -CUCA-U--- GU--A---G- AGAA--GUUA ----------
    1401  ---------- -------CUU G--------- ---------- ----U--AA-
    1451  -C-AU----- U-UC-U-A-- ----CA-UUC G--A-G-AAC AGAACCCGGC
    1501  UUAC-UA-CC AA----CUCU UUCCCUUUUU .......... ..........
    1551  .......... ..........
//
LOCUS       Dermocarpa-PCC7437       1570 bp
DEFINITION  Dermocarpa-PCC7437       1570 b, 1570 bases, 49DCE2CE checksum.
ORIGIN      
       1  .......... .......... .......... .......... ..........
      51  .......... .......... .......... .......... ..........
     101  ggggaggaaa guccgggcUC CC--G-AGAG ACC-AAACUU GCU-GGG---
     151  ---------- ---UAACG-- ---------- ------CCC- -AGUAC-AG-
     201  ---------- ---------- ---------- ----GCGA-- ----------
     251  ---------- ---------- -----CUGUG A-GGA---UA GUGCC--ACA
     301  GAAACAU--A CCGCC----- ---------- ---------- ---------U
     351  UUU------- ---------- ---------U -----UU--- ----------
     401  ---------- ---------- ---------- --CA------ ----------
     451  ---GUC--AA CA-GU----- ---------- ---------- ----------
     501  ---------- ---------- ---------- ---------- ----------
     551  ---------- ---------- ---------- ------AAAA AAAA------
     601  ---------- ---------- ---------- ---------- ----------
     651  ---------- --A-C-UG-A -------U-- AA-------- -----U----
     701  --------U- ---G---G-A ---A-A-A-- -GGUAAG--- G-GUGCAAA-
     751  GGUG------ ---------- ---------- ---------G GGUAAGAGCC
     801  -CACCAG--- CAG---UAU- C-GA------ ---------- ----------
     851  --GA-GG-UA --CUG---GC U--------- ---------- ----------
     901  --------CG G-UAA-ACCC CGGUU---GG GAGCAAGGU- CGA-------
     951  ---------- ---------- ---------- ------AGGA AC----A---
    1001  ---------- ---------- ---------- ---------- ----------
    1051  ---------- ---------- -A---U-GGU U--------- ----------
    1101  ---------- ---------G G-UCUUUU-- ---UC-C-A- ----------
    1151  ---------- ---------- ---------- -GUUCC---- ----------
    1201  ---------- ---------- ---------- ------GUUU UAGGUGA--A
    1251  CCGCU----- ---------- ---------- ---------- -AGA-GAC-G
    1301  U-UUG----- --GUAA---- ----CAG-CC A--U-CCC-A GAUAGAUAAC
    1351  UACC------ -CCCA-A--- UA--A---G- ACGU--AG-- ----------
    1401  ---------- -------UAU A--------- ---------- --------C-
    1451  -U-AU----- G-UC-U-U-- --UAAC-U-- G--G-G-Aac agaacccggc
    1501  uua....... .......... .......... .......... ..........
    1551  .......... ..........
//
LOCUS       Synechocystis-PCC6803       1570 bp
DEFINITION  Synechocystis-PCC6803       157, 1570 bases, 231CBDBC checksum.
ORIGIN      
       1  .....GAGAG U-UAG-GGAG GGAGUU-GCG ---GAUU-C- -C-U---G--
      51  ---------- ------UCA- ---------- -------C-- --AG-GGAA-
     101  UCUGAGGAAA GUCCGGGCUU CC--C-AAAG GCC-AAACUU GCU-GGG---
     151  ---------- ---UAACG-- ---------- ------CCC- -AGUGC-GC-
     201  ---------- ---------- ---------- ----GCGA-- ----------
     251  ---------- ---------- -----GCGUG A-GGA---CA GUGCC--ACA
     301  GAAAAAU--A CCGCC----- ---------- ---------- ----------
     351  CUU------- ---------- ---------U -----UU--- ----------
     401  ---------- ---------- ---------- --AG------ ----------
     451  ---AAA--AC AG-------- ---------- ---------- ----------
     501  ---------- ---------C AACCAGUAAA CA-------- -GU-UAACA-
     551  G-GG------ ---------- ---------- ---------U UU--------
     601  ---------- ---------- --------UU -CUGCUGACU A---------
     651  -----ACU-G GUA-A-CU-G -------A-- CC-------- -----A----
     701  --------C- ---U---G-A ---A-A-A-- -GGUAAG--- G-GUGCAAA-
     751  GGUG------ ---------- ---------- ---------C GGUAAGAGCG
     801  -CACCAG--- CAG---UAU- C-GA------ ---------- ----------
     851  --GA-GG-UA --CUG---GC U--------- ---------- ----------
     901  --------CG G-UAA-ACCC CGGUU---GG AAGCAAGGU- CG--------
     951  ---------- ---------- ---------- ----GAGGGG CA----A---
    1001  ---------- ---------- ---------- ---------- ----------
    1051  ---------- ---------- -A-----GGU U--------- ----------
    1101  ---------- ---------G G-UCUUUU-- ---UC-C--- ----------
    1151  ---------- ---------- ---------- -UGCCC---- ----------
    1201  ---------- ---------- ---------- ----CAUGAU UGGUGGA--A
    1251  CCGCU----- ---------- ---------- ---------- -UGA-GGA-A
    1301  U-UUG----- --GUAA---- ----CAA-AU U--U-CCC-A GAUAGAUAAC
    1351  UCCC------ -CAAG-G--- GU--G---C- ---------- ----------
    1401  ---------- --------CU C--------- ---------- ----------
    1451  ---------- ---G-C-A-- ----UC-C-- U--G-G-AAC AGAACCCGGC
    1501  UUAC-GA-CU AA----CUCU CUUUUUUU.. .......... ..........
    1551  .......... ..........
//
LOCUS       Synechococcus-MINOS1       1570 bp
DEFINITION  Synechococcus-MINOS1       1570, 1570 bases, 8CB7EDD2 checksum.
ORIGIN      
       1  .......... .......... .......... .......... ..........
      51  .......... .......... .......... .......... ..........
     101  .uugaggaaa guccgggcUC CCGAA---UG GCC-AGGCUU GCU-GGG---
     151  ---------- ---UAACG-- ---------- ------CCC- -AGUGC-GG-
     201  ---------- ---------- ---------- ----GUGA-- ----------
     251  ---------- ---------- -----CCGUG A-GGA---GA GUGCC--ACA
     301  GAAACAC--A CCGCC----- ---------- ---------- ---------G
     351  AUG------- ---------- ---------G -----CC--- ----------
     401  ---------- ---------- ---------- --GG------ ----------
     451  ---------- ---------- ---------- ---------- ----------
     501  ---------- ---------- ---------- ---------- ----------
     551  ---------- ---------- ---------- ---------C UUG-------
     601  ---------- ---------- ---------- ---------- ----------
     651  ---------- ---------- ---------- ---------- ----------
     701  ---------- -------C-C ---G-G-CAC AGGCAAG--- G-GUGCAAG-
     751  GGUG------ ---------- ---------- ---------C GGUAAGAGCG
     801  -CACCAG--- CAG---CAU- C-GA------ ---------- ----------
     851  --GA-GG-UG --CUG---GC U--------- ---------- ----------
     901  --------CG G-UAA-ACCC CGGCC---GG GAGCAAGGC- CC--------
     951  ---------- ---------- ---------- ------AGGG AC--------
    1001  ---------- ---------- ---------- ---------- ----------
    1051  ---------- ---------G AU-----GGU U--------- ----------
    1101  ---------- ---------G G-CCA----- UUGAC-C--- ----------
    1151  ---------- ---------- ------G--- -GUCCCGAC- ----------
    1201  ---------- ---------- ---------- -------AAC AGCG--C--G
    1251  CCGCU----- ---------- ---------- ---------- -CGA-GGC-C
    1301  A-CCG----- --GUAUA--- ----CGG-UG G--U-CCC-A GACAGAUGAU
    1351  CAUCCAGA-- ---------- ---------- ---------- ----------
    1401  ---------- ---------- ---------- ---------- ----------
    1451  ---------- ---------- ---------- ------GAac agaacccggc
    1501  uu........ .......... .......... .......... ..........
    1551  .......... ..........
//
LOCUS       Synechococcus-PCC7003       1570 bp
DEFINITION  Synechococcus-PCC7003       157, 1570 bases, F166B45C checksum.
ORIGIN      
       1  .......... .......... .......... .......... ..........
      51  .......... .......... .......... .......... ..........
     101  ggggaggaaa guccgggcAC -CACA----G GGC-UGGUU- GCU-GGG---
     151  ---------- ---UAAUU-- ---------- ------CCC- -AGUGC-GC-
     201  ---------- ---------- ---------- ----GCGA-- ----------
     251  ---------- ---------- -----GCGUG A-GGA---UA GUGCC--ACA
     301  GAAAUGUAGA CCGCC----- ---------- ---------- ----------
     351  -AG------- ---------- ---------G ---------- ----------
     401  ---------- ---------- ---------- ---------- ----------
     451  ---------- ---------- ---------- ---------- ----------
     501  ---------- ---------- ---------- ---------- ----------
     551  ---------- ---------- ---------- --------CU CGU-------
     601  ---------- ---------- ---------- ---------- ----------
     651  ---------- ---------- ---------- ---------- ----------
     701  ---------- ---------- ---C-C-U-- -GGUAAG--- G-GUGCAAC-
     751  GGUG------ ---------- ---------- ---------C GGUAAGAGCG
     801  UCACCAG--- CAG---AGU- C-GA------ ---------- ----------
     851  --GA-GG-CU --CUG---GC U--------- ---------- ----------
     901  --------AG G-UAA-ACCC CG-CUGAAG- GUGCAAGGCG AAGGU-----
     951  ---------- ---------- ---------- ---AUAUCUC GA-G--AA--
    1001  ---------- ---------- ---------- ---------- ----------
    1051  ---------- ---------- AA---C-GGU G--------- ----------
    1101  ---------- ---------G C-CC------ ---GC-C-G- ----------
    1151  ---------- ---------- ------C--C -UCGAG---- ----------
    1201  ---------- ---------- ---------- ---------- UUGCCGAU-G
    1251  CUGCU----- ---------- ---------- ---------- -AGA-GGG-U
    1301  U-UGA----- --GUAA---- ----UCA-GG C--U-CCC-A GAGAGAUGGC
    1351  GGUAAA---- ---------- ---------- ---------- ----------
    1401  ---------- ---------- ---------- ---------- ----------
    1451  ---------- ---------- ---------- -------Aac agaacccggc
    1501  uua....... .......... .......... .......... ..........
    1551  .......... ..........
//
LOCUS       P.hollandica       1570 bp
DEFINITION  P.hollandica       1570 bp, 1570 bases, 4EB2DCB1 checksum.
ORIGIN      
       1  .GCGGAGAAG U-AGG-CGAG GCGGCU-GCG ---GAUU-C- -G-G---CGG
      51  C--------- ------GAU- ---------- ---GCU-G-- -ACU-GA-A-
     101  UUCGAGGAAA GUCCGGGCUU CCGAA---AG ACC-ACACUU GCU-GGG---
     151  ---------- ---UAACG-- ---------- ------CCC- -AGUGC-GC-
     201  ---------- ---------- ---------- ----GUGA-- ----------
     251  ---------- ---------- -----GCGUG A-GGA---UA GUGCC--ACA
     301  GAAAAAU--A CCGCC----- ---------- ---------- ----------
     351  -CU------- ---------- ---------G -----GC--- ----------
     401  ---------- ---------- ---------- --CC------ ----------
     451  ---UUC--GG GG-------- ---------- ---------- ----------
     501  ---------- ---------U UUCGGUG--- UG-------- -GU-GGGUCA
     551  G-GC-UC--- ---------- ---------- ---------C UG--------
     601  ---------- ---------- ------GAGC -CGAACCGCU G---------
     651  ----UCCC-U GGA-A-UC-U --GUGAGU-- GA-------- -----A----
     701  --------G- ---G---G-C ---U-G-G-- -GGUAAG--- G-GUGCAAA-
     751  GGUG------ ---------- ---------- ---------C GGUAAGAGCG
     801  -CACCAG--- CAG---UAU- C-GA------ ---------- ----------
     851  --GA-GG-UG --CUG---GC U--------- ---------- ----------
     901  --------CG G-UAA-ACCC CGGUG---GG ACGCAAGGU- CG--------
     951  ---------- ---------- ---------- -----GAGGA AC----U---
    1001  ---------- ---------- ---------- ---------- ----------
    1051  ---------- ---------- -A---G-GGU U--------- ----------
    1101  ---------- ---------G G-UCU----- UUUUC-C-C- ----------
    1151  ---------- ---------- ---------- -GUUCCGUA- ---------C
    1201  AGGGU--CAA UCUUCGGGUU G--GCGCUG- ---------- -CGGUGU--A
    1251  CCGCU----- ---------- ---------- ---------- -AGA-GGU-G
    1301  U-CUG----- --GUAA---- ----CAG-GC A--U-UCG-A GAUAGAUAGC
    1351  UGCC------ -CCUA-A--- GU--C---U- G--------- ----------
    1401  ---------- -------GAG A--------- ---------- ----------
    1451  ---------- --CA-G-A-- ----UG-A-- G--G-G-AAC AGAACCCGGC
    1501  UUAU-GU-CC AA----CUUC UUCGUUUUC. .......... ..........
    1551  .......... ..........
//
LOCUS       A.nidulans       1570 bp
DEFINITION  A.nidulans       1570 bp, 1570 bases, 1301FCEF checksum.
ORIGIN      
       1  GCGGGGAAAG G-AGGC-GAG GCAGUU-GCG ---GCUC-A- -G-G---C--
      51  ---------- -----UUCG- ---------- -------G-- --UUAUG-G-
     101  GCUGAGGAAA GUCCGGGCUC CC--A-AAAG ACC-AGACUU GCU-GGG---
     151  ---------- ---UAACG-- ---------- ------CCC- -AGUGC-GG-
     201  ---------- ---------- ---------- ----GUGA-- ----------
     251  ---------- ---------- -----CCGUG A-GGA---GA GUGCC--ACA
     301  GAAACAU--A CCGCC----- ---------- ---------- ---------G
     351  AUG------- ---------- ---------G -----CC--- ----------
     401  ---------- ---------- ---------- --UG------ ----------
     451  ---------- ---------- ---------- ---------- ----------
     501  ---------- ---------- ---------- ---------- ----------
     551  ---------- ---------- ---------- ---------C UUG-------
     601  ---------- ---------- ---------- ---------- ----------
     651  ---------- ---------- ---------- ---------- ----------
     701  --------C- ---A---G-G ---CAC-A-- -GGUAAG--- G-GUGCAAG-
     751  GGUG------ ---------- ---------- ---------C GGUAAGAGCG
     801  -CACCAG--- CAA---CAU- C-GA------ ---------- ----------
     851  --GA-GG-UG --UUG---GC U--------- ---------- ----------
     901  --------CG G-UAA-ACCC CGGUU---GG GAGCAAGGU- GG--------
     951  ---------- ---------- ---------- -----AGGGA CA----A---
    1001  ---------- ---------- ---------- ---------- ----------
    1051  ---------- ---------- -C-----GGU U--------- ----------
    1101  ---------- ---------G G-UCUUUU-- ---AC-C--- ----------
    1151  ---------- ---------- ---------- -UGUUCCGU- ----------
    1201  ---------- ---------- ---------- ---------- -UUAUGG--A
    1251  CCGCU----- ---------- ---------- ---------- -AGA-GGU-G
    1301  G-CUA----- --GUAA---- ----UAG-CC A--U-CCC-A GAGAGAUAAC
    1351  AGCC------ -CUCU-G--- UC-------- ---------- ----------
    1401  ---------- --------UU C--------- ---------- ----------
    1451  ---------- -------G-- ----AC-A-- G--A-G-AAC AGAACCCGGC
    1501  UUAU-GU-CC UG----CUUU CCCUACUUUA UUU....... ..........
    1551  .......... ..........
//
LOCUS       P.marinus       1570 bp
DEFINITION  P.marinus       1570 bp, 1570 bases, 938DA1F9 checksum.
ORIGIN      
       1  .....GAAAG C-AGG-AGAG GUGAUC-GCA ---AUCG-A- -G-A---UUU
      51  A-UCGCG--- -----UUUC- -------CGC A-AUAA-A-- -CUC-UC-G-
     101  GUUGAGGAAA GUCCGGGCUC CCAGA---UG GUC-CAACUU GCU-GGG---
     151  ---------- ---UAACU-- ---------- ------CCC- -AGUGC-GG-
     201  ---------- ---------- ---------- ----GUGA-- ----------
     251  ---------- ---------- -----CCGUG A-GGA---UA GUGCC--ACA
     301  GAAACAC--A CCGCC----- ---------- ---------- ----------
     351  -GA------- ---------- ---------U -----GU--- ----------
     401  ---------- ---------- ---------- -CUC------ ----------
     451  ---------- ---------- ---------- ---------- ----------
     501  ---------- ---------- ---------- ---------- ----------
     551  ---------- ---------- ---------- ---------A UA--------
     601  ---------- ---------- ---------- ---------- ----------
     651  ---------- ---------- ---------- ---------- ----------
     701  --------G- ---A---G-C ---A-C-A-- -GGCAAG--- G-GUGCAAA-
     751  GGUG------ ---------- ---------- ---------C GGUAAGAGCG
     801  -CACCAG--- CAG---UAU- C-GA------ ---------- ----------
     851  --GA-GG-UA --CUG---GC U--------- ---------- ----------
     901  --------UG G-UAA-ACCC CGGUU---GG GUGCAAGGC- AA--------
     951  ---------- ---------- ---------- ------AGGU UU--------
    1001  ---------- ---------- ---------- ---------- ----------
    1051  ---------- ---------- ----UA-GGA U--------- ----------
    1101  ---------- ---------G A-CCA--UUU UGC-C-UA-- ----------
    1151  ---------- ---------- ---------U UUCCUAU--- ----------
    1201  ---------- ---------- ---------- ---------- UUAA--A--G
    1251  CCGCU----- ---------- ---------- ---------- -CGA-GGC-U
    1301  G-UUG----- --GAGA---- ----CAA-CA G--U-CCC-A GAUAGAUGAU
    1351  CACC------ -CACU-A--- AC--C---A- ---------- ----------
    1401  ---------- -------AUU U--------- ---------- ----------
    1451  ---------- ---U-G-G-- ----AU-A-- G--U-G-AAC AGAACCCGGC
    1501  UUAC-UU-CC UG----CUUU C......... .......... ..........
    1551  .......... ..........
//
LOCUS       C.trachomatis       1570 bp
DEFINITION  C.trachomatis       1570 bp, 1570 bases, EFAF1F50 checksum.
ORIGIN      
       1  ....UCGGAA G-AGU--AAG GCAACC-GCU ---GAAA-C- -C-A---GCU
      51  U-UU------ -----UAA-- ---------- A-AAAG-A-- --UGAGU-A-
     101  CCAGAGGAAA GUCCGGACUU -UAUA----A GAA-AAGA-U GCU-GGA---
     151  ---------- ---GAAAU-- ---------- ------UCC- -AGGGG-CC-
     201  ---------- ---------- ---------- ----GUAA-- ----------
     251  ---------- ---------- -----GGCUA C-GGA---AA GUGCA--ACA
     301  GAAAACAC-U CCGCU----- ---------- ---------- ----------
     351  -AU------- ---------- ---------A -----AA--- ----------
     401  ---------- ---------- ---------- --UU------ ----------
     451  ---------- ---------- ---------- ---------- ----------
     501  ---------- ---------- ---------- ---------- ----------
     551  ---------- ---------- ---------- ---------G UAU-------
     601  ---------- ---------- ---------- ---------- ----------
     651  ---------- ---------- ---------- ---------- ----------
     701  --------A- ---A---U-U ---U-A-U-- -AGACAG--- G-CUGAAAAA
     751  UCUU------ ---------- ---------- ---------A CUUUAGGAGU
     801  -AAGA-G--- CUG---CUA- GGGA------ ---------- ----------
     851  --GACCU-AG --CAG---AC ---------- ---------- ----------
     901  --------UU G-UAA-ACCC CAUCU---G- AAGCAAGA-- G---------
     951  ---------- ---------- ---------- -------AAA AA-GU-U---
    1001  ---------- ---------- ---------- ---------- ----------
    1051  ---------- ---------- -A---U-UUG U--------- ----------
    1101  ---------- ---------U U-CU------ --GCA-A-A- ---CAACCUU
    1151  UC--UAAC-- GA-AAGGCA- ----CAG-GC -UUUUU---- ----------
    1201  ---------- ---------- ---------- ---------- --CAUAA---
    1251  UCGCU----- ---------- ---------- ---------- -UGA-GGA-G
    1301  U-ACA----- --GUAA---- ----UGU-GC U--C-CCU-A GAUGAAUGGU
    1351  UGCC------ -CGCA-A--- GC--A---A- GAAC------ ----------
    1401  ---------- -------UUC C--------- ---------- ----------
    1451  ---GU----- U-CG-U-G-- ----CU-U-- GU-C-G--AC AGAAUCCGGC
    1501  UUAC-UC-GC UC----UUCC GAGCUU.... .......... ..........
    1551  .......... ..........
//
LOCUS       C.trachomatis-L1       1570 bp
DEFINITION  C.trachomatis-L1       1570 bp, 1570 bases, 19133750 checksum.
ORIGIN      
       1  ....UCGGAA G-AGU--AAG GCAACC-GCU ---GAAA-C- -C-A---GCU
      51  U-UU------ -----UAA-- ---------- A-AAAG-A-- --UGAGU-A-
     101  CCAGAGGAAA GUCCGGACUU -UAUA----A GAA-AAGA-U GCU-GGA---
     151  ---------- ---GAAAU-- ---------- ------UCC- -AGGGG-CC-
     201  ---------- ---------- ---------- ----GUAA-- ----------
     251  ---------- ---------- -----GGCUA C-GGA---AA GUGCA--ACA
     301  GAAAACAC-U CCGCU----- ---------- ---------- ----------
     351  -AU------- ---------- ---------A -----AA--- ----------
     401  ---------- ---------- ---------- --UU------ ----------
     451  ---------- ---------- ---------- ---------- ----------
     501  ---------- ---------- ---------- ---------- ----------
     551  ---------- ---------- ---------- ---------G UAU-------
     601  ---------- ---------- ---------- ---------- ----------
     651  ---------- ---------- ---------- ---------- ----------
     701  --------A- ---A---U-U ---U-A-U-- -AGACAG--- G-CUGAAAAA
     751  UCUU------ ---------- ---------- ---------A CUUUAGGAGU
     801  -AAGA-G--- CUG---CUA- GGGA------ ---------- ----------
     851  --AACCU-AG --CAG---AC ---------- ---------- ----------
     901  --------UU G-UAA-ACCC CAUCU---G- AAGCAAGA-- G---------
     951  ---------- ---------- ---------- -------AAA AA-GU-U---
    1001  ---------- ---------- ---------- ---------- ----------
    1051  ---------- ---------- -A---U-UUG U--------- ----------
    1101  ---------- ---------U U-CU------ --GCA-A-A- ---CAACCUU
    1151  UC--UAAC-- GA-AAGGCA- ----CAG-GC -UUUUU---- ----------
    1201  ---------- ---------- ---------- ---------- --CAUAA---
    1251  UCGCU----- ---------- ---------- ---------- -UGA-GGA-G
    1301  U-ACA----- --GUAA---- ----UGU-GC U--C-CCU-A GAUGAAUGGU
    1351  UGCC------ -CGCA-A--- GC--A---A- GAAC------ ----------
    1401  ---------- -------UUC C--------- ---------- ----------
    1451  ---GU----- U-CG-U-G-- ----CU-U-- GU-C-G--ac agaaxccggc
    1501  uuac-uc-gc uc........ .......... .......... ..........
    1551  .......... ..........
//
LOCUS       C.muridarum-MoPn       1570 bp
DEFINITION  C.muridarum-MoPn       1570 bp, 1570 bases, BEBBF622 checksum.
ORIGIN      
       1  ....UCGGAA G-AGU--AAG GCAACC-GCU ---GAGC-C- -A-G---UUU
      51  U--------- -----AGA-- ---------- ---AAA-A-- --CUGCG-UA
     101  UCAGAGGAAA GUCCGGACUU -CGUA----A GAA-AAGA-U GCU-GGA---
     151  ---------- ---GAAAU-- ---------- ------UCC- -AGGGG-CC-
     201  ---------- ---------- ---------- ----GUAA-- ----------
     251  ---------- ---------- -----GGCUA C-GGA---AA GUGCA--ACA
     301  GAAAACAU-U CCGCU----- ---------- ---------- ----------
     351  -AU------- ---------- ---------A -----AA--- ----------
     401  ---------- ---------- ---------- --UG------ ----------
     451  ---------- ---------- ---------- ---------- ----------
     501  ---------- ---------- ---------- ---------- ----------
     551  ---------- ---------- ---------- ---------A UAU-------
     601  ---------- ---------- ---------- ---------- ----------
     651  ---------- ---------- ---------- ---------- ----------
     701  --------C- ---A---U-U ---U-A-U-- -AGACAG--- G-CUGAAAAA
     751  UCCU------ ---------- ---------- ---------A CUUUAGGAGU
     801  -AGGA-G--- CUG---CUA- GGGA------ ---------- ----------
     851  --GACCU-GG --UAG---AC ---------- ---------- ----------
     901  --------UU G-UAA-ACCC CAUCU---G- AAGCAAGA-- G---------
     951  ---------- ---------- ---------- -------AAA AA-GU-U---
    1001  ---------- ---------- ---------- ---------- ----------
    1051  ---------- ---------- -A---U-UUG U--------- ----------
    1101  ---------- ---------C U-CU------ --GCA-A-A- --AUCCUUUC
    1151  ----UAAU-- ---GAAAGG- --CAUAA-AC -UUUUU---- ----------
    1201  ---------- ---------- ---------- ---------- --CAUAA---
    1251  UCGCU----- ---------- ---------- ---------- -UGA-GGA-G
    1301  U-ACA----- --GUAA---- ----UGU-GC U--C-CCU-A GAUGAAUGGU
    1351  UGCC------ -CACA-A--- GU--A---A- GAAU------ ----------
    1401  ---------- -------UUC UU-------- ---------- ----------
    1451  ---AU----- U-CG-U-A-- ----CU-U-- GU-U-G--ac agaaxccggc
    1501  uuac-uc-gc uc........ .......... .......... ..........
    1551  .......... ..........
//
LOCUS       C.suis-S45       1570 bp
DEFINITION  C.suis-S45       1570 bp, 1570 bases, 39184980 checksum.
ORIGIN      
       1  ....UCGGAA G-AGU--AAG GCAGCC-GCU ---GGAG-C- -A-G---UUU
      51  ---------- -----GUUUA ---------- ----AA-G-- --CU-GA-UG
     101  UCAGAGGAAA GUCCGGACUU -XAUA----A GAA-AAGA-U GCU-GGA---
     151  ---------- ---GAAAU-- ---------- ------UCC- -AGGGG-CC-
     201  ---------- ---------- ---------- ----GAGA-- ----------
     251  ---------- ---------- -----GGCUA C-GGA---AA GUGCA--ACA
     301  GAAAACAC-U CCGCU----- ---------- ---------- ----------
     351  -AU------- ---------- ---------A -----AA--- ----------
     401  ---------- ---------- ---------- --UU------ ----------
     451  ---------- ---------- ---------- ---------- ----------
     501  ---------- ---------- ---------- ---------- ----------
     551  ---------- ---------- ---------- ---------G CAA-------
     601  ---------- ---------- ---------- ---------- ----------
     651  ---------- ---------- ---------- ---------- ----------
     701  --------A- ---A---U-U ---U-A-U-- -AGACAG--- G-CUGAAAAA
     751  UCCU------ ---------- ---------- ---------A CUUUAAGAGU
     801  -AGGA-G--- CUG---CUG- GGGA------ ---------- ----------
     851  --GACCC-GG --UAG---AC ---------- ---------- ----------
     901  --------CU G-UAA-ACCC CAUCU---G- AAGCAAGA-- G---------
     951  ---------- ---------- ---------- -------AAA AA-GU-C---
    1001  ---------- ---------- ---------- ---------- ----------
    1051  ---------- ---------- -U---U-UUG U--------- ----------
    1101  ---------- ---------C U-CU------ --GCA-A-A- ----GAACCU
    1151  CUC-UAAG-G GA-AGGUUC- -----AG-AC -UUUUU---- ----------
    1201  ---------- ---------- ---------- ---------- --CAUAA---
    1251  UCGCU----- ---------- ---------- ---------- -UGA-GAA-G
    1301  U-AUA----- --GUAA---- ----UGU-GC U--U-CCU-A GAUGAAUGGC
    1351  UGCC------ -CGCA-G--- GC--A---A- GAAU------ ----------
    1401  ---------- -------UUU U--------- ---------- ----------
    1451  ---AU----- U-CG-C-G-- ----CU-U-- GU-U-G--ac agaaxccggc
    1501  uuac-uc-gc uc........ .......... .......... ..........
    1551  .......... ..........
//
LOCUS       C.felis-FP       1570 bp
DEFINITION  C.felis-FP       1570 bp, 1570 bases, 9D25E582 checksum.
ORIGIN      
       1  ....UCGGAA G-AGU--AAG GCAACC-GCU ---UCCU-G- -U-A---UCU
      51  ---------- -----CUAGU ---------- ----AG-A-- --UA-UG-G-
     101  UAAGAGGAAA GUCUGGACUU -CAUA----A GAA-GAGA-U ACU-GGA---
     151  ---------- ---GAAAC-- ---------- ------UCC- -AGGGG-CC-
     201  ---------- ---------- ---------- ----GUAA-- ----------
     251  ---------- ---------- -----GGCUA C-GGA---AA GUGCA--ACA
     301  GAAAACAC-U CCGCU----- ---------- ---------- ----------
     351  -AU------- ---------- ---------- ---------- ----------
     401  ---------- ---------- ---------- ---------- ----------
     451  ---------- ---------- ---------- ---------- ----------
     501  ---------- ---------- ---------- ---------- ----------
     551  ---------- ---------- ---------- ---------A AU--------
     601  ---------- ---------- ---------- ---------- ----------
     651  ---------- ---------- ---------- ---------- ----------
     701  ---------- ---------- -----A-U-- -AGACAG--- G-CUGAAAAU
     751  UCCU------ ---------- ---------- ---------A CUUUAAGAGU
     801  -AGGA-G--- CUA---UUA- AGGU------ ---------- ----------
     851  --GACUU-AA --UAG---AC ---------- ---------- ----------
     901  --------GU G-CAA-ACCC UAUCU---G- AAGCAAGA-- G---------
     951  ---------- ---------- ---------- -------AAA AA-GU-U---
    1001  ---------- ---------- ---------- ---------- ----------
    1051  ---------- ---------- -----U-UUG U--------- ----------
    1101  ---------- ---------U U-CU------ --GCA-U-A- ----AUGAGG
    1151  AGC-UCU--G UU-CCUCAU- -----AA-AC -UUUUU---- ----------
    1201  ---------- ---------- ---------- ---------- --CACAA---
    1251  UCGCU----- ---------- ---------- ---------- -UGA-GGG-A
    1301  U-AUA----- --GUAA---- ----UAU-AU C--C-CCU-A GAUGAAUGGU
    1351  UGCC------ -CUCA-A--- GA--U---G- GU-------- ----------
    1401  ---------- -------CUU U--------- ---------- ----------
    1451  ---------- G-CC-A-U-- ----CU-U-- GU-A-G--ac agaaxccggc
    1501  uuac-uc-gc uc........ .......... .......... ..........
    1551  .......... ..........
//
LOCUS       C.psittaci       1570 bp
DEFINITION  C.psittaci       1570 bp, 1570 bases, 18B84B6D checksum.
ORIGIN      
       1  .......... .......... .......... .......... ..........
      51  .......... .......... .......... .......... ..........
     101  ...gaggaaa guccgggcUU -CAUA----A GAA-AAGA-U ACU-GGA---
     151  ---------- ---GAAAC-- ---------- ------UCC- -AGGGG-CC-
     201  ---------- ---------- ---------- ----GUAA-- ----------
     251  ---------- ---------- -----GGCUA C-GGA---AA GUGCA--ACA
     301  GAAAACAU-U CCGCU----- ---------- ---------- ----------
     351  -AU------- ---------- ---------A -----AA--- ----------
     401  ---------- ---------- ---------- --AG------ ----------
     451  ---------- ---------- ---------- ---------- ----------
     501  ---------- ---------- ---------- ---------- ----------
     551  ---------- ---------- ---------- ---------G GUC-------
     601  ---------- ---------- ---------- ---------- ----------
     651  ---------- ---------- ---------- ---------- ----------
     701  --------U- ---U---U-U ---U-A-U-- -AGACAG--- G-CUGAAAAU
     751  UCCU------ ---------- ---------- ---------A UUUUAAGAAU
     801  -AGGA-G--- CUA---UUA- AGGU------ ---------- ----------
     851  --GACUUAGG --UAG---AC ---------- ---------- ----------
     901  --------GU G-CAA-ACCC UAUCU---G- AAGCAAGA-- G---------
     951  ---------- ---------- ---------- -------AAA AA-GU-----
    1001  ---------- ---------- ---------- ---------- ----------
    1051  ---------- ---------- ----UU-UUG U--------- ----------
    1101  ---------- ---------U U-CUG----- ---CA-U-AA ----UGAGGA
    1151  AU--GGU--- AU-UCCUCA- ----UGA-AC -UUUUU---- ----------
    1201  ---------- ---------- ---------- ---------- --CAUAA---
    1251  UCGCU----- ---------- ---------- ---------- -UGA-GGG-A
    1301  U-AUA----- --GUAA---- ----UAU-AU C--C-CCU-A GAUGAAUGGU
    1351  UGCC------ -CUCA-A--- GA--U---G- GG-------- ----------
    1401  ---------- -------UUU U--------- ---------- ----------
    1451  ---------- C-UC-A-U-- ----CU-U-- GU-A-G--ac agaacccggc
    1501  uua....... .......... .......... .......... ..........
    1551  .......... ..........
//
LOCUS       C.abortus-B577       1570 bp
DEFINITION  C.abortus-B577       1570 bp, 1570 bases, 50927FBF checksum.
ORIGIN      
       1  ....UCGGAA G-AGU--AAG GCAACC-GCU ---UUUU-G- -U-A---CCU
      51  U--------- -----AACU- ---------- ---AAG-G-- --UA-GA-U-
     101  UAAGAGGAAA GUCUGGACUU -CAUA----A GAA-AAGA-U ACU-GGA---
     151  ---------- ---GAAAC-- ---------- ------UCC- -AGGGG-CC-
     201  ---------- ---------- ---------- ----GUAA-- ----------
     251  ---------- ---------- -----GGCUA C-GGA---AA GUGCA--ACA
     301  GAAAACAU-U CCGCU----- ---------- ---------- ----------
     351  -AU------- ---------- ---------A -----AA--- ----------
     401  ---------- ---------- ---------- --AG------ ----------
     451  ---------- ---------- ---------- ---------- ----------
     501  ---------- ---------- ---------- ---------- ----------
     551  ---------- ---------- ---------- ---------G GUC-------
     601  ---------- ---------- ---------- ---------- ----------
     651  ---------- ---------- ---------- ---------- ----------
     701  --------U- ---U---U-U ---U-A-U-- -AGACAG--- G-CUGAAAAU
     751  UCCU------ ---------- ---------- ---------A UUUUAAGAAU
     801  -AGGA-G--- CUA---UUA- AGGU------ ---------- ----------
     851  --GACUU-AG --UAG---AC ---------- ---------- ----------
     901  --------AU G-CAA-ACCC UAUCU---G- AAGCAAGA-- G---------
     951  ---------- ---------- ---------- -------AAA AA-GU-U---
    1001  ---------- ---------- ---------- ---------- ----------
    1051  ---------- ---------- -----U-UUG U--------- ----------
    1101  ---------- ---------U U-CU------ --GCA-U-A- ---AUGAGAG
    1151  GGA-GGG--U AU-CCCUCA- ----UGA-AC -UUUUU---- ----------
    1201  ---------- ---------- ---------- ---------- --CAUAA---
    1251  UCGCU----- ---------- ---------- ---------- -UGA-GGG-A
    1301  U-AUA----- --GUAA---- ----UAU-AU C--C-CCU-A GAUGAAUGGU
    1351  UGCC------ -CUCA-A--- GA--U---G- AG-------- ----------
    1401  ---------- -------UUU U--------- ---------- ----------
    1451  ---------- C-UC-A-U-- ----CU-U-- GU-A-G--ac agaaxccggc
    1501  uuac-uc-gc uc........ .......... .......... ..........
    1551  .......... ..........
//
LOCUS       C.caviae       1570 bp
DEFINITION  C.caviae       1570 bp, 1570 bases, A43986FA checksum.
ORIGIN      
       1  ....UCGGAA G-AGU--AAG GCAACC-GCU ---UUUU-A- -U-A---UCU
      51  ---------- -----CUAGU U--------- ----AG-G-- --UA-UA-C-
     101  UGAGAGGAAA GUCUGGACUU -CAUA----A GAA-GAGA-U ACU-GGA---
     151  ---------- ---GAAAC-- ---------- ------UCC- -AGGGG-CC-
     201  ---------- ---------- ---------- ----GUAA-- ----------
     251  ---------- ---------- -----GGCUA C-GGA---AA GUGCA--ACA
     301  GAAAACAC-U CCGCU----- ---------- ---------- ----------
     351  -AU------- ---------- ---------A -----AA--- ----------
     401  ---------- ---------- ---------- --AG------ ----------
     451  ---------- ---------- ---------- ---------- ----------
     501  ---------- ---------- ---------- ---------- ----------
     551  ---------- ---------- ---------- ---------G GUC-------
     601  ---------- ---------- ---------- ---------- ----------
     651  ---------- ---------- ---------- ---------- ----------
     701  --------U- ---U---U-U ---U-A-U-- -AGACAG--- G-CUGAAAAU
     751  UCCU------ ---------- ---------- ---------A CUUUAAGAGU
     801  -AGGA-G--- CUA---UUA- AGGU------ ---------- ----------
     851  --GACUU-AA --UAG---AC ---------- ---------- ----------
     901  --------AU G-CAA-ACCC UAUCU---G- AAGCAAGA-- G---------
     951  ---------- ---------- ---------- -------AAA AA-GU-U---
    1001  ---------- ---------- ---------- ---------- ----------
    1051  ---------- ---------- -----U-UUG U--------- ----------
    1101  ---------- ---------U U-CU------ --GCA-U-A- ----GUGAGG
    1151  GAU-AGU--A UU-CCUCAU- -----AA-AC -UUUUU---- ----------
    1201  ---------- ---------- ---------- ---------- --CAUAA---
    1251  UCGCU----- ---------- ---------- ---------- -UGA-GGG-G
    1301  U-AUA----- --GUAA---- ----UAU-GC C--C-CCU-A GAUGAAUGGU
    1351  UGCC------ -CUCA-A--- GA--U---G- GU-------- ----------
    1401  ---------- -------CUU U--------- ---------- ----------
    1451  ---------- U-CC-A-U-- ----CU-U-- GU-A-G--ac agaaxccggc
    1501  uuac-uc-gc uc........ .......... .......... ..........
    1551  .......... ..........
//
LOCUS       C.pneumoniae-CWL029       1570 bp
DEFINITION  C.pneumoniae-CWL029       1570 , 1570 bases, 237FA4BD checksum.
ORIGIN      
       1  ...AUCGGAA G-AGA--AAG GCAACC-GCU ---GUUU-A- -U-A---UUU
      51  ---------- ----CUCAAA ---------- ----AA-A-- --UA-UA-A-
     101  AGAGAGGAAA GUCUGGACUU -CAUA----A GAG-AAGA-U ACU-GGA---
     151  ---------- ---GAAAU-- ---------- ------UCC- -AGGGG-CC-
     201  ---------- ---------- ---------- ----GUAA-- ----------
     251  ---------- ---------- -----GGCUA C-GGA---AA GUGCA--ACA
     301  GAAAACAC-U CCGCU----- ---------- ---------- ----------
     351  -AU------- ---------- ---------A -----AA--- ----------
     401  ---------- ---------- ---------- --A------- ----------
     451  ---------- ---------- ---------- ---------- ----------
     501  ---------- ---------- ---------- ---------- ----------
     551  ---------- ---------- ---------- ---------U UUA-------
     601  ---------- ---------- ---------- ---------- ----------
     651  ---------- ---------- ---------- ---------- ----------
     701  ---------- ---U---U-U ---U-A-U-- -AGACAG--- G-CUGAAAAU
     751  UCCU------ ---------- ---------- ---------A CUUUAGGAGU
     801  -AGGA-G--- CCA---UUA- AGGU------ ---------- ----------
     851  --GACUU-AA --UAG---GC ---------- ---------- ----------
     901  --------AU G-CAA-ACCC UAUCU---G- AAGCAAGA-- G---------
     951  ---------- ---------- ---------- -------AAA AA----AGC-
    1001  ---------- ---------- ---------- ---------- ----------
    1051  ---------- ---------- UU---U-UUG U--------- ----------
    1101  ---------- ---------G U-CU------ --GCA-A-A- ---UGUGAGA
    1151  GG--AAUU-- CC-UCCCAU- ---AGGC--- -UUUUU---- ----------
    1201  ---------- ---------- ---------- ---------- --CGAAA---
    1251  UCGCU----- ---------- ---------- ---------- -UGA-GGG-A
    1301  U-CUA----- --GUAA---- ----UAG-CU C--C-CCU-A GAUGAAUGGU
    1351  UGCC------ -CUUA-G--- GA--U---A- GUUC------ ----------
    1401  ---------- -------GCA A--------- ---------- ----------
    1451  ---GA----- G-CU-A-U-- ----CU-U-- AU-A-G--AC AGAACCCAGC
    1501  UUAC-CC-UC UC----UUCC GAUAUUUUU. .......... ..........
    1551  .......... ..........
//
LOCUS       C.pecorum-iB1       1570 bp
DEFINITION  C.pecorum-iB1       1570 bp, 1570 bases, AF12715D checksum.
ORIGIN      
       1  .......... .......... .......... .......... ..........
      51  .......... .......... .......... .......... ..........
     101  .......... ...CGGACUU -UAUA----A GAA-AAGA-U ACU-GGA---
     151  ---------- ---GAAAC-- ---------- ------UCC- -AGGGG-CC-
     201  ---------- ---------- ---------- ----GUGA-- ----------
     251  ---------- ---------- -----GGCUA C-GGA---AA GUGCA--ACA
     301  GAAAACAU-U CCGCU----- ---------- ---------- ----------
     351  -AU------- ---------- ---------A -----AA--- ----------
     401  ---------- ---------- ---------- --AU------ ----------
     451  ---------- ---------- ---------- ---------- ----------
     501  ---------- ---------- ---------- ---------- ----------
     551  ---------- ---------- ---------- ---------G AAA-------
     601  ---------- ---------- ---------- ---------- ----------
     651  ---------- ---------- ---------- ---------- ----------
     701  --------G- ---U---U-U ---U-A-U-- -AGACAG--- G-CUGAAAAU
     751  UCCU------ ---------- ---------- ---------A CUUUAGGAGU
     801  -AGGA-G--- CUA---UUA- AGGU------ ---------- ----------
     851  --GACUU-AA --UAG---AC ---------- ---------- ----------
     901  --------AU G-CAA-ACCC UAUCU---G- AAGCAAGA-- G---------
     951  ---------- ---------- ---------- -------AAA AA-A--GC--
    1001  ---------- ---------- ---------- ---------- ----------
    1051  ---------- ---------U UU---U-UUG U--------- ----------
    1101  ---------- ---------U U-CU------ --GCA-A-A- --AUUGAGAA
    1151  G---UUUU-- -C-UUCUCA- ---UAAG--U -UUUUU---- ----------
    1201  ---------- ---------- ---------- ---------- --CAUAA---
    1251  UCGCU----- ---------- ---------- ---------- -UGA-GGG-A
    1301  U-UUA----- --GAGA---- ----UAG-AU C--C-CCU-A GAUGAAUGGU
    1351  UGCC------ -CUCA-G--- GG--A---G- AC-------- ----------
    1401  ---------- -------GUU U--------- ---------- ----------
    1451  ---------- G-UC-UAC-- ----CC-U-- GC-A-G--ac agaacccggc
    1501  uuax...... .......... .......... .......... ..........
    1551  .......... ..........
//
LOCUS       P.acanthamoebae       1570 bp
DEFINITION  P.acanthamoebae       1570 bp, 1570 bases, E14B588B checksum.
ORIGIN      
       1  .......... .......... .......... .......... ..........
      51  .......... .......... .......... .......... ..........
     101  ...gaggaaa guccggacUU -UAUA----G GAG-AGGA-U GCC-AGU---
     151  ---------- ---GAAAG-- ---------- ------ACU- -GGGGG-CC-
     201  ---------- ---------- ---------- ----GCAA-- ----------
     251  ---------- ---------- -----GGCUA C-GGA---AA GUGCC--ACA
     301  GAAAACAA-A CCGCU----- ---------- ---------- ----------
     351  -AA------- ---------- ---------C -----AA--- ----------
     401  ---------- ---------- ---------- --GC------ ----------
     451  ---------- ---------- ---------- ---------- ----------
     501  ---------- ---------- ---------- ---------- ----------
     551  ---------- ---------- ---------- ---------U AU--------
     601  ---------- ---------- ---------- ---------- ----------
     651  ---------- ---------- ---------- ---------- ----------
     701  --------G- ---C---U-U ---G-U-U-- -AGAUAG--- G-GUGAAAU-
     751  GCCU------ ---------- ---------- ---------G CUUUAGGAGC
     801  -AUGG-C--- CUU---AUC- UAGA------ ---------- ----------
     851  --GAAAU-UU --AGA--AAG ---------- ---------- ----------
     901  --------UG G-UAA-ACCC CAUCC---A- AAGCAAGAC- GG--------
     951  ---------- ---------- ---------- ----AAAUAA AG--------
    1001  ---------- ---------- ---------- ---------- ----------
    1051  ---------- ---------C GA-UAC-AGU U--------- ----------
    1101  ---------- ---------C U-CC------ ---GC-U-GU G---------
    1151  ---------- ---------- ---------- -CUUUA---- ----------
    1201  ---------- ---------- ---------- ---------- --GAAAA--G
    1251  UCGCU----- ---------- ---------- ---------- -UGA-GGG-U
    1301  U-UCG----- --GUGA---- ----CGG-CG C--C-CCU-A GAGGAAUGAU
    1351  UGCU------ -CGUC-U--- GC-------- ---------- ----------
    1401  ---------- --------UU U--------- ---------- ----------
    1451  ---------- ---------- ----GC-A-- G--A-CCGac agaacccggc
    1501  uua....... .......... .......... .......... ..........
    1551  .......... ..........
//
LOCUS       S.negevensis       1570 bp
DEFINITION  S.negevensis       1570 bp, 1570 bases, 7FD89E6F checksum.
ORIGIN      
       1  .......... .......... .......... .......... ..........
      51  .......... .......... .......... .......... ..........
     101  ...gaggaaa guccggacUU -CGCA----G AAA-AAGG-U GCC-AGU---
     151  ---------- ---GAAAA-- ---------- ------ACU- -GGGGG-CC-
     201  ---------- ---------- ---------- ----GUAA-- ----------
     251  ---------- ---------- -----GGCUA C-GGA---AA GUGUA--ACA
     301  GAAAACAA-A CCGCU----- ---------- ---------- ----------
     351  -AA------- ---------- ---------U -----UC--- ----------
     401  ---------- ---------- ---------- --UA------ ----------
     451  ---C------ ---------- ---------- ---------- ----------
     501  ---------- ---------- ---------- ---------- ----------
     551  ---------- ---------- ---------- ---------C UAG-------
     601  ---------- ---------- ---------- ---------- ----------
     651  ---------- ---------- ---------- ---------- -----G----
     701  --------U- ---A---A-G ---A-U-U-- -AGACAG--- G-AUGAAAAU
     751  GUCG------ ---------- ---------- ---------A GCUUAUGGCU
     801  -CGAC-C--- UCU---UUG- UGGA------ ---------- ----------
     851  --AACAC-AA --GGA---CG ---------- ---------- ----------
     901  --------CU G-CAA-ACCC CACCU---G- AAGCAAGA-- ----------
     951  ---------- ---------- ---------- -------AAG AG-UUCGUU-
    1001  ---------- ---------- ---------- ---------- ----------
    1051  ---------- ---------- UC-----AGU U--------- ----------
    1101  ---------- ---------U U-UC------ ---GC-U--- ----------
    1151  ---------- ---------- ----CAGGAA -CUCUU---- ----------
    1201  ---------- ---------- ---------- ---------- ---AGAG---
    1251  UCGCU----- ---------- ---------- ---------- -CGA-GGA-U
    1301  U-UUG----- --GUGA---- ----C..... .......... ..........
    1351  .......... .......... .......... .......... ..........
    1401  .......... .......... .......... .......... ..........
    1451  .......... .......... .......... .......... ..........
    1501  .......... .......... .......... .......... ..........
    1551  .......... ..........
//
LOCUS       E.agglomerulans       1570 bp
DEFINITION  E.agglomerulans       1570 bp, 1570 bases, 1027B89E checksum.
ORIGIN      
       1  .....GAAGC U-GAC--CAG ACAGUC-GCC ---GCUU-C- -G-U---CGU
      51  CGUCCUCC-- -----UUCG- ------GGGG G-AGAC-G-- -GGC-GG-A-
     101  GGGGAGGAAA GUCCGGGCUC -CAUA----G GGC-AAGG-U GCC-AGG---
     151  ---------- ---UAACG-- ---------- ------CCU- -GGGGG-GU-
     201  --G------- ---------- ---------- ----UCAC-- ----------
     251  ---------- ---------- ---G-ACCCA C-GAC---CA GUGCA--ACA
     301  GAGAGCAA-A CCGCC----- ---------- ---------- ---------G
     351  AUG------- ---------- ---------G -----CC--- ----------
     401  ---------- ---------- ---------- --CG------ ----------
     451  ---C------ ---------- ---------- ---------- ----------
     501  ---------- ---------- ---------- ---------- ----------
     551  ---------- ---------- ---------- ---------G CAA-------
     601  ---------- ---------- ---------- ---------- ----------
     651  ---------- ---------- ---------- ---------- -----G----
     701  --------C- ---G---G-G --AU-C-A-- -GGUAAG--- G-GUGAAAG-
     751  GGUG------ ---------- ---------- ---------C GGUAAGAGCG
     801  -CACC-G--- CGC---GGC- UGGU------ ---------- ----------
     851  --AACAGUCC --GCG---GC ---------- ---------- ----------
     901  -------ACG G-UAA-ACUC CACCC---G- GAGCAAGGCC AAAU------
     951  ---------- ---------- ---------- -----AGGGG UU-C--AU--
    1001  ---------- ---------- ---------- ---------- ----------
    1051  ---------- ---------- AA--GG-UAC G--------- ----------
    1101  ---------- ---------G C-CC------ ---GU-A-CU ----------
    1151  ---------- ---------- ---------G -AACCC---- ----------
    1201  ---------- ---------- ---------- ---------- GGGU--AG-G
    1251  CUGCU----- ---------- ---------- ---------- -UGA-GCC-A
    1301  G-UGA----- --GCGA---- ----UUG-CU G--G-CCU-A GAUGAAUGAC
    1351  UGUCCA---- ---------- ---------- ---------- ----------
    1401  ---------- ---------- ---------- ---------- ----------
    1451  ---------- ---------- ---------- ------CGAC AGAACCCGGC
    1501  UUAU-CG-GU CA----GUUU CACCU..... .......... ..........
    1551  .......... ..........
//
LOCUS       C.acetobutylicum       1570 bp
DEFINITION  C.acetobutylicum       1570 bp, 1570 bases, 26E7AAA4 checksum.
ORIGIN      
       1  .....CGAGU A-AGC--CAG ACAAUC-GCU ---GCUG-C- -A--------
      51  ---------- ------AUU- ---------- ---------- ---U-GC-A-
     101  GGAGAGGAAA GUCCGAGCUC -CAUA----G GGC-AGGG-U GCC-GGG---
     151  ---------- ---UAACU-- ---------- ------CCC- -GGUCA-AG-
     201  ---------- ---------- ---------- ----GCGA-- ----------
     251  ---------- ---------- -----CUUGA A-GGA---AA GUGCA--ACA
     301  GAGAUAU--A CCGCC----- ---------- ---------- ----------
     351  -AU------- ---------- ---------U ---------- ----------
     401  ---------- ---------- ---------- ---------- ----------
     451  ---------- ---------- ---------- ---------- ----------
     501  ---------- ---------- ---------- ---------- ----------
     551  ---------- ---------- ---------- ---------U UAU-------
     601  ---------- ---------- ---------- ---------- ----------
     651  ---------- ---------- ---------- ---------- ----------
     701  ---------- ---------- ---A-A-U-- -GGUAAG--- G-GUGGAAA-
     751  GGCG------ ---------- ---------- ---------A GGUAAGAGCU
     801  -CACCAG--- CGC---AUU- G-GC------ ---------- ----------
     851  --GA-CU-UU --GCG---GC U--------- ---------- ----------
     901  --------AU G-UAA-ACCC CAUCU---G- GAGCAAGAUC AAAU------
     951  ---------- ---------- ---------- -----AGGGA AG-C--GUU-
    1001  ---------- ---------- ---------- ---------- ----------
    1051  ---------- ---------- UU--GG-AGU G--------- ----------
    1101  ---------- ---------G C-CC------ ---GC-U-CU ----------
    1151  ---------- ---------- ---------G -CUUCC---- ----------
    1201  ---------- ---------- ---------- ---------- GGGU--AGCA
    1251  UCGCU----- ---------- ---------- ---------- -UGA-AUC-U
    1301  U-AUG----- --GUAA---- ----CAU-AA G--G-UCU-A GAUAGAUGAU
    1351  UGUCGA---- ---------- ---------- ---------- ----------
    1401  ---------- ---------- ---------- ---------- ----------
    1451  ---------- ---------- ---------- ------AUAC AGAACUCGGC
    1501  UUAC-AG-GU UU----AGUC GUCCAUUG.. .......... ..........
    1551  .......... ..........
//
LOCUS       C.sporogenes       1570 bp
DEFINITION  C.sporogenes       1570 bp, 1570 bases, 6F57B047 checksum.
ORIGIN      
       1  .......... .......... .......... .......... ..........
      51  .......... .......... .......... .......... ..........
     101  ...gaggaaa guccgggcUC -CAUA----G GGC-AGGG-U GCU-GGG---
     151  ---------- ---UAAUA-- ---------- ------CCC- -AGUGG-AG-
     201  ---------- ---------- ---------- ----GCGA-- ----------
     251  ---------- ---------- -----CUUUA A-GGA---AA GUGCA--ACA
     301  GAGAUAU--A CCGCC----- ---------- ---------- ----------
     351  -AG------- ---------- ---------A ---------- ----------
     401  ---------- ---------- ---------- ---------- ----------
     451  ---------- ---------- ---------- ---------- ----------
     501  ---------- ---------- ---------- ---------- ----------
     551  ---------- ---------- ---------- ---------U UUA-------
     601  ---------- ---------- ---------- ---------- ----------
     651  ---------- ---------- ---------- ---------- ----------
     701  ---------- ---------- ---U-C-U-- -GGUAAG--- G-GUGGAAA-
     751  GGCG------ ---------- ---------- ---------A GGUAAGAGCU
     801  -CACCAG--- CGU---AUA- G-GU------ ---------- ----------
     851  --GA-CU-AU --ACG---GC U--------- ---------- ----------
     901  --------AU G-UGA-ACCC CAUCU---G- GAGCAAGAUC GAAU------
     951  ---------- ---------- ---------- -----AGGAG AG-C--A---
    1001  -----GGAAA --C------- ---------U UUG------- ----------
    1051  ---G------ UUUCC----- -A--GG-GGU G--------- ----------
    1101  ---------- ---------G C-CC------ ---GU-C-CC ----------
    1151  ---------- ---------- ---------G -CUCUC---- ----------
    1201  ---------- ---------- ---------- ---------- GGGU-AGU-A
    1251  UCGCU----- ---------- ---------- ---------- -GGA-GCC-U
    1301  A-UUG----- --GUAA---- ----CAA-UA G--G-CCU-A GAUAGAUGAU
    1351  UGUCUA---- ---------- ---------- ---------- ----------
    1401  ---------- ---------- ---------- ---------- ----------
    1451  ---------- ---------- ---------- ------Acac agaauccggc
    1501  uua....... .......... .......... .......... ..........
    1551  .......... ..........
//
LOCUS       E.thermomarinus       1570 bp
DEFINITION  E.thermomarinus       1570 bp, 1570 bases, D7BA4F94 checksum.
ORIGIN      
       1  .......... .......... .......... .......... ..........
      51  .......... .......... .......... .......... ..........
     101  ...gaggaaa guccgggcUC -CGCA----G GGC-AGGA-U GCU-GGG---
     151  ---------- ---UAAUA-- ---------- ------CCC- -AGUGG-GG-
     201  ---------- ---------- ---------- ----GCGA-- ----------
     251  ---------- ---------- -----CCCUA A-GGA---UA GUGCA--ACA
     301  GAAAUAU--A CCGCC----- ---------- ---------- ----------
     351  -UG------- ---------- ---------A -----CA--- ----------
     401  ---------- ---------- ---------- --CU------ ----------
     451  ---UAA--UA UA-------- ---------- ---------- ----------
     501  ---------- ---------U GUAGC----- ---------- ----------
     551  ---------- ---------- ---------- -------UAU AGAU------
     601  ---------- ---------- ---------- ---------- ----------
     651  -------G-U UACCA-UA-U -------A-- UU-------- -----A----
     701  --------A- ---G---U-G ---C-C-G-- -GGUAAG--- G-GUGGGAA-
     751  GGUG------ ---------- ---------- ---------A GGUAAGAGCU
     801  -CACCAG--- CAG---CUA- G-GC------ ---------- ----------
     851  --GA-CU-AG --CUG---GC U--------- ---------- ----------
     901  --------CU G-UAA-ACCC CAUCU---G- GAGCAAGACC AAGU------
     951  ---------- ---------- ---------- -----UAGGG AC----AUAA
    1001  ---------- ---------- ---------- ---------- ----------
    1051  ---------- ---------A AA-GGU-GGU G--------- ----------
    1101  ---------- ---------G C-CC------ ---GU-C-AC C---------
    1151  ---------- ---------- ---------- -GUCCC---- ----------
    1201  ---------- ---------- ---------- -------GGU UGGU--AG-G
    1251  UCGCU----- ---------- ---------- ---------- -AGA-GCC-U
    1301  A-UUG----- --GCGA---- ----CAA-UA G--G-CGU-A GAUAGAUGGC
    1351  UGUCUA---- ---------- ---------- ---------- ----------
    1401  ---------- ---------- ---------- ---------- ----------
    1451  ---------- ---------- ---------- ------ACac agaacccggc
    1501  uua....... .......... .......... .......... ..........
    1551  .......... ..........
//
LOCUS       B.hermsii       1570 bp
DEFINITION  B.hermsii       1570 bp, 1570 bases, 83426535 checksum.
ORIGIN      
       1  .......... .......... .......... .......... ..........
      51  .......... .......... .......... .......... ..........
     101  ...gaggaaa guccgggcUC -C-AA-UAAG AGU-AUAA-U GCU-AGG---
     151  ---------- ---UAAUG-- ---------- ------CCU- -AGGAG-UU-
     201  ---------- ---------- ---------- -----UAA-- ----------
     251  ---------- ---------- -----AACU- UAAGA---GA GUGUC--ACA
     301  GAAAAUU--A CCGCC----- ---------- ---------- ----------
     351  ---------- ---------- ---------- ---------- ----------
     401  ---------- ---------- ---------- ---------- ----------
     451  ---------- ---------- ---------- ---------- ----------
     501  ---------- ---------- ---------- ---------- ----------
     551  ---------- ---------- ---------- ---------U UAG-------
     601  ---------- ---------- ---------- ---------- ----------
     651  ---------- ---------- ---------- ---------- ----------
     701  ---------- ---------- ---------- -GGUAAG--- G-GUGAAAA-
     751  GGUG------ ---------- ---------- ---------A GGUAAGAGCU
     801  -CACC-G--- CUU---AUU- UAGU------ ---------- ----------
     851  --GAUAA-AU --AAG---GU ---------- ---------- ----------
     901  ------CAAG A-UAA-ACCU CAUUA---G- GAGCAAAAUC AAAU------
     951  ---------- ---------- ---------- -----AAGCA AG-C------
    1001  ---------- ---------- ---------- ---------- ----------
    1051  ---------- ---------- -U---U-CCU ---------- ----------
    1101  ---------- ---------U A-GCUCUU-- ---AG-G-G- ----------
    1151  ---------- ---------- ----UAU--G -CUUGC---- ----------
    1201  ---------- ---------- ---------- ---------- GGGU--GG-A
    1251  UUGCA----- ---------- ---------- ---------- -UGA-UUU-U
    1301  U-UCA----- --GUGA---- ----UGA-AA A--A-ACA-A GAUAGAUGAU
    1351  GACAUA---- ---------- ---------- ---------- ----------
    1401  ---------- ---------- ---------- ---------- ----------
    1451  ---------- ---------- ---------- ------AUac agaacccggc
    1501  uua....... .......... .......... .......... ..........
    1551  .......... ..........
//
LOCUS       B.burgdorferi       1570 bp
DEFINITION  B.burgdorferi       1570 bp, 1570 bases, 7DC90889 checksum.
ORIGIN      
       1  .....AGCUG G-CAG--CUA GCCAUC-GCU ---UAGU-U- -U-U---A--
      51  ---------- -----UAAU- ---------- -------U-- --AA-AG-C-
     101  UAAGAGGAAA GUCCGAGCUC -C-AA-UAAG AAC-AUAA-U GCU-AGG---
     151  ---------- ---UAAUG-- ---------- ------CCU- -AGGGG-UU-
     201  ---------- ---------- ---------- -----UUA-- ----------
     251  ---------- ---------- -----AACC- UAAGA---AA GUGUC--GCA
     301  GAAAAUU--A CCGCC----- ---------- ---------- ----------
     351  ---------- ---------- ---------- ---------- ----------
     401  ---------- ---------- ---------- ---------- ----------
     451  ---------- ---------- ---------- ---------- ----------
     501  ---------- ---------- ---------- ---------- ----------
     551  ---------- ---------- ---------- --------GU AAAA------
     601  ---------- ---------- ---------- ---------- ----------
     651  ---------- ---------- ---------- ---------- ----------
     701  ---------- ---------- ---------- -GGUAAG--- G-GUGAAAA-
     751  GGUG------ ---------- ---------- ---------A GGUAAGAGCU
     801  -CACC-G--- CUU---AUU- UAGC------ ---------- ----------
     851  --AAUAA-AU ACAGG----C ---------- ---------- ----------
     901  -------AAG A-UAA-ACCU CAUUA---G- GAGCAAGAUC AAGU------
     951  ---------- ---------- ---------- -----AUGAA AG-C--A---
    1001  ---------- ---------- ---------- ---------- ----------
    1051  ---------- ---------- -C--CC-UUU G--------- ----------
    1101  ---------- ---------U U-CUU----- ---GA-G-GA ----------
    1151  ---------- ---------- ----CAU--G -CUUAC---- ----------
    1201  ---------- ---------- ---------- ---------- GGGU--AG-A
    1251  UCGCU----- ---------- ---------- ---------- -CGA-UUU-U
    1301  U-UUA----- --GCGA---- ----UAA-AA A--A-AUA-A GAGAGAUGAU
    1351  GGCAUA---- ---------- ---------- ---------- ----------
    1401  ---------- ---------- ---------- ---------- ----------
    1451  ---------- ---------- ---------- ------GUAC AGAACUCGGC
    1501  UUAU-GG-GU GU----CAGC UUAAU..... .......... ..........
    1551  .......... ..........
//
LOCUS       T.pallidum       1570 bp
DEFINITION  T.pallidum       1570 bp, 1570 bases, DEBECCCB checksum.
ORIGIN      
       1  ......AGAG A-ACU-GCAG AUAGUC-GCU ---GCGG-G- ----------
      51  ---------- -----UUU-- ---------- ---------- -----CU-C-
     101  GCAGAGGAAA GUCCGGACUC -C--U--UCG GAA-AUGA-U GCU-AGU---
     151  ---------- ---UAAUU-- ---------- ------ACU- -AGGCA-GC-
     201  --GGC----- U-CU------ ---------- ----CUGC-- ----------
     251  ---------- --A--GUG-- -C-C-GCUGA C-AGC---AA GCGCC--ACA
     301  GAAAAUAU-A CCGCC----- ---------- ---------- ----------
     351  ---------- ---------- ---------- ---------- ----------
     401  ---------- ---------- ---------- ---------- ----------
     451  ---------- ---------- ---------- ---------- ----------
     501  ---------- ---------- ---------- ---------- ----------
     551  ---------- ---------- ---------- ---------U UUG-------
     601  ---------- ---------- ---------- ---------- ----------
     651  ---------- ---------- ---------- ---------- ----------
     701  ---------- ---------- ---------- -GGUAAG--- G-GUGAAAG-
     751  GGCG------ ---------- ---------- ---------A GGUAAGAGCU
     801  -CACC-G--- CGU---UUU- G-GC------ ---------- ----------
     851  --GA-CA-AA --ACG---GC ---------- ---------- ----------
     901  -------ACG G-CAA-GCCU CAUCA---G- GAGCAAGAUC GAG-------
     951  ---------- ---------- ---------- -----CAGCA AA--------
    1001  ---------- ---------- ---------- ---------- ----------
    1051  ---------- ---------- -------GGA UA-------- ----------
    1101  ---------- ---------U U-CCGA---- ---UC-C--- ----------
    1151  ---------- ---------- ----UGU--- -UUUGC---- ----------
    1201  ---------- ---------- ---------- ---------- GGGU--UG-A
    1251  UUGCA----- ---------- ---------- ---------- -UAA-AUU-U
    1301  A-UAUA---- --GCGA---- ---UAUA-UA A--A-GUG-A GACAGAUGAU
    1351  UAUCCU---- ---------- ---------- ---------- ----------
    1401  ---------- ---------- ---------- ---------- ----------
    1451  ---------- ---------- ---------- ------UGAC AGAAUCCGGC
    1501  UUAC--C-AG UU----CUCU -GUUUU.... .......... ..........
    1551  .......... ..........
//
LOCUS       L.weilii       1570 bp
DEFINITION  L.weilii       1570 bp, 1570 bases, 1ADAB812 checksum.
ORIGIN      
       1  .......... .......... .......... .......... ..........
      51  .......... .......... .......... .......... ..........
     101  ...gaggaaa guccgggcAC -C--A--GGA AAC-ACGG-G ACC-GGG---
     151  ---------- ---UAAUU-- ---------- ------CCC- -GGAAU-UU-
     201  --UUU----- C-UUU-GAGA ---------- ----GAAA-- ----------
     251  ---UUUU--- -AG--AGA-- -A-A-GAAUA U-GGA---AA GUGCA--ACA
     301  GAAAGGAU-A CCGCC----- ---------- ---------- ----------
     351  -UC------- ---------- ---------G -----UC--- ----------
     401  ---------- ---------- ---------- --GG------ ----------
     451  ---A------ ---------- ---------- ---------- ----------
     501  ---------- ---------- ---------- ---------- ----------
     551  ---------- ---------- ---------- ---------G AAA-------
     601  ---------- ---------- ---------- ---------- ----------
     651  ---------- ---------- ---------- ---------- -----U----
     701  --------U- ---C---G-G ---C-G-C-- -GGUAAG--- G-GUGAAAU-
     751  GGCG------ ---------- ---------- ---------G GGUAAGAGCC
     801  -CACC-U--- UCG---AUU- UCGA------ ---------- ----------
     851  --GAGAG-AU --CGG---GA ---------- ---------- ----------
     901  -------ACG G-UAA-ACCC UCCCG---G- GUGCAAUCUC AAAU------
     951  ---------- ---------- ---------- -----AGGCA GC-CU-U---
    1001  ---------- ---------- ---------- ---------- ----------
    1051  ---------- ---------- -U---U-UGC ---------- ----------
    1101  ---------- ---------C G-UUUCC--- ---GC-A-G- ----------
    1151  ---------- ---------- --------GG -CUGC----- ----------
    1201  ---------- ---------- ---------- ---------- GGGU--AG-A
    1251  GAGCA----- ---------- ---------- ---------- AAGA-CUC-C
    1301  G-AUC-G--- --GUAA---- ---CUUU-CG G--A-GCA-A GAUAAAUGAU
    1351  CAUC------ -CAUC-U--- CU-------- ---------- ----------
    1401  ---------- --------UC A--------- ---------- ----------
    1451  ---------- -------G-- ----GA-G-- A--G-G--ac agaacccggc
    1501  uua....... .......... .......... .......... ..........
    1551  .......... ..........
//
LOCUS       L.borgpetersenii       1570 bp
DEFINITION  L.borgpetersenii       1570 bp, 1570 bases, 907CCFBF checksum.
ORIGIN      
       1  .......... .......... .......... .......... ..........
      51  .......... .......... .......... .......... ..........
     101  ...gaggaaa guccgggcAC -C--A--GGA AAC-ACGG-G ACC-GGG---
     151  ---------- ---UAAUC-- ---------- ------CCC- -GGAGU-UU-
     201  --UUU----- C-UUU-GAGA ---------- ----GAAA-- ----------
     251  ---UUUU--- -AG--GGA-- -A-A-AAAUA U-GGA---AA GUGCA--ACA
     301  GAAAGGAU-A CCGCC----- ---------- ---------- ----------
     351  -UC------- ---------- ---------G -----UC--- ----------
     401  ---------- ---------- ---------- --GA------ ----------
     451  ---A------ ---------- ---------- ---------- ----------
     501  ---------- ---------- ---------- ---------- ----------
     551  ---------- ---------- ---------- ---------G AAA-------
     601  ---------- ---------- ---------- ---------- ----------
     651  ---------- ---------- ---------- ---------- -----U----
     701  --------U- ---C---G-G ---C-G-C-- -GGUAAG--- G-GUGAAAU-
     751  GGCG------ ---------- ---------- ---------G GGUAAGAGCC
     801  -CACC-U--- UCG---AUU- UCGA------ ---------- ----------
     851  --GAGAG-AU --CGG---GA ---------- ---------- ----------
     901  -------ACG G-UAA-ACCC UCCCG---G- GUGCAAUCUC AAAU------
     951  ---------- ---------- ---------- -----AGGCA GC-CU-U---
    1001  ---------- ---------- ---------- ---------- ----------
    1051  ---------- ---------- -U---U-UGU ---------- ----------
    1101  ---------- ---------C G-UUUCC--- ---GC-A-G- ----------
    1151  ---------- ---------- --------GG -CUGU----- ----------
    1201  ---------- ---------- ---------- ---------- GGGU--AG-A
    1251  GAGCA----- ---------- ---------- ---------- AAGA-CUC-C
    1301  G-AUC-G--- --GUAA---- ---CUUU-CG G--A-GCA-A GAUAAAUGAU
    1351  CAUC------ -CAUC-U--- CU-------- ---------- ----------
    1401  ---------- --------UC A--------- ---------- ----------
    1451  ---------- -------G-- ----GA-G-- A--G-G--ac agaacccggc
    1501  uua....... .......... .......... .......... ..........
    1551  .......... ..........
//
LOCUS       R.prowazekii       1570 bp
DEFINITION  R.prowazekii       1570 bp, 1570 bases, 5EE3A684 checksum.
ORIGIN      
       1  .....CUAAA U-GGU--CGU GCAGUU-GCG ---UGAU--- ----------
      51  ---------- -----GAUA- ---------- ---------- ------A-U-
     101  CACGAGGAAA GUCCGGACUC -U--A-UAGA GGU-AUGG-U GCC-GGU---
     151  ---------- ---UAACA-- ---------- ------UCC- -GGCAG-AG-
     201  --UA------ ---------- ---------- ----UUAU-- ----------
     251  ---------- ---------- -U-A-CUUUA G-GGC---UA GUACC--ACA
     301  GAAAAUAU-A CCGCC----- ---------- ---------- ----------
     351  -GA------- ---------- ---------G ---------- ----------
     401  ---------- ---------- ---------- ---------- ----------
     451  ---------- ---------- ---------- ---------- ----------
     501  ---------- ---------- ---------- ---------- ----------
     551  ---------- ---------- ---------- ---------U AU--------
     601  ---------- ---------- ---------- ---------- ----------
     651  ---------- ---------- ---------- ---------- ----------
     701  ---------- ---------- ---U-U-C-- -GGUAAG--- G-GUGAAAA-
     751  GGUG------ ---------- ---------- ---------U GGUAAGAGCA
     801  -CACC-G--- GUA---AGU- UGGC------ ---------- ----------
     851  --AACAA-GU --UAC---GC ---------- ---------- ----------
     901  -------AUG G-UUA-ACCC CACCA---A- GAGCAAGAUC AAAU------
     951  ---------- ---------- ---------- -----AGGCA UU-ACA----
    1001  -----GAAUU --UAAAU--- ---------A UUU------- ------AU--
    1051  U-UA------ AGUUC----- ----CU-GGG U--------- ----------
    1101  ---------- ---------U A-CCUCUA-- ---AU-C-GG ----------
    1151  ---------- ---------- -----AUUGU -AAUGC---- ----------
    1201  ---------- ---------- ---------- ---------- GGGU--AG-A
    1251  UCGCU----- ---------- ---------- ---------- -UGA-GGU-A
    1301  A-ACG----- --GUAA---- ----CGU-UU A--U-CCU-A GAUAAAUAAC
    1351  UGCA------ -AUGA-A--- U--------- ---------- ----------
    1401  ---------- -------UAA U--------- ---------- ----------
    1451  ---------- ---------- ----AU-U-- C--A-U--AC AGAAUCCGGC
    1501  UUAU-AG-AC CA----GAUG AGCAG..... .......... ..........
    1551  .......... ..........
//
LOCUS       Wolbachia-sp       1570 bp
DEFINITION  Wolbachia-sp       1570 bp, 1570 bases, D8762986 checksum.
ORIGIN      
       1  .....UAGGU G-GAA--UAA GUAGCU-GCU ---GUUG-U- -G-U------
      51  ---------- -----GAUAA ---------- ---------- --AC-AU-A-
     101  GCAGAGGAAA GUCCGGGCUC -C--A-AGGA AAA-AUAG-U GAC-GGG---
     151  ---------- ---UAAUG-- ---------- ------CCC- -GCCGG-AG-
     201  ---------- ---------- ---------- ----GUAA-- ----------
     251  ---------- ---------- -----CUCCA G-UUA---UA GGGCU--ACA
     301  GAAAAUU--A CCGCC----- ---------- ---------- ----------
     351  -UA------- ---------- ---------A -----AA--- ----------
     401  ---------- ---------- ---------- ---------- ----------
     451  ---------- ---------- ---------- ---------- ----------
     501  ---------- ---------- ---------- ---------- ----------
     551  ---------- ---------- ---------- ---------U AU--------
     601  ---------- ---------- ---------- ---------- ----------
     651  ---------- ---------- ---------- ---------- ----------
     701  ---------- -------U-U ---U-U-A-- -GGUAAG--- G-GUGAAAA-
     751  GGUG------ ---------- ---------- ---------U GGUAAGAGCA
     801  -CACC-A--- UGG---CAA- UGGC------ ---------- ----------
     851  --AACAU-UG --GUA---GU ---------- ---------- ----------
     901  -------CGA G-UAA-CCAA CACUA---G- GAGCAAGAUU AAAU------
     951  ---------- ---------- ---------- -----AGAAG UA-GA-UU--
    1001  ---------- ---------- ---------- ---------- ----------
    1051  ---------- ---------- -U---U-AUG ---------- ----------
    1101  ---------- ---------U U-UUCCU--- ---CA-U-A- ----------
    1151  ---------- ---------- --------UC -UACUC---- ----------
    1201  ---------- ---------- ---------- ---------- GGGU--AA-A
    1251  UCGCA----- ---------- ---------- ---------- -UGC-GGU-A
    1301  A-AUG----- --GUAA---- ----CAU-UU A--C-UCC-A GAUAAAUAGC
    1351  UACAUA---- ---------- ---------- ---------- ----------
    1401  ---------- ---------- ---------- ---------- ----------
    1451  ---------- ---------- ---------- -------AAC AGAACUCGGC
    1501  UUAU--A-UU UC----ACCU AGGCG..... .......... ..........
    1551  .......... ..........
//
LOCUS       C.crescentus       1570 bp
DEFINITION  C.crescentus       1570 bp, 1570 bases, B7793119 checksum.
ORIGIN      
       1  .CGGACCAGA U-GAU--CGG GCGGUC-GCG ---UCGU-C- ----------
      51  ---------- -----UUCG- ---------- ---------- -----GA-C-
     101  GCCGAGGAAA GUCCGGGCUC -C--A-CGGU GAC-AAGG-C GGU-GGG---
     151  ---------- ---UAACG-- ---------- ------CCC- -ACCGG-GA-
     201  ---------- ---------- ---------- ----GCGA-- ----------
     251  ---------- ---------- -----UCCCA G-GGA---UA GCGCC--ACA
     301  GAAAGCAA-A CCUCC----- ---------- ---------- ----------
     351  -UC------- ---------- ---------C -----C---- ----------
     401  ---------- ---------- ---------- ---------- ----------
     451  ---------- ---------- ---------- ---------- ----------
     501  ---------- ---------- ---------- ---------- ----------
     551  ---------- ---------- ---------- ---------U ACG-------
     601  ---------- ---------- ---------- ---------- ----------
     651  ---------- ---------- ---------- ---------- ----------
     701  ---------- ---------G ---G-G-C-- -GGGAAG--- G-GUGAAAG-
     751  GGUG------ ---------- ---------- ---------G GGUAAGAGCC
     801  -CACC-G--- CGG---ACC- UGGU------ ---------- ----------
     851  --GACAG-GG --ACG---GC ---------- ---------- ----------
     901  -------AUG G-CAA-GCCC CGCCU---G- GAGCAAGACC GAAU------
     951  ---------- ---------- ---------- -----AGGGA UC-C--CGCG
    1001  -----UCGGC ---------- ---------C UCGC------ ----------
    1051  ---------- GCCGA----- ---CUA-GGC C--------- ----------
    1101  ---------- ---------G U-CACUG--- ---GC-U-GA G---------
    1151  ---------- ---------- ------A--G -GAUCC---- ----------
    1201  ---------- ---------- ---------- ---------- GGGU--AG-G
    1251  UCGCG----- ---------- ---------- ---------- -AGA-GCC-G
    1301  U-CCA----- --GCAA---- ----UGG-CC G--G-CCU-A GAGGAAUGAU
    1351  CGUC------ -GCCG-U--- CU--C---C- CUGU--C--- ----------
    1401  ---------- -------UUC G--------- ---------- ----------
    1451  -G-AU----- G-GGCG-G-- ----GG-C-- G--G-A--AC AGAACCCGGC
    1501  UUAC-AG-AU CA----UCUG GUCCG..... .......... ..........
    1551  .......... ..........
//
LOCUS       R.palustris       1570 bp
DEFINITION  R.palustris       1570 bp, 1570 bases, 4E96488D checksum.
ORIGIN      
       1  .....UCAGU C-GGC--CGG ACGGCC-GCU ---CCGG-CA AGUG---CC-
      51  ---------- -----GAAA- ---------- -----G-G-- --CC-GC-C-
     101  GGGGAGGAAA GUCCGGGCUC -C--A-UCGA CAU-ACGG-U GCC-GGA---
     151  ---------- ---UAACG-- ---------- ------UCC- -GGCGG-GG-
     201  ---------- ---------- ---------- ----GCGA-- ----------
     251  ---------- ---------- -----CCCCA G-GGA---AA GUGCC--ACA
     301  GAGAACGA-A CCGCC----- ---------- ---------- ----------
     351  -CG------- ---------- ---------C -----CU--- ----------
     401  ---------- ---------- ---------- --UC------ GCAGCUUCGC
     451  UGCUUC--GG CG-------- ---------- ---------- ----------
     501  ---------- ---------C GGCAAGC--- C--------- ----------
     551  ---------- ---------- ---------- ---------C UCG-------
     601  ---------- ---------- ---------- ---------- G---------
     651  -----GCU-C GCU-G-CG-C -------C-- AU-------- -----AACCC
     701  GCAAGGGUG- ---A---A-G ---G-C-G-- -AGUAAG--- G-GUGAAAA-
     751  GGUG------ ---------- ---------- ---------C GGUAAGAGCG
     801  -CACC-G--- CGU---CGC- CGGC------ ---------- ----------
     851  --AACGG-GG --ACG---GC ---------- ---------- ----------
     901  -------AUG G-UAA-ACCC CACCG---G- GAGCAAAACC GAAU------
     951  ---------- ---------- ---------- -----AGGGA CG-GC-AUC-
    1001  -----GCGGA UAGUUCGCUG ---------C UCG------- --C-AGCGAU
    1051  A-AC------ UCCGC----- -A---G-GGC G--------- ----------
    1101  ---------- ---------A U-GUCAG--- ---GC-U-C- ----------
    1151  ---------- ---------- --------GC -CGUCC---- ----------
    1201  ---------- ---------- ---------- ---------- GGGU--AG-G
    1251  UUGCU----- ---------- ---------- ---------- -CGA-GGC-G
    1301  C-UGU----- --GCAA---- ----ACA-GU G--U-CCC-A GAGGAAUGGC
    1351  CGUC------ -GCGC-A--- UC--G---C- CUCC------ ----------
    1401  ---------- -------GCA A--------- ---------- ----------
    1451  ---GG----- A-AG-C-G-- ----GU-G-- CCCU-C--aC AGAACCCGGC
    1501  UUAC-AG-GC CG----GCUG A......... .......... ..........
    1551  .......... ..........
//
LOCUS       A.eutrophus       1570 bp
DEFINITION  A.eutrophus       1570 bp, 1570 bases, E02FF553 checksum.
ORIGIN      
       1  .....AAAGC A-GGC--CAG GCAACC-GCU ---GCCU-G- -C-A---CC-
      51  ---------- -----GCAA- ---------- -----G-G-- --UG-CA-G-
     101  GGGGAGGAAA GUCCGGACUC -CACA----G GGC-AGGG-U GUU-GGC---
     151  ---------- ---UAACA-- ---------- ------GCC- -AUCCA-CG-
     201  ---------- ---------- ---------- ----GCAA-- ----------
     251  ---------- ---------- -----CGUGC G-GAA---UA GGGCC--ACA
     301  GAGACGA--G UCUUG----- ---------- ---------- ----------
     351  -CC------- ---------- ---------G -----CC--- ----------
     401  ---------- ---------- ---------- --GG------ ----------
     451  ---G------ ---------- ---------- ---------- ----------
     501  ---------- ---------- ---------- ---------- ----------
     551  ---------- ---------- ---------- ---------U UCG-------
     601  ---------- ---------- ---------- ---------- ----------
     651  ---------- ---------- ---------- ---------- -----C----
     701  --------C- ---C---G-G ---C-G-G-- -GAA--G--- G-GUGAAAC-
     751  ---------- ---------- ---------- ---------- ----------
     801  ---------- ---------- ---------- ---------- ----------
     851  ---------- ---------- ---------- ---------- ----------
     901  -------GCG G-UAA-CCUC CACCU---G- GAGCAAUCCC AAAU------
     951  ---------- ---------- ---------- -----AGGCA GG-C--GA--
    1001  ---------- ---------- ---------- ---------- ----------
    1051  ---------- ---------- -U--GA-AGC G--------- ----------
    1101  ---------- ---------G C-CC------ ---GC-U-GA ----------
    1151  ---------- ---------- ---------G -UCUGC---- ----------
    1201  ---------- ---------- ---------- ---------- GGGU--AG-G
    1251  GAGCU----- ---------- ---------- ---------- -GGA-GCC-G
    1301  G-CUG----- --GUAA---- ----CAG-CC G--G-CCU-A GAGGAAUGGU
    1351  UGUC------ -ACGC-A--- CC--G---U- UUGC--C--- ----------
    1401  ---------- -------GCA A--------- ---------- ----------
    1451  -G-GC----- G-GG-C-G-- ----GG-G-- C--G-C--AC AGAAUCCGGC
    1501  UUAU-CG-GC CU----GCUU UGCUU..... .......... ..........
    1551  .......... ..........
//
LOCUS       C.testosteroni       1570 bp
DEFINITION  C.testosteroni       1570 bp, 1570 bases, 31D20474 checksum.
ORIGIN      
       1  .......... .......... .......... .......... ..........
      51  .......... .......... .......... .......... ..........
     101  ...gaggaaa guccgggcUG -CAUA----G GGC-GGCG-U AGC-AGC---
     151  ---------- ---UAACA-- ---------- ------GCU- -GUCCA-CC-
     201  ---------- ---------- ---------- ----GUGA-- ----------
     251  ---------- ---------- -----GGUGA G-GAU---CA GAGCA--ACA
     301  GAGACGA--G UCUGG----- ---------- ---------- ----------
     351  -CA------- ---------- ---------G -----GA--- ----------
     401  ---------- ---------- ---------- --GU------ ----------
     451  ---GCC---- ---------- ---------- ---------- ----------
     501  ---------- ---------- ---------- ---------- ----------
     551  ---------- ---------- ---------- ---------G CAA-------
     601  ---------- ---------- ---------- ---------- ----------
     651  ---------- ---------- ---------- GG-------- -----C----
     701  --------A- ---G---A-C ---C-A-A-- -CCA--G--- G-GUGAAAC-
     751  ---------- ---------- ---------- ---------- ----------
     801  ---------- ---------- ---------- ---------- ----------
     851  ---------- ---------- ---------- ---------- ----------
     901  --------GG G-CAA-UCUC UACGC---G- CAGCAAUACC AAGU------
     951  ---------- ---------- ---------- -----AGGCA CA-C--GU--
    1001  ---------- ---------- ---------- ---------- ----------
    1051  ---------- ---------- -U--GA-CGG G--------- ----------
    1101  ---------- ---------G C-CC------ ---CC-G-GA ----------
    1151  ---------- ---------- ---------G -UGUGC---- ----------
    1201  ---------- ---------- ---------- ---------- GGGU--AG-G
    1251  UAGCA----- ---------- ---------- ---------- CCGA-GCC-A
    1301  U-CAG----- --GCGA---- ----CUG-AU G--G-CCA-A GAUUAAUGGC
    1351  GGUC------ -ACAU-G--- GC--G---G- ---------- ----------
    1401  ---------- -------GCA A--------- ---------- ----------
    1451  ---------- ---C-C-G-- ----UU-G-- U--G-C--ac agaauccggc
    1501  uua....... .......... .......... .......... ..........
    1551  .......... ..........
//
LOCUS       N.europaea       1570 bp
DEFINITION  N.europaea       1570 bp, 1570 bases, 5BE99594 checksum.
ORIGIN      
       1  .....GAAGC C-GGU--CAG ACAGUC-GCU ---GCCU-G- ----------
      51  ---------- -----GUGA- ---------- ---------- ---C--A-G-
     101  GGAGAGGAAA GUCCGGGCUC -CACA----G AGC-AGGA-U GCC-GGU---
     151  ---------- ---UAACG-- ---------- ------GCC- -GGCCG-CC-
     201  ---------- ---------- ---------- ----GUGA-- ----------
     251  ---------- ---------- -----GGUGA G-GAA---CA GGGCC--ACA
     301  GAGACGA--G CGUAU----- ---------- ---------- ----------
     351  ---------- ---------- ---------- ---------- ----------
     401  ---------- ---------- ---------- ---------- ----------
     451  ---------- ---------- ---------- ---------- ----------
     501  ---------- ---------- ---------- ---------- ----------
     551  ---------- ---------- ---------- ---------U AAG-------
     601  ---------- ---------- ---------- ---------- ----------
     651  ---------- ---------- ---------- ---------- ----------
     701  ---------- ---------- ---------- -UUA--C--- G-GUGAAAC-
     751  ---------- ---------- ---------- ---------- ----------
     801  ---------- ---------- ---------- ---------- ----------
     851  ---------- ---------- ---------- ---------- ----------
     901  -------GCG G-UAA-CCUC CAUCC---G- GAGCAAGAUC AAAU------
     951  ---------- ---------- ---------- -----AGGCA GA-U--GA--
    1001  ---------- ---------- ---------- ---------- ----------
    1051  ---------- ---------- -U--GA-CGC U--------- ----------
    1101  ---------- ---------G C-UC------ ---GC-U-GA ----------
    1151  ---------- ---------- ---------G -UCUGC---- ----------
    1201  ---------- ---------- ---------- ---------- GGGU--AG-A
    1251  UCGCU----- ---------- ---------- ---------- -CGA-GCA-C
    1301  A-CGG----- --GUAA---- ----CUG-UA U--G-CCU-A GAGGAAUGAC
    1351  UGUCCA---- ---------- ---------- ---------- ----------
    1401  ---------- ---------- ---------- ---------- ----------
    1451  ---------- ---------- ---------- ------CGAC AGAACCCGGC
    1501  UUAU-CG-GC CG----GCUU C......... .......... ..........
    1551  .......... ..........
//
LOCUS       R.capsulatus       1570 bp
DEFINITION  R.capsulatus       1570 bp, 1570 bases, 3FC45E89 checksum.
ORIGIN      
       1  .....GCGGA A-GAC--CGG AUGACC-GCG ---GCGG-C- -C-C---AUA
      51  G-CUCCG--- -----UUUUU -------CGG A-UAGC-U-- --GG-GC-C-
     101  UCCGAGGAAA GUCCGGACUC -C--A-UGAA GCA-ACGG-U GCC-GGG---
     151  ---------- ---UAACG-- ---------- ------CCC- -GGCGG-GG-
     201  ---------- ---------- ---------- ----GCAA-- ----------
     251  ---------- ---------- -----CCCCA G-GGA---AA GCGCC--ACA
     301  GAGAACAG-A CCGCC----- ---------- ---------- ----------
     351  -CC------- ---------- ---------G ---------- ----------
     401  ---------- ---------- ---------- ---------- ----------
     451  ---------- ---------- ---------- ---------- ----------
     501  ---------- ---------- ---------- ---------- ----------
     551  ---------- ---------- ---------- ---------C UUG-------
     601  ---------- ---------- ---------- ---------- ----------
     651  ---------- ---------- ---------- ---------- ----------
     701  ---------- ---------- ---C-G-G-- -GGUGAG--- G-GUGAAAC-
     751  GGUG------ ---------- ---------- ---------G GGUAAGAGCC
     801  -CACC-G--- CGG---GAC- UGGC------ ---------- ----------
     851  --AACAG-GA --CCG---GC ---------- ---------- ----------
     901  -------ACG G-CAA-GCCC CACCG---G- GAGCAACGCC GAAU------
     951  ---------- ---------- ---------- -----AGGGA UG-CC-GC--
    1001  -----GCCGC --AACCG--- ---------G AAA------- ------CG--
    1051  G-GG-----G ACGGC----- -A---G-GGG A--------- ----------
    1101  ---------- ---------G C-UUCG---- ---CC-C-C- ----------
    1151  ---------- ---------- -----GA-GG -UGUCC---- ----------
    1201  ---------- ---------- ---------- ---------- GGGU--UG-G
    1251  CGGCU----- ---------- ---------- ---------- -UGA-GGC-U
    1301  G-CGG----- --GUGA---- ----CCG-CA G--A-CCC-A GAGGAAUGGU
    1351  CAUC------ -CAGG-G--- G--------- ---------- ----------
    1401  ---------- -------GCA A--------- ---------- ----------
    1451  ---------- ---------- ----CC-C-- C--G-G--AC AAAAUCCGGC
    1501  UUAC-AG-GU CU----UCCG CGCGC..... .......... ..........
    1551  .......... ..........
//
LOCUS       R.rubrum       1570 bp
DEFINITION  R.rubrum       1570 bp, 1570 bases, 43A54F44 checksum.
ORIGIN      
       1  .....CCAGU C-GGC--CGG AUGGCC-GCU ---CUCC-GU CA-U---CGU
      51  C-CCCGGG-- -----CCACC ------CCCG AUGGAC-C-- --GU-CG-G-
     101  GGGGAGGAAA GUCCGGGCUC -C--A-CGGG AAC-ACGG-U GCC-GGG---
     151  ---------- ---UAACG-- ---------- ------CCC- -GGCGG-GG-
     201  ---------- ---------- ---------- ----GCGA-- ----------
     251  ---------- ---------- -----CCCUA G-GGA---AA GUGCC--ACA
     301  GAGAGCAA-A CCGCC----- ---------- ---------- ----------
     351  -GG------- ---------- ---------C -----C---- ----------
     401  ---------- ---------- ---------- ---------- ----------
     451  ---------- ---------- ---------- ---------- ----------
     501  ---------- ---------- ---------- ---------- ----------
     551  ---------- ---------- ---------- --------UA UAC-------
     601  ---------- ---------- ---------- ---------- ----------
     651  ---------- ---------- ---------- ---------- ----------
     701  ---------- ---------G ---G-C-C-- -GGUAAG--- G-GUGAAAG-
     751  GGUG------ ---------- ---------- ---------C GGUAAGAGCG
     801  -CACC-G--- CCU---GCC- CGGC------ ---------- ----------
     851  --AACGG-GG --AGG---GC ---------- ---------- ----------
     901  -------AUG G-UAA-ACCC CACCG---G- GAGCAAGAUC GAAU------
     951  ---------- ---------- ---------- -----AGGGA CG-GC-AC--
    1001  -----GCCCC --GG------ ---------U UUU------- ----------
    1051  --CC------ GGGGC----- AA---G-CGG C--------- ----------
    1101  ---------- ---------G U-UU------ ---CC-G-C- ----------
    1151  ---------- ---------- ----GCC-GC -CGUCC---- ----------
    1201  ---------- ---------- ---------- ---------- GGGU--AGUA
    1251  UCGCG----- ---------- ---------- ---------- -CGA-GGC-G
    1301  U-CCG----- --GUAA---- ----CGG-GC G--U-CCC-A GAUGAAUGGC
    1351  CAUC------ -CCCG-U--- CG--U---C- GCGU--CCC- ----------
    1401  ---------- -------UUG C--------- ---------- -------GG-
    1451  -G-AU----- A-CG-GCC-- ----GG-C-- GU-G-G--AC AGAACCCGGC
    1501  UUAC-AG-GC CG----UCUG GCGGU..... .......... ..........
    1551  .......... ..........
//
LOCUS       B.bronchiseptica       1570 bp
DEFINITION  B.bronchiseptica       1570 bp, 1570 bases, B83A0660 checksum.
ORIGIN      
       1  .....AGGGC A-GAU--CGG GCAAUC-GCG ---GGGG-A- -U--------
      51  ---------- -----GCAA- ---------- ---------- ---A-UC-C-
     101  UUCGAGGAAG GUCCGGACUC -CACA----G GGC-GGGA-U AGC-GGC---
     151  ---------- ---UAACG-- ---------- ------GCC- -GUCCG-GC-
     201  --GAC----- G-CUG-GCGG G--------- ----CUUG-- ----------
     251  --CCCGC--- -CG--GAA-- -A-A-GCCGA G-GAA---CA GGGCC--ACA
     301  GAGACGA--G UCUGU----- ---------- ---------- ----------
     351  -CA------- ---------- ---------U -----GAGGG CGCGCCUGGC
     401  GCGCACCGGC ACGGCCAUCU CCGUGCCG-- --CG------ ----------
     451  ---CCG--UC CG-------- ---------- ---------- ----------
     501  ---------- ---------- ---------- ---------- ----------
     551  ---------- ---------- ---------- ---------G AAA-------
     601  ---------- ---------- ---------- ---------- ----------
     651  ---------- ------CG-G -------G-- CG-------- -----G----
     701  --------C- ---G---G-C ---A-U-G-- -ACA--G--- G-GUGAAAC-
     751  ---------- ---------- ---------- ---------- ----------
     801  ---------- ---------- ---------- ---------- ----------
     851  ---------- ---------- ---------- ---------- ----------
     901  -------GCG G-CAA-CC.. .......... .......... ..........
     951  .......... .......... .......... .......... ..........
    1001  .......... .......... .......... .......... ..........
    1051  .......... .......... .......... .......... ..........
    1101  .......... .......... .......... .......... ..........
    1151  .......... .......... .......... .......... ..........
    1201  .......... .......... .......... .......... ..........
    1251  .......... .......... .......... .......... ..........
    1301  .......... .......... .......... .......... ..........
    1351  .......... .......... .......... .......... ..........
    1401  .......... .......... .......... .......... ..........
    1451  .......... .......... .......... .......... ..........
    1501  .......... .......... .......... .......... ..........
    1551  .......... ..........
//
LOCUS       B.pertussis       1570 bp
DEFINITION  B.pertussis       1570 bp, 1570 bases, 672DE2CD checksum.
ORIGIN      
       1  .....AGGGC A-GAU--CGG GCAAUC-GCG ---GGGG-A- -U--------
      51  ---------- -----GCAA- ---------- ---------- ---A-UC-C-
     101  UUCGAGGAAG GUCCGGACUC -CACA----G GGC-GGGA-U AGC-GGC---
     151  ---------- ---UAACG-- ---------- ------GCC- -GUCCG-GC-
     201  --GAC----- G-CUG-GCGG G--------- ----CUUG-- ----------
     251  --CCCGC--- -CG--GAA-- -A-A-GCCGA G-GAA---CA GGGCC--ACA
     301  GAGACGA--G UCUGU----- ---------- ---------- ----------
     351  -CA------- ---------- ---------U -----GAGGG CGCGCCUGGC
     401  GCGCACCGGC ACGGCCAUCU CCGUGCCG-- --CG------ ----------
     451  ---CCG--UC CG-------- ---------- ---------- ----------
     501  ---------- ---------- ---------- ---------- ----------
     551  ---------- ---------- ---------- ---------G AAA-------
     601  ---------- ---------- ---------- ---------- ----------
     651  ---------- ------CG-G -------G-- CG-------- -----G----
     701  --------C- ---G---G-C ---A-U-G-- -ACA--G--- G-GUGAAAC-
     751  ---------- ---------- ---------- ---------- ----------
     801  ---------- ---------- ---------- ---------- ----------
     851  ---------- ---------- ---------- ---------- ----------
     901  -------GCG G-CAA-CCUC UAUCC---G- GAGCAACAUC AAAU------
     951  ---------- ---------- ---------- -----AGGCA UG-C--GUA-
    1001  -----CGGCC ---------- ---------G UAA------- ----------
    1051  ---------- GGCCG---GG AA---G-GGC G--------- ----------
    1101  ---------- ---------G C-UC------ --CGU-C-C- ----------
    1151  ---------- ---------- -----AA--G -CAUGC---- ----------
    1201  ---------- ---------- ---------- ---------- GGGU--AG-G
    1251  UGGCU----- ---------- ---------- ---------- -GGA-GCG-G
    1301  U-CCA----- --GCAA---- ----UGG-UU C--G-CCA-A GAGGAAUGAU
    1351  UGCC------ -CGCC-G--- GG-------- ---------- ----------
    1401  ---------- -------GAA A--------- ---------- ----------
    1451  ---------- -------C-- ----CC-G-- G--C-G-UAC AGAAUCCGGC
    1501  CUAU-AG-AU CU----GCUC U......... .......... ..........
    1551  .......... ..........
//
LOCUS       T.thioparus       1570 bp
DEFINITION  T.thioparus       1570 bp, 1570 bases, 3BAA44A0 checksum.
ORIGIN      
       1  .......... .......... .......... .......... ..........
      51  .......... .......... .......... .......... ..........
     101  ...gaggaaa guccgggcUC -CACA----G AGC-AGGA-U GCC-GGC---
     151  ---------- ---UAACG-- ---------- ------GCC- -GGACG-CC-
     201  ---------- ---------- ---------- ----GCGA-- ----------
     251  ---------- ---------- -----GGCGA G-GAA---UA GGGCC--ACA
     301  GAGACGA--G CGUAU----- ---------- ---------- ----------
     351  ---------- ---------- ---------- ---------- ----------
     401  ---------- ---------- ---------- ---------- ----------
     451  ---------- ---------- ---------- ---------- ----------
     501  ---------- ---------- ---------- ---------- ----------
     551  ---------- ---------- ---------- ---------U CAG-------
     601  ---------- ---------- ---------- ---------- ----------
     651  ---------- ---------- ---------- ---------- ----------
     701  ---------- ---------- ---------- -UUA--C--- G-GUGAAAC-
     751  ---------- ---------- ---------- ---------- ----------
     801  ---------- ---------- ---------- ---------- ----------
     851  ---------- ---------- ---------- ---------- ----------
     901  -------GCG G-UAA-CCUC CAUCC---G- GAGCAACACC AAAU------
     951  ---------- ---------- ---------- -----AGGCA GG-C--GA--
    1001  ---------- ---------- ---------- ---------- ----------
    1051  ---------- ---------- -U--GA-AGC G--------- ----------
    1101  ---------- ---------G C-UC------ ---GC-U-GA ----------
    1151  ---------- ---------- ---------G -UCUGC---- ----------
    1201  ---------- ---------- ---------- ---------- GGGU--AG-G
    1251  UGGCU----- ---------- ---------- ---------- -UGA-GCC-G
    1301  G-UCA----- --GCAA---- ----UGG-CC G--G-CCU-A GAGGAAUGGU
    1351  UGCCAC---- ---------- ---------- ---------- ----------
    1401  ---------- ---------- ---------- ---------- ----------
    1451  ---------- ---------- ---------- ------CGAC AGAACCCGGC
    1501  UUAC...... .......... .......... .......... ..........
    1551  .......... ..........
//
LOCUS       N.meningitidis-Z2491       1570 bp
DEFINITION  N.meningitidis-Z2491       1570, 1570 bases, 48A5B0FB checksum.
ORIGIN      
       1  .....CGGGA C-GGG--CAG ACAGUC-GCC ---GCGU-A- -U-C---GC-
      51  ---------- -----GUAA- ---------- -----G-G-- --CA-UA-C-
     101  GGGGAGGAAA GUCCGGGCUC -CGCA----G GGU-AGAA-U GCC-GGU---
     151  ---------- ---UAACG-- ---------- ------GCC- -GGGCG-CG-
     201  ---------- ---------- ---------- ----GUAA-- ----------
     251  ---------- ---------- -----CGCGA C-GGA---AA GUGGA--ACA
     301  GAAAGCAAAA CCGCC----- ---------- ---------- ---------G
     351  AUG------- ---------- ---------G -----CU--- ----------
     401  ---------- ---------- ---------- --GC------ ----------
     451  ---------- ---------- ---------- ---------- ----------
     501  ---------- ---------- ---------- ---------- ----------
     551  ---------- ---------- ---------- ---------U UUG-------
     601  ---------- ---------- ---------- ---------- ----------
     651  ---------- ---------- ---------- ---------- ----------
     701  --------G- ---C---A-G ---CAC-A-- -GGCAAG--- G-GUGAAAA-
     751  GGUG------ ---------- ---------- ---------C GGUAAGGGCG
     801  -CACC-G--- CGC---AUU- UGGU------ ---------- ----------
     851  --AACAAUAU --GCG---GC ---------- ---------- ----------
     901  -------AGG C-CAA-ACCC CAUUC---G- GAGCAAGACC AAA-------
     951  ---------- ---------- ---------- -----CAGAA CG-C--AA--
    1001  ---------- ---------- ---------- ---------- ----------
    1051  ---------- ---------- -U--GA-CGC U--------- ----------
    1101  ---------- ---------G C-CC------ ---GC-C-GA ----------
    1151  ---------- ---------- ---------G -CGUUC---- ----------
    1201  ---------- ---------- ---------- ---------- GGGU--AG-G
    1251  UUGCU----- ---------- ---------- ---------- -UGA-GCA-U
    1301  A-CCG----- --GCAA---- ----CGG-UA U--G-CCU-A GAGGAAUGAC
    1351  UGUCCG---- ---------- ---------- ---------- ----------
    1401  ---------- ---------- ---------- ---------- ----------
    1451  ---------- ---------- ---------- ------AGAC AGAACCCGGC
    1501  UUAC-CG-CC UG----UCCG GUGUG..... .......... ..........
    1551  .......... ..........
//
LOCUS       X.fastidiosa       1570 bp
DEFINITION  X.fastidiosa       1570 bp, 1570 bases, 173380F8 checksum.
ORIGIN      
       1  GCGGUGAAGU C-GGC--UGG GCAGUC-GCG ---UCAU-C- -C--------
      51  ---------- -----GAGA- ---------- ---------- ---G-GA-U-
     101  GCCGAGGAAA GUCCGGGCUC -CAUA----G GGC-AAGG-U GCC-AGG---
     151  ---------- ---UAACA-- ---------- ------CCU- -GGGCG-GC-
     201  ---------- ---------- ---------- ----GUGA-- ----------
     251  ---------- ---------- -----GUCGA C-GGA---AA GUGCA--ACA
     301  GAAAGAU--A CCGCC----- ---------- ---------- ----------
     351  -AA------- ---------- ------UAUU -----CC--- ----------
     401  ---------- ---------- ---------- --U------- ----------
     451  ---------- ---------- ---------- ---------- ----------
     501  ---------- ---------- ---------- ---------- ----------
     551  ---------- ---------- ---------- ---------U UCU-------
     601  ---------- ---------- ---------- ---------- ----------
     651  ---------- ---------- ---------- ---------- ----------
     701  ---------- ---A---G-G ---A-U-UC- -GGUAAG--- G-GUGAAAU-
     751  GGUG------ ---------- ---------- ---------C GGUAAGAGCG
     801  -CACC-G--- CGA---GUU- CGGU------ ---------- ----------
     851  --AACGG-AC --CG----GC ---------- ---------- ----------
     901  -------ACG G-CAA-ACCC CACCU---G- GAGCAAGACC AAAU------
     951  ---------- ---------- ---------- -----AGGGA UC-C--U---
    1001  ---------- ---------- ---------- ---------- ----------
    1051  ---------- ---------- AU--GG-UGU G--------- ----------
    1101  ---------- ---------G C-CC------ ---GC-G-CU ----------
    1151  ---------- ---------- ---------G -GAUCC---- ----------
    1201  ---------- ---------- ---------- ---------- GGGU--AG-G
    1251  UUGCU----- ---------- ---------- ---------- -UGA-GCA-C
    1301  C-GUG----- --GUGA---- ----CGC-GG U--G-CCU-A GAUGAAUGGC
    1351  UGUUCA---- ---------- ---------- ---------- ----------
    1401  ---------- ---------- ---------- ---------- ----------
    1451  ---------- ---------- ---------- ------UGAC AGAACCCGGC
    1501  UUAU-AG-GC CG----ACUU CACCGCUUU. .......... ..........
    1551  .......... ..........
//
LOCUS       C.vinosum       1570 bp
DEFINITION  C.vinosum       1570 bp, 1570 bases, DC703A15 checksum.
ORIGIN      
       1  .....GGAGU C-GGC--CAG ACAGUC-GCU ---UCCG-U- -C--------
      51  ---------- -----CUGGU ---------- ---------- ---G-AC-G-
     101  GGGGAGGAAA GUCCGGGCUC -CAUA----G GGC-AGGG-U GCC-AGG---
     151  ---------- ---UAACG-- ---------- ------CCU- -GGGGG-GC-
     201  ---------- ---------- ---------- ----GAGA-- ----------
     251  ---------- ---------- -----GUCCA C-GGA---AA GUGCC--GCA
     301  GAAAAGAU-A CCGCC----- ---------- ---------- --------GA
     351  CCC------- ---------- ---------C -----GU--- ----------
     401  ---------- ---------- ---------- --C------- ----------
     451  ---------- ---------- ---------- ---------- ----------
     501  ---------- ---------- ---------- ---------- ----------
     551  ---------- ---------- ---------- ---------C UCG-------
     601  ---------- ---------- ---------- ---------- ----------
     651  ---------- ---------- ---------- ---------- ----------
     701  ---------- ---G---A-C ---G-G-G-- AGGUAAG--- G-GUGAAAU-
     751  GGUG------ ---------- ---------- ---------C GGUAAGAGCG
     801  -CACC-G--- CGC---UGG- UGGC------ ---------- ----------
     851  --AACAU-CA --GUG---GC ---------- ---------- ----------
     901  -------AGG G-UAA-ACCC CACCC---G- GAGCAAGACC AAAU------
     951  ---------- ---------- ---------- -----AGGGG AA-C--UC--
    1001  -----GCGGC ---------- ---------U UCG------- ----------
    1051  ---------- ACCGC----- -A-GCG-CGC G--------- ----------
    1101  ---------- ---------G C-CC------ ---GC-G-CG U---------
    1151  ---------- ---------- ---------G -UUCCC---- ----------
    1201  ---------- ---------- ---------- ---------- GGGU--AG-G
    1251  UCGCU----- ---------- ---------- ---------- -AGA-GGC-G
    1301  U-GCG----- --GCGA---- ----CGC-AC G--U-CCC-A GAUGAAUGAC
    1351  UGUCCA---- ---------- ---------- ---------- ----------
    1401  ---------- ---------- ---------- ---------- ----------
    1451  ---------- ---------- ---------- ------CGAC AGAACCCGGC
    1501  UUAU-CG-GC CG----ACUC CCUUC..... .......... ..........
    1551  .......... ..........
//
LOCUS       P.aeruginosa       1570 bp
DEFINITION  P.aeruginosa       1570 bp, 1570 bases, 30BAF47B checksum.
ORIGIN      
       1  .....AGAGU C-GAU--UGG ACAGUC-GCU ---GUCG-C- -G-C------
      51  ---------- -----AAUA- ---------- ---------- --GC-GC-G-
     101  GUGGAGGAAA GUCCGGGCUC -CAUA----G GGC-AGAG-U GCC-AGG---
     151  ---------- ---UAACG-- ---------- ------CCU- -GGGAG-GC-
     201  ---------- ---------- ---------- ----GCGA-- ----------
     251  ---------- ---------- -----GCCUA C-GGA---AA GUGCC--ACA
     301  GAAAAUA--A CCGCC----- ---------- ---------- --------UA
     351  AGC------- ---------- ---------G -----C---- ----------
     401  ---------- ---------- ---------- ---------- ----------
     451  ---------- ---------- ---------- ---------- ----------
     501  ---------- ---------- ---------- ---------- ----------
     551  ---------- ---------- ---------- ---------A ACA-------
     601  ---------- ---------- ---------- ---------- ----------
     651  ---------- ---------- ---------- ---------- ----------
     701  ---------- ---------G ---C-G-CC- -GGUAAG--- G-GUGAAAA-
     751  GGUG------ ---------- ---------- ---------C GGUAAGAGCG
     801  -CACC-G--- CAC---GGC- UGGC------ ---------- ----------
     851  --AACAGUGC --GUG---GC ---------- ---------- ----------
     901  -------UAG G-UAA-ACCC CACUC---G- GAGCAAGACC AAAU------
     951  ---------- ---------- ---------- -----AGGAA UC-C--AU--
    1001  ---------- ---------- ---------- ---------- ----------
    1051  ---------- ---------- -U--GG-CGC G--------- ----------
    1101  ---------- ---------G C-CC------ ---GC-G-UU ----------
    1151  ---------- ---------- ---------G -GAUUC---- ----------
    1201  ---------- ---------- ---------- ---------- GGGU--AG-G
    1251  UCGCU----- ---------- ---------- ---------- -UGA-GGC-G
    1301  U-ACA----- --GUGA---- ----UGU-GC G--U-CCC-A GAGGAAUGGC
    1351  UGUCCU---- ---------- ---------- ---------- ----------
    1401  ---------- ---------- ---------- ---------- ----------
    1451  ---------- ---------- ---------- ------CGAC AGAACCCGGC
    1501  UUAU-AG-AU CG----ACUC UCCCA..... .......... ..........
    1551  .......... ..........
//
LOCUS       A.macrocytogenes123       1570 bp
DEFINITION  A.macrocytogenes123       1570 , 1570 bases, 7268617D checksum.
ORIGIN      
       1  .......... .......... .......... .......... ..........
      51  .......... .......... .......... .......... ..........
     101  ...gaggaaa guccgggcUC -CAUA----G GGC-AAAG-U GCC-AGG---
     151  ---------- ---UAACG-- ---------- ------CCU- -GGGAG-GC-
     201  ---------- ---------- ---------- ----GUGA-- ----------
     251  ---------- ---------- -----GCCUA C-GGA---AA GUGCC--ACA
     301  GAAAAUA--A CCGCC----- ---------- ---------- --------UA
     351  AGC------- ---------- ---------G -----C---- ----------
     401  ---------- ---------- ---------- ---------- ----------
     451  ---------- ---------- ---------- ---------- ----------
     501  ---------- ---------- ---------- ---------- ----------
     551  ---------- ---------- ---------- ---------U UCG-------
     601  ---------- ---------- ---------- ---------- ----------
     651  ---------- ---------- ---------- ---------- ----------
     701  ---------- ---------G ---C-G-C-- CGGUAAG--- G-GUGAAAA-
     751  GGUG------ ---------- ---------- ---------C GGUAAGAGCG
     801  -CACC-G--- CAC---GGC- UGGC------ ---------- ----------
     851  --AACAGUUC --GUG---GC ---------- ---------- ----------
     901  -------UAG G-UAA-ACCC CACUU---G- GAGCAAGACC AAAU------
     951  ---------- ---------- ---------- -----AGGGA UC-C--AU--
    1001  ---------- ---------- ---------- ---------- ----------
    1051  ---------- ---------- -C--GG-CGU G--------- ----------
    1101  ---------- ---------G C-CC------ ---GC-G-CU ----------
    1151  ---------- ---------- ---------G -GAUCC---- ----------
    1201  ---------- ---------- ---------- ---------- GGGU--AG-G
    1251  UUGCU----- ---------- ---------- ---------- -AGA-GGC-G
    1301  G-UCA----- --GCGA---- ----UGG-CC G--U-CGU-A GAGGAAUGGC
    1351  UGUCCU---- ---------- ---------- ---------- ----------
    1401  ---------- ---------- ---------- ---------- ----------
    1451  ---------- ---------- ---------- ------CGac agaacccggc
    1501  uua....... .......... .......... .......... ..........
    1551  .......... ..........
//
LOCUS       A.paspali       1570 bp
DEFINITION  A.paspali       1570 bp, 1570 bases, 6046C547 checksum.
ORIGIN      
       1  .......... .......... .......... .......... ..........
      51  .......... .......... .......... .......... ..........
     101  ...gaggaaa guccgggCUC -CAUA----G GGC-AGAG-U GCC-AGG---
     151  ---------- ---UAACG-- ---------- ------CCU- -GGGAG-GC-
     201  ---------- ---------- ---------- ----GCGA-- ----------
     251  ---------- ---------- -----GCCUA C-GGA---AA GUGCC--ACA
     301  GAAAACA--A CCGCC----- ---------- ---------- --------UA
     351  AGC------- ---------- ---------G -----C---- ----------
     401  ---------- ---------- ---------- ---------- ----------
     451  ---------- ---------- ---------- ---------- ----------
     501  ---------- ---------- ---------- ---------- ----------
     551  ---------- ---------- ---------- ---------G CAA-------
     601  ---------- ---------- ---------- ---------- ----------
     651  ---------- ---------- ---------- ---------- ----------
     701  ---------- ---------G ---C-G-C-- CGGUAAG--- G-GUGAAAA-
     751  GGUG------ ---------- ---------- ---------C GGUAAGAGCG
     801  -CACC-G--- CAC---GGC- UGGC------ ---------- ----------
     851  --AACAGUUC --GUG---GC ---------- ---------- ----------
     901  -------UAG G-UAA-ACCC CACUC---G- GAGCAAGACC AAAU------
     951  ---------- ---------- ---------- -----AGGGA UC-C--AU--
    1001  ---------- ---------- ---------- ---------- ----------
    1051  ---------- ---------- -U--GG-CGU G--------- ----------
    1101  ---------- ---------G C-CC------ ---GC-G-CU ----------
    1151  ---------- ---------- ---------G -GAUCC---- ----------
    1201  ---------- ---------- ---------- ---------- GGGU--AG-G
    1251  UUGCU----- ---------- ---------- ---------- -AAA-GGC-G
    1301  G-CCA----- --GCGA---- ----UGG-UC G--U-CGU-A GAGGAAUGAC
    1351  UGUCCU---- ---------- ---------- ---------- ----------
    1401  ---------- ---------- ---------- ---------- ----------
    1451  ---------- ---------- ---------- ------CGac agaacccggc
    1501  uua....... .......... .......... .......... ..........
    1551  .......... ..........
//
LOCUS       A.vinlandii-CA       1570 bp
DEFINITION  A.vinlandii-CA       1570 bp, 1570 bases, E38BFC8B checksum.
ORIGIN      
       1  .......... .......... .......... .......... ..........
      51  .......... .......... .......... .......... ..........
     101  ...gaggaaa guccgggcUC -CAUA----G GGC-AGAG-U GCC-AGG---
     151  ---------- ---UAACG-- ---------- ------CCU- -GGGAG-GC-
     201  ---------- ---------- ---------- ----GCGA-- ----------
     251  ---------- ---------- -----GCCUA C-GGA---AA GUGCC--ACA
     301  GAAAACA--A CCGCC----- ---------- ---------- --------UA
     351  AGC------- ---------- ---------G -----C---- ----------
     401  ---------- ---------- ---------- ---------- ----------
     451  ---------- ---------- ---------- ---------- ----------
     501  ---------- ---------- ---------- ---------- ----------
     551  ---------- ---------- ---------- ---------G CAA-------
     601  ---------- ---------- ---------- ---------- ----------
     651  ---------- ---------- ---------- ---------- ----------
     701  ---------- ---------G ---C-G-C-- CGGUAAG--- G-GUGAAAA-
     751  GGUG------ ---------- ---------- ---------C GGUAAGAGCG
     801  -CACC-G--- CAC---GGC- UGGC------ ---------- ----------
     851  --AACAGUUC --GUG---GC ---------- ---------- ----------
     901  -------UAG G-UAA-ACCC CACUC---G- GAGCAAGACC AAAU------
     951  ---------- ---------- ---------- -----AGGGA UC-C--AU--
    1001  ---------- ---------- ---------- ---------- ----------
    1051  ---------- ---------- -U--GG-CGU G--------- ----------
    1101  ---------- ---------G C-CC------ ---GC-G-CU ----------
    1151  ---------- ---------- ---------G -GAUCC---- ----------
    1201  ---------- ---------- ---------- ---------- GGGU--AG-G
    1251  UUGCU----- ---------- ---------- ---------- -AAA-GGC-G
    1301  G-CCA----- --GCGA---- ----UGG-UC G--U-CGU-A GAGGAAUGAC
    1351  UGCCCU---- ---------- ---------- ---------- ----------
    1401  ---------- ---------- ---------- ---------- ----------
    1451  ---------- ---------- ---------- ------CGac agaacccggc
    1501  uua....... .......... .......... .......... ..........
    1551  .......... ..........
//
LOCUS       A.salinestris-184       1570 bp
DEFINITION  A.salinestris-184       1570 bp, 1570 bases, E48DBDC4 checksum.
ORIGIN      
       1  .......... .......... .......... .......... ..........
      51  .......... .......... .......... .......... ..........
     101  ...gaggaaa guccgggcUC -CAUA----G GGC-AGAG-U GCC-AGG---
     151  ---------- ---UAACG-- ---------- ------CCU- -GGGAG-GC-
     201  ---------- ---------- ---------- ----GCGA-- ----------
     251  ---------- ---------- -----GCCUA C-GGA---AA GUGCC--ACA
     301  GAAAACA--A CCGCC----- ---------- ---------- --------UA
     351  AGC------- ---------- ---------G -----C---- ----------
     401  ---------- ---------- ---------- ---------- ----------
     451  ---------- ---------- ---------- ---------- ----------
     501  ---------- ---------- ---------- ---------- ----------
     551  ---------- ---------- ---------- ---------G CAA-------
     601  ---------- ---------- ---------- ---------- ----------
     651  ---------- ---------- ---------- ---------- ----------
     701  ---------- ---------G ---C-G-C-- CGGUAAG--- G-GUGAAAA-
     751  GGUG------ ---------- ---------- ---------C GGUAAGAGCG
     801  -CACC-G--- CGC---GGC- UGGU------ ---------- ----------
     851  --AACAGUUC --GUG---GC ---------- ---------- ----------
     901  -------UAG G-UAA-ACCC CACUC---G- GAGCAAGACC AAAU------
     951  ---------- ---------- ---------- -----AGGGA UC-C--GU--
    1001  ---------- ---------- ---------- ---------- ----------
    1051  ---------- ---------- -U--GG-CGU G--------- ----------
    1101  ---------- ---------G C-CC------ ---GC-G-CU ----------
    1151  ---------- ---------- ---------G -GAUCC---- ----------
    1201  ---------- ---------- ---------- ---------- GGGU--AG-G
    1251  UUGCU----- ---------- ---------- ---------- -AGA-GGC-G
    1301  G-CCA----- --GUGA---- ----UGG-UC G--U-CGU-A GAGGAAUGAC
    1351  UGUCCU---- ---------- ---------- ---------- ----------
    1401  ---------- ---------- ---------- ---------- ----------
    1451  ---------- ---------- ---------- ------CGac agaacccggc
    1501  uua....... .......... .......... .......... ..........
    1551  .......... ..........
//
LOCUS       A.chroococcum       1570 bp
DEFINITION  A.chroococcum       1570 bp, 1570 bases, D50A406C checksum.
ORIGIN      
       1  .......... .......... .......... .......... ..........
      51  .......... .......... .......... .......... ..........
     101  ...gaggaaa guccgggCUC -CAUA----G GGC-AGAG-U GCC-AGG---
     151  ---------- ---UAACG-- ---------- ------CCU- -GGGAG-GC-
     201  ---------- ---------- ---------- ----GUGA-- ----------
     251  ---------- ---------- -----GCCUA C-GGA---AA GUGCC--ACA
     301  GAAAACA--A CCGCC----- ---------- ---------- --------UA
     351  AGU------- ---------- ---------G -----C---- ----------
     401  ---------- ---------- ---------- ---------- ----------
     451  ---------- ---------- ---------- ---------- ----------
     501  ---------- ---------- ---------- ---------- ----------
     551  ---------- ---------- ---------- ---------G CAA-------
     601  ---------- ---------- ---------- ---------- ----------
     651  ---------- ---------- ---------- ---------- ----------
     701  ---------- ---------G ---C-G-C-- CGGUAAG--- G-GUGAAAA-
     751  GGUG------ ---------- ---------- ---------C GGUAAGAGCG
     801  -CACC-G--- CAC---GGC- UGGC------ ---------- ----------
     851  --AACAGUCC --GUG---GC ---------- ---------- ----------
     901  -------UAG G-UAA-ACCC CACUC---G- GAGCAAGACC AAAU------
     951  ---------- ---------- ---------- -----AGGGA UC-C--GU--
    1001  ---------- ---------- ---------- ---------- ----------
    1051  ---------- ---------- -U--GG-CGU G--------- ----------
    1101  ---------- ---------G C-CC------ ---GC-G-CU ----------
    1151  ---------- ---------- ---------G -GAUCC---- ----------
    1201  ---------- ---------- ---------- ---------- GGGU--AG-G
    1251  UUGCU----- ---------- ---------- ---------- -AGA-GGC-G
    1301  G-CCA----- --GCGA---- ----UGG-UC G--U-CGU-A GAGGAAUGAC
    1351  UGUCCU---- ---------- ---------- ---------- ----------
    1401  ---------- ---------- ---------- ---------- ----------
    1451  ---------- ---------- ---------- ------CGAC AGAAcccggc
    1501  uua....... .......... .......... .......... ..........
    1551  .......... ..........
//
LOCUS       P.stutzeri       1570 bp
DEFINITION  P.stutzeri       1570 bp, 1570 bases, 7E807E0B checksum.
ORIGIN      
       1  .......... .......... .......... .......... ..........
      51  .......... .......... .......... .......... ..........
     101  ...gaggaaa guccgggCUC -CAUA----G GGC-AAAG-U GCC-AGG---
     151  ---------- ---UAACG-- ---------- ------CCU- -GGGAG-GC-
     201  ---------- ---------- ---------- ----GUGA-- ----------
     251  ---------- ---------- -----GCCUA C-GGA---AA GUGCC--ACA
     301  GAAAAUA--A CCGCC----- ---------- ---------- --------UA
     351  AGC------- ---------- ---------G -----C---- ----------
     401  ---------- ---------- ---------- ---------- ----------
     451  ---------- ---------- ---------- ---------- ----------
     501  ---------- ---------- ---------- ---------- ----------
     551  ---------- ---------- ---------- ---------U UCG-------
     601  ---------- ---------- ---------- ---------- ----------
     651  ---------- ---------- ---------- ---------- ----------
     701  ---------- ---------G ---C-G-C-- CGGUAAG--- G-GUGAAAA-
     751  GGUG------ ---------- ---------- ---------C GGUAAGAGCG
     801  -CACC-G--- CAC---GGC- UGGC------ ---------- ----------
     851  --AACAGUCC --GUG---GC ---------- ---------- ----------
     901  -------UAG G-UAA-ACCC CACUU---G- GAGCAAGACC AAAU------
     951  ---------- ---------- ---------- -----AGGGA UC-C--AU--
    1001  ---------- ---------- ---------- ---------- ----------
    1051  ---------- ---------- -U--GG-CGU G--------- ----------
    1101  ---------- ---------G C-CC------ ---GC-G-CU ----------
    1151  ---------- ---------- ---------G -GAUCC---- ----------
    1201  ---------- ---------- ---------- ---------- GGGU--AG-G
    1251  UUGCU----- ---------- ---------- ---------- -AGA-GGC-A
    1301  G-UCA----- --GUGA---- ----UGG-CU G--U-CGU-A GAGGAAUGGC
    1351  UGUCCU---- ---------- ---------- ---------- ----------
    1401  ---------- ---------- ---------- ---------- ----------
    1451  ---------- ---------- ---------- ------CGAC AGAAcccggc
    1501  uua....... .......... .......... .......... ..........
    1551  .......... ..........
//
LOCUS       P.putida       1570 bp
DEFINITION  P.putida       1570 bp, 1570 bases, 8E9E63B4 checksum.
ORIGIN      
       1  .......... .......... .......... .......... ..........
      51  .......... .......... .......... .......... ..........
     101  ...gaggaaa guccgggCUC -CAUA----G GGC-AGAG-U GCC-AGG---
     151  ---------- ---UAACG-- ---------- ------CCU- -GGGAG-GC-
     201  ---------- ---------- ---------- ----GCGA-- ----------
     251  ---------- ---------- -----GCCUA C-GGA---AA GUGCC--ACA
     301  GAAAAUA--A CCGCC----- ---------- ---------- --------UA
     351  AGC------- ---------- ---------A -----C---- ----------
     401  ---------- ---------- ---------- ---------- ----------
     451  ---------- ---------- ---------- ---------- ----------
     501  ---------- ---------- ---------- ---------- ----------
     551  ---------- ---------- ---------- ---------U UCG-------
     601  ---------- ---------- ---------- ---------- ----------
     651  ---------- ---------- ---------- ---------- ----------
     701  ---------- ---------G ---U-G-C-- CGGUAAG--- G-GUGAAAA-
     751  GGUG------ ---------- ---------- ---------C GGUAAGAGCG
     801  -CACC-G--- CAC---GGC- UGGC------ ---------- ----------
     851  --AACAGUUC --GUG---GC ---------- ---------- ----------
     901  -------UAG G-UAA-ACCC CACUC---G- GAGCAAGACC AAAU------
     951  ---------- ---------- ---------- -----AGGGU UC-C--AU--
    1001  ---------- ---------- ---------- ---------- ----------
    1051  ---------- ---------- CA--GG-CGU G--------- ----------
    1101  ---------- ---------G C-CC------ ---GC-G-UC ----------
    1151  ---------- ---------- ---------G -GAACC---- ----------
    1201  ---------- ---------- ---------- ---------- GGGU--AG-G
    1251  UUGCU----- ---------- ---------- ---------- -AGA-GGC-G
    1301  U-CCA----- --GUGA---- ----UGG-CC G--U-CGU-A GAGGAAUGAC
    1351  UGUCCU---- ---------- ---------- ---------- ----------
    1401  ---------- ---------- ---------- ---------- ----------
    1451  ---------- ---------- ---------- ------CGAC AGAAcccggc
    1501  uua....... .......... .......... .......... ..........
    1551  .......... ..........
//
LOCUS       P.azotoformans       1570 bp
DEFINITION  P.azotoformans       1570 bp, 1570 bases, 56E93F6A checksum.
ORIGIN      
       1  .......... .......... .......... .......... ..........
      51  .......... .......... .......... .......... ..........
     101  ...gaggaaa guccgggCUC -CAUA----G GGC-GAAG-U GCC-AGG---
     151  ---------- ---UAAUG-- ---------- ------CCU- -GGGAG-GC-
     201  ---------- ---------- ---------- ----GUGA-- ----------
     251  ---------- ---------- -----GCCUA C-GGA---AA GUGCC--ACA
     301  GAAAAUA--A CCGCC----- ---------- ---------- --------UA
     351  AGC------- ---------- ---------A -----C---- ----------
     401  ---------- ---------- ---------- ---------- ----------
     451  ---------- ---------- ---------- ---------- ----------
     501  ---------- ---------- ---------- ---------- ----------
     551  ---------- ---------- ---------- ---------U UCG-------
     601  ---------- ---------- ---------- ---------- ----------
     651  ---------- ---------- ---------- ---------- ----------
     701  ---------- ---------G ---U-G-C-- CGGUAAG--- G-GUGAAAA-
     751  GGUG------ ---------- ---------- ---------C GGUAAGAGCG
     801  -CACC-G--- CAC---GAC- UGGC------ ---------- ----------
     851  --AACAGUUC --GUG---GC ---------- ---------- ----------
     901  -------UAG G-UAA-ACCC CACUU---G- GAGCAAGACC AAAU------
     951  ---------- ---------- ---------- -----AGGGU CC-C--A---
    1001  ---------- ---------- ---------- ---------- ----------
    1051  ---------- ---------- -A--GG-CGU G--------- ----------
    1101  ---------- ---------G C-CC------ ---GC-G-CU ----------
    1151  ---------- ---------- ---------G -GGACC---- ----------
    1201  ---------- ---------- ---------- ---------- GGGU--AG-G
    1251  UUGCU----- ---------- ---------- ---------- -AAA-GAU-G
    1301  U-CCA----- --GUGA---- ----UGG-CC A--U-CGU-A GACGAAUGAC
    1351  UGUUCA---- ---------- ---------- ---------- ----------
    1401  ---------- ---------- ---------- ---------- ----------
    1451  ---------- ---------- ---------- ------AGAC AGAAcccggc
    1501  uua....... .......... .......... .......... ..........
    1551  .......... ..........
//
LOCUS       P.fluorescens       1570 bp
DEFINITION  P.fluorescens       1570 bp, 1570 bases, E519C036 checksum.
ORIGIN      
       1  .....AGAGU C-GAU--UGG ACAGUC-GCU ---GCCC-U- -C-U---AU-
      51  ---------- -----GAAA- ---------- -----A-U-- -UAG-GG-G-
     101  GGGGAGGAAA GUCCGGGCUC -CAUA----G GGC-GAAG-U GCC-AGG---
     151  ---------- ---UAAUG-- ---------- ------CCU- -GGGGG-GC-
     201  ---------- ---------- ---------- ----GUGA-- ----------
     251  ---------- ---------- -----GCCUA C-GGA---AA GUGCC--ACA
     301  GAAAAUA--A CCGCC----- ---------- ---------- --------UA
     351  AGC------- ---------- ---------A -----C---- ----------
     401  ---------- ---------- ---------- ---------- ----------
     451  ---------- ---------- ---------- ---------- ----------
     501  ---------- ---------- ---------- ---------- ----------
     551  ---------- ---------- ---------- ---------U UCG-------
     601  ---------- ---------- ---------- ---------- ----------
     651  ---------- ---------- ---------- ---------- ----------
     701  ---------- ---------G ---U-G-CC- -GGUAAG--- G-GUGAAAA-
     751  GGUG------ ---------- ---------- ---------C GGUAAGAGCG
     801  -CACC-G--- CAC---GAC- UGGC------ ---------- ----------
     851  --AACAGUUC --GUG---GC ---------- ---------- ----------
     901  -------UAG G-UAA-ACCC CACUU---G- GAGCAAGACC AAAU------
     951  ---------- ---------- ---------- -----AGGGU UC-C--A---
    1001  ---------- ---------- ---------- ---------- ----------
    1051  ---------- ---------- -A--GG-CGU G--------- ----------
    1101  ---------- ---------G C-CC------ ---GC-G-CU ----------
    1151  ---------- ---------- ---------G -GAACC---- ----------
    1201  ---------- ---------- ---------- ---------- GGGU--AG-G
    1251  UUGCU----- ---------- ---------- ---------- -AAA-GAU-G
    1301  U-CCA----- --GUGA---- ----UGG-CC A--U-CGU-A GACGAAUGAC
    1351  UGUUCA---- ---------- ---------- ---------- ----------
    1401  ---------- ---------- ---------- ---------- ----------
    1451  ---------- ---------- ---------- ------AGAC AGAACCCGGC
    1501  UUAU-AG-AU CG----ACUC UCCAC..... .......... ..........
    1551  .......... ..........
//
LOCUS       S.putrefaciens       1570 bp
DEFINITION  S.putrefaciens       1570 bp, 1570 bases, 108EB32D checksum.
ORIGIN      
       1  .....CGAGU U-GGC--CAG ACAGUC-GCC ---GCGU-U- -C--------
      51  ---------- -----GCAA- ---------- ---------- ---G-AA-C-
     101  GGGGAGGAAA GUCCGGGCUU -CAAA----G AGC-AGGG-U GCC-AGG---
     151  ---------- ---UAACG-- ---------- ------CCU- -GGGCG-GU-
     201  ---------- ---------- ---------- ----GUGA-- ----------
     251  ---------- ---------- -----ACCGA C-GAC---AA GUGCA--ACA
     301  GAGAGGAG-A CCGCC----- ---------- ---------- ----------
     351  -AU------- ---------- ---------C -----AU--- ----------
     401  ---------- ---------- ---------- --AG------ ----------
     451  ---C------ ---------- ---------- ---------- ----------
     501  ---------- ---------- ---------- ---------- ----------
     551  ---------- ---------- ---------- ---------C UCG-------
     601  ---------- ---------- ---------- ---------- ----------
     651  ---------- ---------- ---------- ---------- -----G----
     701  --------C- ---U---A-A ---G-G-U-- -GGUAAG--- G-GUGAAAG-
     751  GGUG------ ---------- ---------- ---------C GGUAAGAGCG
     801  -CACC-G--- UGC---GGC- UAGC------ ---------- ----------
     851  --AAUAGUCC --GUA---GC ---------- ---------- ----------
     901  -------AAG G-UAA-ACUC CACCC---G- AAGCAAGACC AAAU------
     951  ---------- ---------- ---------- -----AGGGU UC-C--GU--
    1001  ---------- ---------- ---------- ---------- ----------
    1051  ---------- ---------- AU--GG-CGU G--------- ----------
    1101  ---------- ---------G C-UC------ ---GC-G-UU ----------
    1151  ---------- ---------- ---------G -GAACC---- ----------
    1201  ---------- ---------- ---------- ---------- GGGU--AG-G
    1251  UCGCU----- ---------- ---------- ---------- -UGA-GCC-U
    1301  G-UGA----- --GCGA---- ----UUG-CA G--G-CCU-A GAUGAAUGAC
    1351  UGUCCA---- ---------- ---------- ---------- ----------
    1401  ---------- ---------- ---------- ---------- ----------
    1451  ---------- ---------- ---------- ------CGAC AGGACCCGGC
    1501  UUAU-CG-GC CA----ACUC AACCU..... .......... ..........
    1551  .......... ..........
//
LOCUS       V.cholera       1570 bp
DEFINITION  V.cholera       1570 bp, 1570 bases, 955AD49A checksum.
ORIGIN      
       1  ....AGUUGA C-UGG--GUA GUCGCU-GCC ---UUAU-U- -G-A---CGU
      51  C-CCUUGG-C ----CUAUC- -----GCCAG GGAGACUG-- --AU-AA-G-
     101  GGGGAGGAAA GUCCGGGCUC -CAUA----G AGC-AGGG-U GCC-AGG---
     151  ---------- ---UAACG-- ---------- ------CCU- -GGGGG-GC-
     201  ---------- ---------- ---------- ----GCAA-- ----------
     251  ---------- ---------- -----GCCUA C-GAC---AA GUGCA--ACA
     301  GAGAGCAA-A CCGCC----- ---------- ---------- ---------G
     351  AUG------- ---------- ---------G -----CC--- ----------
     401  ---------- ---------- ---------- --UC------ ----------
     451  ---UCU---- ---------- ---------- ---------- ----------
     501  ---------- ---------- ---------- ---------- ----------
     551  ---------- ---------- ---------- ---------- UCG-------
     601  ---------- ---------- ---------- ---------- ----------
     651  ---------- ---------- ---------- GG-------- -----A----
     701  --------U- ---G---G-G --AU-C-A-- -GGUAAG--- G-GUGAAAG-
     751  GGUG------ ---------- ---------- ---------C GGUAAGAGCG
     801  -CACC-G--- UGC---GAC- UGGC------ ---------- ----------
     851  --AACAGUUC --GUA---GC ---------- ---------- ----------
     901  -------AGG G-UAA-ACUC CACCC---G- GAGCAAGACC AAAU------
     951  ---------- ---------- ---------- -----AGGCC UC-C--AC--
    1001  ---------- ---------- ---------- ---------- ----------
    1051  ---------- ---------- -A-UAG-CGU U--------- ----------
    1101  ---------- ---------G C-UC------ ---GC-G-UU A---------
    1151  ---------- ---------- ---------G -GAGGC---- ----------
    1201  ---------- ---------- ---------- ---------- GGGU--AG-G
    1251  UUGCU----- ---------- ---------- ---------- -UGA-GCC-A
    1301  G-UGA----- --GUGA---- ----UUG-CU G--G-CCU-A GAGGAAUGGC
    1351  UACU------ -ACCG-C--- ---------- ---------- ----------
    1401  ---------- -------GCA A--------- ---------- ----------
    1451  ---------- ---------- -----G-C-- G--G-A--AC AGAACCCGGC
    1501  UUAU-AC-GU CG----ACUC CACCU..... .......... ..........
    1551  .......... ..........
//
LOCUS       E.coli       1570 bp
DEFINITION  E.coli       1570 bp, 1570 bases, 7EA13351 checksum.
ORIGIN      
       1  .....GAAGC U-GAC--CAG ACAGUC-GCC ---GCUU-C- -G-U---CGU
      51  CGUCCUC--- -----UUCG- -------GGG G-AGAC-G-- -GGC-GG-A-
     101  GGGGAGGAAA GUCCGGGCUC -CAUA----G GGC-AGGG-U GCC-AGG---
     151  ---------- ---UAACG-- ---------- ------CCU- -GGGGG-G--
     201  ---------- ---------- ---------- ----GAAA-- ----------
     251  ---------- ---------- ------CCCA C-GAC---CA GUGCA--ACA
     301  GAGAGCAA-A CCGCC----- ---------- ---------- ---------G
     351  AUG------- ---------- ---------G -----CC--- ----------
     401  ---------- ---------- ---------- --CG------ ----------
     451  ---C------ ---------- ---------- ---------- ----------
     501  ---------- ---------- ---------- ---------- ----------
     551  ---------- ---------- ---------- ---------G CAA-------
     601  ---------- ---------- ---------- ---------- ----------
     651  ---------- ---------- ---------- ---------- -----G----
     701  --------C- ---G---G-G --AU-C-A-- -GGUAAG--- G-GUGAAAG-
     751  GGUG------ ---------- ---------- ---------C GGUAAGAGCG
     801  -CACC-G--- CGC---GGC- UGGU------ ---------- ----------
     851  --AACAGUCC --GUG---GC ---------- ---------- ----------
     901  -------ACG G-UAA-ACUC CACCC---G- GAGCAAGGCC AAAU------
     951  ---------- ---------- ---------- -----AGGGG UU-C--AU--
    1001  ---------- ---------- ---------- ---------- ----------
    1051  ---------- ---------- AA--GG-UAC G--------- ----------
    1101  ---------- ---------G C-CC------ ---GU-A-CU ----------
    1151  ---------- ---------- ---------G -AACCC---- ----------
    1201  ---------- ---------- ---------- ---------- GGGU--AG-G
    1251  CUGCU----- ---------- ---------- ---------- -UGA-GCC-A
    1301  G-UGA----- --GCGA---- ----UUG-CU G--G-CCU-A GAUGAAUGAC
    1351  UGUCCA---- ---------- ---------- ---------- ----------
    1401  ---------- ---------- ---------- ---------- ----------
    1451  ---------- ---------- ---------- ------CGAC AGAACCCGGC
    1501  UUAU-CG-GU CA----GUUU CACCU..... .......... ..........
    1551  .......... ..........
//
LOCUS       S.typhi       1570 bp
DEFINITION  S.typhi       1570 bp, 1570 bases, 54240685 checksum.
ORIGIN      
       1  .....GAAGC U-GAC--CAG ACAGUC-GCC ---GCUU-C- -G-U---CGU
      51  CGUCCU---- -----UUCG- --------GG G-AGAC-G-- -GGC-GG-A-
     101  GGGGAGGAAA GUCCGGGCUC -CAUA----G GGC-AGGG-U GCC-AGG---
     151  ---------- ---UAACG-- ---------- ------CCU- -GGGGG-G--
     201  ---------- ---------- ---------- ---GGAAA-- ----------
     251  ---------- ---------- ------CCCA C-GAC---CA GUGCA--ACA
     301  GAGAGCAA-A CCGCC----- ---------- ---------- ---------G
     351  AUG------- ---------- ---------G -----CC--- ----------
     401  ---------- ---------- ---------- --CA------ ----------
     451  ---C------ ---------- ---------- ---------- ----------
     501  ---------- ---------- ---------- ---------- ----------
     551  ---------- ---------- ---------- ---------G CAA-------
     601  ---------- ---------- ---------- ---------- ----------
     651  ---------- ---------- ---------- ---------- -----G----
     701  --------U- ---G---G-G --AU-C-A-- -GGUAAG--- G-GUGAAAG-
     751  GGUG------ ---------- ---------- ---------C GGUAAGAGCG
     801  -CACC-G--- CGC---GGC- UGGU------ ---------- ----------
     851  --AACAGUCC --GUG---GC ---------- ---------- ----------
     901  -------ACG G-UAA-ACUC CACCC---G- GAGCAAGGCC AAAU------
     951  ---------- ---------- ---------- -----AGGGG UU-C--AU--
    1001  ---------- ---------- ---------- ---------- ----------
    1051  ---------- ---------- AA--GG-UAC G--------- ----------
    1101  ---------- ---------G C-CC------ ---GU-A-CU ----------
    1151  ---------- ---------- ---------G -AACCC---- ----------
    1201  ---------- ---------- ---------- ---------- GGGU--AG-G
    1251  CUGCU----- ---------- ---------- ---------- -UGA-GCC-A
    1301  G-UGA----- --GCGA---- ----UUG-CU G--G-CCU-A GAUGAAUGAC
    1351  UGUCCA---- ---------- ---------- ---------- ----------
    1401  ---------- ---------- ---------- ---------- ----------
    1451  ---------- ---------- ---------- ------CGAC AGAACCCGGC
    1501  UUAU-CG-GU CA----GUUU CAC....... .......... ..........
    1551  .......... ..........
//
LOCUS       L.adecarboxylata       1570 bp
DEFINITION  L.adecarboxylata       1570 bp, 1570 bases, A79ED2E6 checksum.
ORIGIN      
       1  .......... .......... .......... .......... ..........
      51  .......... .......... .......... .......... ..........
     101  ...gaggaaa guccgggcUC -CAUA----G GGC-AGGG-U GCC-AGG---
     151  ---------- ---UAACG-- ---------- ------CCU- -GGGGG-G--
     201  ---------- ---------- ---------- ----GAAA-- ----------
     251  ---------- ---------- ------CCCA C-GAC---CA GUGCA--ACA
     301  GAGAGCAA-A CCGCC----- ---------- ---------- ---------G
     351  AUG------- ---------- ---------G -----CC--- ----------
     401  ---------- ---------- ---------- --CA------ ----------
     451  ---C------ ---------- ---------- ---------- ----------
     501  ---------- ---------- ---------- ---------- ----------
     551  ---------- ---------- ---------- ---------G CAA-------
     601  ---------- ---------- ---------- ---------- ----------
     651  ---------- ---------- ---------- ---------- -----G----
     701  --------U- ---G---G-G --AU-C-A-- -GGUAAG--- G-GUGAAAG-
     751  GGUG------ ---------- ---------- ---------C GGUAAGAGCG
     801  -CACC-G--- CGC---GGC- UGGU------ ---------- ----------
     851  --AACAGUCC --GUG---GC ---------- ---------- ----------
     901  -------ACG G-UAA-ACUC CACCC---G- GAGCAAGGCC AAAU------
     951  ---------- ---------- ---------- -----AGGGG UU-C--AC--
    1001  ---------- ---------- ---------- ---------- ----------
    1051  ---------- ---------- AU--GG-UAC G--------- ----------
    1101  ---------- ---------G C-CC------ ---GU-A-CU ----------
    1151  ---------- ---------- ---------G -AACCC---- ----------
    1201  ---------- ---------- ---------- ---------- GGGU--AG-G
    1251  CUGCU----- ---------- ---------- ---------- -UGA-GCC-A
    1301  G-UGA----- --GCGA---- ----UUG-CU G--G-CCU-A GAUAAUGACU
    1351  GUUCAA---- ---------- ---------- ---------- ----------
    1401  ---------- ---------- ---------- ---------- ----------
    1451  ---------- ---------- ---------- ------CGac agaanccggc
    1501  uua....... .......... .......... .......... ..........
    1551  .......... ..........
//
LOCUS       K.pneumoniae       1570 bp
DEFINITION  K.pneumoniae       1570 bp, 1570 bases, 8BB37144 checksum.
ORIGIN      
       1  .....GAAGC U-GAC--CAG ACAGUC-GCC ---GCUU-C- -G-U---CGU
      51  CGUCCUCC-- -----UUCG- ------GGGG G-AGAC-G-- -GGC-GG-A-
     101  GGGGAGGAAA GUCCGGGCUC -CAUA----G GGC-AAGG-U GCC-AGG---
     151  ---------- ---UAACG-- ---------- ------CCU- -GGGGG-GU-
     201  --G------- ---------- ---------- ----UCAC-- ----------
     251  ---------- ---------- ---G-ACCCA C-GAC---CA GUGCA--ACA
     301  GAGAGCAA-A CCGCC----- ---------- ---------- ---------G
     351  AUG------- ---------- ---------G -----CC--- ----------
     401  ---------- ---------- ---------- --CG------ ----------
     451  ---C------ ---------- ---------- ---------- ----------
     501  ---------- ---------- ---------- ---------- ----------
     551  ---------- ---------- ---------- ---------G CAA-------
     601  ---------- ---------- ---------- ---------- ----------
     651  ---------- ---------- ---------- ---------- -----G----
     701  --------C- ---G---G-G --AU-C-A-- -GGUAAG--- G-GUGAAAG-
     751  GGUG------ ---------- ---------- ---------C GGUAAGAGCG
     801  -CACC-G--- CGC---GGC- UGGU------ ---------- ----------
     851  --AACAGUCC --GCG---GC ---------- ---------- ----------
     901  -------ACG G-UAA-ACUC CACCC---G- GAGCAAGGCC AAAU------
     951  ---------- ---------- ---------- -----AGGGG UU-C--AU--
    1001  ---------- ---------- ---------- ---------- ----------
    1051  ---------- ---------- AA--GG-UAC G--------- ----------
    1101  ---------- ---------G C-CC------ ---GU-A-CU ----------
    1151  ---------- ---------- ---------G -AACCC---- ----------
    1201  ---------- ---------- ---------- ---------- GGGU--AG-G
    1251  CUGCU----- ---------- ---------- ---------- -UGA-GCC-A
    1301  G-UGA----- --GCGA---- ----UUG-CU G--G-CCU-A GAUGAAUGAC
    1351  UGUCCA---- ---------- ---------- ---------- ----------
    1401  ---------- ---------- ---------- ---------- ----------
    1451  ---------- ---------- ---------- ------CGAC AGAACCCGGC
    1501  UUAU-CG-GU CA----GUUU CACCU..... .......... ..........
    1551  .......... ..........
//
LOCUS       S.marcescens       1570 bp
DEFINITION  S.marcescens       1570 bp, 1570 bases, B8EFD2BA checksum.
ORIGIN      
       1  .....GGAGU U-GAC--CAG ACAGUC-GCC ---GCUU-C- -A-U---UGC
      51  CGUCCUC--- -----UUCG- -------GGG G-AGAC-A-- -GAU-GG-A-
     101  GGGGAGGAAA GUCCGGGCUC -CAUA----G GGC-AGGG-U GCC-AGG---
     151  ---------- ---UAACG-- ---------- ------CCU- -GGGAG-GC-
     201  ---------- ---------- ---------- ----GCAA-- ----------
     251  ---------- ---------- -----GCCUA C-GAC---UA GUGCA--ACA
     301  GAGAGCAA-A CCGCC----- ---------- ---------- ---------G
     351  AUG------- ---------- ---------G -----CC--- ----------
     401  ---------- ---------- ---------- --CG------ ----------
     451  ---C------ ---------- ---------- ---------- ----------
     501  ---------- ---------- ---------- ---------- ----------
     551  ---------- ---------- ---------- ---------G CAA-------
     601  ---------- ---------- ---------- ---------- ----------
     651  ---------- ---------- ---------- ---------- -----G----
     701  --------C- ---G---G-G --AU-C-A-- -GGUAAG--- G-GUGAAAG-
     751  GGUG------ ---------- ---------- ---------C GGUAAGAGCG
     801  -CACC-G--- CGC---GGC- UGGU------ ---------- ----------
     851  --AACAGUUC --GUG---GC ---------- ---------- ----------
     901  -------ACG G-UAA-ACUC CACCC---G- GAGCAAGGCC AAAU------
     951  ---------- ---------- ---------- -----AGGGG UU-C--AC--
    1001  ---------- ---------- ---------- ---------- ----------
    1051  ---------- ---------- AU--GG-UAC G--------- ----------
    1101  ---------- ---------G C-CC------ ---GU-A-CU ----------
    1151  ---------- ---------- ---------G -AACCC---- ----------
    1201  ---------- ---------- ---------- ---------- GGGU--AG-G
    1251  CUGCU----- ---------- ---------- ---------- -UGA-GCC-A
    1301  G-UGA----- --GCGA---- ----UUG-CU G--G-CCU-A GAGGAAUGAC
    1351  UGUCCA---- ---------- ---------- ---------- ----------
    1401  ---------- ---------- ---------- ---------- ----------
    1451  ---------- ---------- ---------- ------CGAC AGAACCCGGC
    1501  UUAU-CG-GU CA----ACUC CCUC...... .......... ..........
    1551  .......... ..........
//
LOCUS       S.liquefaciens       1570 bp
DEFINITION  S.liquefaciens       1570 bp, 1570 bases, 5E08FAEF checksum.
ORIGIN      
       1  .......... .......... .......... .......... ..........
      51  .......... .......... .......... .......... ..........
     101  ...gaggaaa guccgggcUC -CAUA----G GGC-AGGG-U GCC-AGG---
     151  ---------- ---UAACG-- ---------- ------CCU- -GGGAG-GC-
     201  ---------- ---------- ---------- ----GCAA-- ----------
     251  ---------- ---------- -----GCCUA C-GAC---UA GUGCA--ACA
     301  GAGAGCAA-A CCGCC----- ---------- ---------- ---------G
     351  AUG------- ---------- ---------G -----CC--- ----------
     401  ---------- ---------- ---------- --CG------ ----------
     451  ---C------ ---------- ---------- ---------- ----------
     501  ---------- ---------- ---------- ---------- ----------
     551  ---------- ---------- ---------- ---------G CAA-------
     601  ---------- ---------- ---------- ---------- ----------
     651  ---------- ---------- ---------- ---------- -----G----
     701  --------C- ---G---G-G --AU-C-A-- -GGUAAG--- G-GUGAAAG-
     751  GGUG------ ---------- ---------- ---------C GGUAAGAGCG
     801  -CACC-G--- CGC---GAC- UGGC------ ---------- ----------
     851  --AACAGUUC --GUG---GC ---------- ---------- ----------
     901  -------ACG G-UAA-ACUC CACCC---G- GAGCAAGGCC AAAU------
     951  ---------- ---------- ---------- -----AGGGG UU-C--AC--
    1001  ---------- ---------- ---------- ---------- ----------
    1051  ---------- ---------- AU--GG-UAC G--------- ----------
    1101  ---------- ---------G C-CC------ ---GU-A-CU ----------
    1151  ---------- ---------- ---------G -AACCC---- ----------
    1201  ---------- ---------- ---------- ---------- GGGU--AG-G
    1251  CUGCU----- ---------- ---------- ---------- -UGA-GCC-A
    1301  G-UGA----- --GCGA---- ----UUG-CU G--G-CCU-A GAGGAAUGAC
    1351  UGUCCA---- ---------- ---------- ---------- ----------
    1401  ---------- ---------- ---------- ---------- ----------
    1451  ---------- ---------- ---------- ------CGac agaacccggc
    1501  uua....... .......... .......... .......... ..........
    1551  .......... ..........
//
LOCUS       Y.pestis       1570 bp
DEFINITION  Y.pestis       1570 bp, 1570 bases, 90317278 checksum.
ORIGIN      
       1  .....GGAGU U-GAC--UAG ACAGUC-GCC ---GCUU-C- -A-C---UGC
      51  CGUCCCU--- -----UUCG- -------GGG G-AGAC-A-- -GGU-GG-A-
     101  GGGGAGGAAA GUCCGGGCUC -CAUA----G GGC-AGGG-U GCC-AGG---
     151  ---------- ---UAACG-- ---------- ------CCU- -GGGAG-GC-
     201  ---------- ---------- ---------- ----GCAA-- ----------
     251  ---------- ---------- -----GCCUA C-GAC---AA GUGCA--ACA
     301  GAGAGCAA-A CCGCC----- ---------- ---------- ---------G
     351  AUG------- ---------- ---------G -----CC--- ----------
     401  ---------- ---------- ---------- --CA------ ----------
     451  ---C------ ---------- ---------- ---------- ----------
     501  ---------- ---------- ---------- ---------- ----------
     551  ---------- ---------- ---------- ---------G CAA-------
     601  ---------- ---------- ---------- ---------- ----------
     651  ---------- ---------- ---------- ---------- -----G----
     701  --------U- ---G---G-G --AU-C-A-- -GGUAAG--- G-GUGAAAG-
     751  GGUG------ ---------- ---------- ---------C GGUAAGAGCG
     801  -CACC-G--- CGC---GGC- UGGC------ ---------- ----------
     851  --AACAGUUC --GUG---GC ---------- ---------- ----------
     901  -------AUG G-UAA-ACUC CACCC---G- GAGCAAGGCC AAAU------
     951  ---------- ---------- ---------- -----AGGGG UU-C--GC--
    1001  ---------- ---------- ---------- ---------- ----------
    1051  ---------- ---------- AU--GG-UAC G--------- ----------
    1101  ---------- ---------G C-CC------ ---GU-A-CU ----------
    1151  ---------- ---------- ---------G -AACCC---- ----------
    1201  ---------- ---------- ---------- ---------- GGGU--AG-G
    1251  CUGCU----- ---------- ---------- ---------- -UGA-GCC-A
    1301  G-UGA----- --GCGA---- ----UUG-CU G--G-CCU-A GAGGAAUGAC
    1351  UGUCCA---- ---------- ---------- ---------- ----------
    1401  ---------- ---------- ---------- ---------- ----------
    1451  ---------- ---------- ---------- ------CGAC AGAACCCGGC
    1501  UUAC-CG-GU CA----ACUC CAC....... .......... ..........
    1551  .......... ..........
//
LOCUS       Buchnera-APS       1570 bp
DEFINITION  Buchnera-APS       1570 bp, 1570 bases, 50E8619E checksum.
ORIGIN      
       1  ..UGAAGUUG A-CUA--AAA ACAGUC-GCU ---GUUU-A- -G-U---UU-
      51  ---------- -----UUAA- ---------- -------A-- -AAU-UA-A-
     101  AAAGAGGAAA GUCCGGGCUC -CAUA----G AGC-AGGG-U GCC-AGA---
     151  ---------- ---UAACA-- ---------- ------UCU- -GGAAA-GC-
     201  ---------- ---------- ---------- ----GUGA-- ----------
     251  ---------- ---------- -----GCUUA U-GAC---UA GUGCA--ACA
     301  GAAAAUAA-A CCACC----- ---------- ---------- ----------
     351  -UA------- ---------- ---------U -----UU--- ----------
     401  ---------- ---------- ---------- --UG------ ----------
     451  ---UA----- ---------- ---------- ---------- ----------
     501  ---------- ---------- ---------- ---------- ----------
     551  ---------- ---------- ---------- ---------- AUA-------
     601  ---------- ---------- ---------- ---------- ----------
     651  ---------- ---------- ---------- -U-------- -----A----
     701  --------U- ---A---A-A --AA-U-A-- UGGCCAG--- G-GUGAAAA-
     751  GGCG------ ---------- ---------- ---------U GGUAAGAGCA
     801  -CACC-G--- CAU---AAU- UGGU------ ---------- ----------
     851  --AACAAUUC --AUG---GC ---------- ---------- ----------
     901  -------AUG G-UAA-ACUC CACCC---G- GAGCAAAGCC AAAU------
     951  ---------- ---------- ---------- -----AUAGG AU-A--AAUU
    1001  ---------- ---------- ---------- ---------- ----------
    1051  ---------- ---------U UU--UG-UAC U--------- ----------
    1101  ---------- ---------G C-UC------ ---GU-A-CU ----------
    1151  ---------- ---------- ---UCUU--A -AACCU---- ----------
    1201  ---------- ---------- ---------- ---------- GGGU--AG-G
    1251  CUGCU----- ---------- ---------- ---------- -UGA-AUU-A
    1301  G-UAA----- --GUGA---- ----UUG-CU A--A-UCU-A GAUGAAUGAC
    1351  UGUUAA---- ---------- ---------- ---------- ----------
    1401  ---------- ---------- ---------- ---------- ----------
    1451  ---------- ---------- ---------- -------AAC AGAACCCGGC
    1501  UUAC-AC-GA GU----CAAC UUCAAUAAC. .......... ..........
    1551  .......... ..........
//
LOCUS       P.vulgaris       1570 bp
DEFINITION  P.vulgaris       1570 bp, 1570 bases, A2A39153 checksum.
ORIGIN      
       1  .......... .......... .......... .......... ..........
      51  .......... .......... .......... .......... ..........
     101  ...gaggaaa guccgggcUC -CACA----G GGC-AGGG-U GCC-AGA---
     151  ---------- ---UAACG-- ---------- ------UCU- -GGGAG-GC-
     201  ---------- ---------- ---------- ----GCGA-- ----------
     251  ---------- ---------- -----GCCUA C-GAC---AA GUGCA--GCA
     301  GAGAGUAA-A CCGCC----- ---------- ---------- ---------G
     351  AUG------- ---------- ---------G -----CC--- ----------
     401  ---------- ---------- ---------- --UG------ ----------
     451  ---------- ---------- ---------- ---------- ----------
     501  ---------- ---------- ---------- ---------- ----------
     551  ---------- ---------- ---------- ---------U UUA-------
     601  ---------- ---------- ---------- ---------- ----------
     651  ---------- ---------- ---------- ---------- ----------
     701  --------C- ---A---G-G --AU-C-A-- -GGUAAG--- G-GUGAAAG-
     751  GGUG------ ---------- ---------- ---------C GGUAAGAGCG
     801  -CACC-G--- CAC---AGC- UGGU------ ---------- ----------
     851  --AACAGUUU --GUG---GC ---------- ---------- ----------
     901  -------AAG G-UAA-ACUC CACCC---G- GAGCAAGACC AAAU------
     951  ---------- ---------- ---------- -----AGGGG UU-C--UU--
    1001  ---------- ---------- ---------- ---------- ----------
    1051  ---------- ---------- AU--GG-UGC G--------- ----------
    1101  ---------- ---------G C-CC------ ---GC-A-UU ----------
    1151  ---------- ---------- ---------G -AACCC---- ----------
    1201  ---------- ---------- ---------- ---------- GGGU--AG-G
    1251  UUGCU----- ---------- ---------- ---------- -GGA-GCC-A
    1301  G-CGC----- --GCAA---- ----GUU-CU G--G-CCU-A GAUGAAUGGU
    1351  UGUCCA---- ---------- ---------- ---------- ----------
    1401  ---------- ---------- ---------- ---------- ----------
    1451  ---------- ---------- ---------- ------CGac agaacacggc
    1501  uua....... .......... .......... .......... ..........
    1551  .......... ..........
//
LOCUS       P.shigelloides       1570 bp
DEFINITION  P.shigelloides       1570 bp, 1570 bases, F972DEF6 checksum.
ORIGIN      
       1  .......... .......... .......... .......... ..........
      51  .......... .......... .......... .......... ..........
     101  ...gaggaaa guccgggcUC -CAUA----G GGC-AGGG-U GCC-AGG---
     151  ---------- ---UAACG-- ---------- ------CCU- -GGGCG-GC-
     201  ---------- ---------- ---------- ----GCAA-- ----------
     251  ---------- ---------- -----GCCGA C-GAC---UA GUGCA--ACA
     301  GAGAGCAA-A CCGCC----- ---------- ---------- ---------G
     351  AUG------- ---------- ---------G -----CC--- ----------
     401  ---------- ---------- ---------- --UG------ ----------
     451  ---UG----- ---------- ---------- ---------- ----------
     501  ---------- ---------- ---------- ---------- ----------
     551  ---------- ---------- ---------- ---------- UUU-------
     601  ---------- ---------- ---------- ---------- ----------
     651  ---------- ---------- ---------- -C-------- -----A----
     701  --------C- ---A---G-G --AU-C-A-- -GGUAAG--- G-GUGAAAG-
     751  GGUG------ ---------- ---------- ---------C GGUAAGAGCG
     801  -CACC-G--- CGC---GAC- UGGU------ ---------- ----------
     851  --AACAGUUC --GUG---GC ---------- ---------- ----------
     901  -------ACG G-UAA-ACUC CACCC---G- GAGCAAGACC AAAU------
     951  ---------- ---------- ---------- -----AGGGG UU-C--AU--
    1001  ---------- ---------- ---------- ---------- ----------
    1051  ---------- ---------- -U--GG-UGC G--------- ----------
    1101  ---------- ---------G C-CC------ ---GC-A-UU ----------
    1151  ---------- ---------- ---------G -AACCC---- ----------
    1201  ---------- ---------- ---------- ---------- GGGU--AG-G
    1251  UUGCU----- ---------- ---------- ---------- -UGA-GCC-A
    1301  G-UGC----- --GCGA---- ----GUG-CU G--G-CCU-A GAGGAAUGAC
    1351  UGUCCA---- ---------- ---------- ---------- ----------
    1401  ---------- ---------- ---------- ---------- ----------
    1451  ---------- ---------- ---------- ------CGac agaacccggc
    1501  uua....... .......... .......... .......... ..........
    1551  .......... ..........
//
LOCUS       P.aerogenes       1570 bp
DEFINITION  P.aerogenes       1570 bp, 1570 bases, 10A6AA98 checksum.
ORIGIN      
       1  .......... .......... .......... .......... ..........
      51  .......... .......... .......... .......... ..........
     101  ...gaggaaa guccgggcUA -CAUA----G GGC-AGAG-U GCC-GGA---
     151  ---------- ---UAACG-- ---------- ------UCC- -GGGGG-GC-
     201  ---------- ---------- ---------- ----GCGA-- ----------
     251  ---------- ---------- -----GCCUA C-GAC---CA GUGCA--GCA
     301  GAGAGCAA-A CCGCC----- ---------- ---------- ---------G
     351  AUG------- ---------- ---------G -----CU--- ----------
     401  ---------- ---------- ---------- --C------- ----------
     451  ---------- ---------- ---------- ---------- ----------
     501  ---------- ---------- ---------- ---------- ----------
     551  ---------- ---------- ---------- ---------A AUU-------
     601  ---------- ---------- ---------- ---------- ----------
     651  ---------- ---------- ---------- ---------- ----------
     701  ---------- ---G---A-G --AU-C-A-- -GGUAAG--- G-GUGAAAG-
     751  GGUG------ ---------- ---------- ---------C GGUAAGAGCG
     801  -CACC-G--- CGU---GCG- UGGU------ ---------- ----------
     851  --AACACGUC --AUG---GC ---------- ---------- ----------
     901  -------AGG G-UAA-ACUC CACUC---G- UAGCAAGACC AAAU------
     951  ---------- ---------- ---------- -----AGGAA UC-C--A---
    1001  ---------- ---------- ---------- ---------- ----------
    1051  ---------- ---------- -A--CG-AGU U--------- ----------
    1101  ---------- ---------G C-CC------ ---GC-U-UG ----------
    1151  ---------- ---------- ---------G -GAUUC---- ----------
    1201  ---------- ---------- ---------- ---------- GGGU--AG-G
    1251  UUGCU----- ---------- ---------- ---------- -UGA-GCG-U
    1301  A-UGU----- --GUAA---- ----AUG-UA C--G-CCU-A GAGGAAUGAU
    1351  UGUCCA---- ---------- ---------- ---------- ----------
    1401  ---------- ---------- ---------- ---------- ----------
    1451  ---------- ---------- ---------- ------CGac agaacccggc
    1501  uua....... .......... .......... .......... ..........
    1551  .......... ..........
//
LOCUS       H.influenza       1570 bp
DEFINITION  H.influenza       1570 bp, 1570 bases, D4766E2B checksum.
ORIGIN      
       1  .....CGAGU U-GGU--UAG ACAAUC-GCU ---GGUU-U- -A-U---UGA
      51  AGCCCUUAAC CGUA-UUUA- -UACGACCUA GUGGGACA-- -AGU-AA-A-
     101  CGAGAGGAAA GUCCGAGCUA -CACA----G GGC-AGAG-U GCC-GGA---
     151  ---------- ---UAACG-- ---------- ------UCC- -GGGCG-GC-
     201  ---------- ---------- ---------- ----GUGA-- ----------
     251  ---------- ---------- -----GCCGA C-GAC---CA GUGCA--ACA
     301  GAGAGCAG-A CCGCC----- ---------- ---------- ----------
     351  -GU------- ---------- ---------- ---------- ----------
     401  ---------- ---------- ---------- ---------- ----------
     451  ---------- ---------- ---------- ---------- ----------
     501  ---------- ---------- ---------- ---------- ----------
     551  ---------- ---------- ---------- ---------G UAA-------
     601  ---------- ---------- ---------- ---------- ----------
     651  ---------- ---------- ---------- ---------- ----------
     701  ---------- ---------- -----A-C-- -GGUAAG--- G-GUGAAAG-
     751  GGUG------ ---------- ---------- ---------C GGUAAGAGCG
     801  -CACC-G--- UGC---CGU- UGGU------ ---------- ----------
     851  --AACAACGU --GCA---GC ---------- ---------- ----------
     901  -------AGG G-UAA-ACUC CACUC---G- UAGCAAGACC AAAU------
     951  ---------- ---------- ---------- -----AGGAA CU-C--A---
    1001  ---------- ---------- ---------- ---------- ----------
    1051  ---------- ---------- -A--UG-GGU G--------- ----------
    1101  ---------- ---------G C-CC------ ---GU-C-CA ----------
    1151  ---------- ---------- ---------G -AGUUC---- ----------
    1201  ---------- ---------- ---------- ---------- GGGU--AG-G
    1251  UUGCU----- ---------- ---------- ---------- -UGA-GCG-G
    1301  C-AGA----- --GUAA---- ----UUU-GU C--G-CCU-A GAGGAAUGAU
    1351  UGUCCA---- ---------- ---------- ---------- ----------
    1401  ---------- ---------- ---------- ---------- ----------
    1451  ---------- ---------- ---------- ------CGAC AGAACUCGGC
    1501  UUAU-CG-AC CA----ACUC AAAAC..... .......... ..........
    1551  .......... ..........
//
LOCUS       C.limicola       1570 bp
DEFINITION  C.limicola       1570 bp, 1570 bases, 6686FB9C checksum.
ORIGIN      
       1  .....AAACC GCAAG--UGU GCAGUC-GCU ---GUAU-G- -G-C------
      51  ---------- -----UUGAC ---------- ---------- --GC-UG-U-
     101  GCAGAGGAAA GUCCGAACUU -CACA----G GGC-AGGGU- GCCGGUCGAG
     151  AAC------- ----CUG--- ---------- GUUCAAGGCC -GGGGG-CA-
     201  --GCG----- G-U------- ---------- ----GCAA-- ----------
     251  ---------- -----ACC-- -GUC-UGUCA C-AGA---GA GUGCA--ACA
     301  GAAAGCAA-A CCGCC----- ---------- ---------- ----------
     351  -CC------- ---------- ---------G -----GC--- ----------
     401  ---------- ---------- ---------- ---------- ----------
     451  ---------- ---------- ---------- ---------- ----------
     501  ---------- ---------- ---------- ---------- ----------
     551  ---------- ---------- ---------- ---------U CCG-------
     601  ---------- ---------- ---------- ---------- ----------
     651  ---------- ---------- ---------- ---------- ----------
     701  ---------- -------G-C ---C-G-G-- -AGUAAG--- G-GUGAAAA-
     751  GGCG------ ---------- ---------- ---------G UGUAAGAGAC
     801  -CACCAG--- GUG---CGU- CAGC------ ---------- ----------
     851  --AAUGC-CG --UAC---GC U--------- ---------- ----------
     901  --------AU G-AAA-ACCU C-CCC---G- AAGCAAGGCC AAAU------
     951  ---------- ---------- ---------- -----AUGGA AG-C------
    1001  -----UUUUU --CC------ ---------G CAA------- ----------
    1051  --GG------ AAAGA----- -A---G-GGU U--------- ----------
    1101  ---------- ---------G C-CC------ ---GC-C-C- ----------
    1151  ---------- ---------- ----AAC--G -UUUCC---- ----------
    1201  ---------- ---------- ---------- ---------- GGGU--AG-G
    1251  CCGCA----- ---------- ---------- ---------- -U--------
    1301  ---------- ---------- ---------- -------C-A GAUAAAUGAC
    1351  UGCA------ -GCUU-C--- AU--C---A- ---------- ----------
    1401  ---------- -------CUC GA-------- ---------- ----------
    1451  ---------- ---U-G-A-- ----UG-A-- U--U-C--AC AGAAUUCGGC
    1501  UUAC-AG-CU UC----GGUU UCAGC..... .......... ..........
    1551  .......... ..........
//
LOCUS       C.tepidum       1570 bp
DEFINITION  C.tepidum       1570 bp, 1570 bases, A5AAB6AC checksum.
ORIGIN      
       1  .....aaacc gcaag--ugu gcagUC-GCU ---GUAU-G- -G-U------
      51  ---------- ------AUA- ---------- ---------- --AC-CA-U-
     101  GCAGAGGAAA GUCCGAACUU -CACA----G GGC-AGGGU- GCCGGUCGAG
     151  AAC------- ---GUUU--- ---------- GUUCAAGACC -GGGGG-CA-
     201  --GCG----- G-C------- ---------- ----GCAA-- ----------
     251  ---------- -----GCU-- -GUC-UGUCA C-AGA---GA GUGCA--ACA
     301  GAAAGCAA-A CCGCU----- ---------- ---------- ----------
     351  -CC------- ---------- ---------G -----GC--- ----------
     401  ---------- ---------- ---------- ---------- ----------
     451  ---------- ---------- ---------- ---------- ----------
     501  ---------- ---------- ---------- ---------- ----------
     551  ---------- ---------- ---------- ---------U UAA-------
     601  ---------- ---------- ---------- ---------- ----------
     651  ---------- ---------- ---------- ---------- ----------
     701  ---------- -------A-C ---C-G-G-- -AGUAAG--- G-GUGAAAA-
     751  GGGG------ ---------- ---------- ---------G UGUAAGAGAC
     801  -CACCAG--- GCA---GGU- CAGC------ ---------- ----------
     851  --AAUGC-CC --UGC---GC U--------- ---------- ----------
     901  --------AU G-AAA-ACCU C-CCC---G- AAGCAAGGCC AAAU------
     951  ---------- ---------- ---------- -----AAGGA AG-CA-----
    1001  -----UUUCC --U------- ---------G CAA------- ----------
    1051  ---G------ GGAAG----- AA---G-GGU U--------- ----------
    1101  ---------- ---------G C-CC------ ---GC-C-C- ----------
    1151  ---------- ---------- -----AA-UG -UUUCC---- ----------
    1201  ---------- ---------- ---------- ---------- GGGU--AG-G
    1251  CCGCA----- ---------- ---------- ---------- -U--------
    1301  ---------- ---------- ---------- -------C-A GAUAAAUGGC
    1351  UGCA------ -ACAU-C--- AC--U---A- ---------- ----------
    1401  ---------- -------CUU GA-------- ---------- ----------
    1451  ---------- ---U-G-G-- ----UG-A-- U--G-G--AC AGAAUUCGGc
    1501  uuac-ag-cu uc----gguu u......... .......... ..........
    1551  .......... ..........
//
LOCUS       B.thetaiotaomicron       1570 bp
DEFINITION  B.thetaiotaomicron       1570 b, 1570 bases, 148BFB13 checksum.
ORIGIN      
       1  .....GCAGU U-GGC--CGG UCUGUC-GCG ---UGCG-C- -G--------
      51  ---------- ------UUU- ---------- ---------- --C--GU-G-
     101  CAGGAGGAAA GUCCGGGCAA -CACA----G AGC-AUCC-U ACU-UCC---
     151  ---------- ---UAACA-- ---------- ------GAA- -AGCUG-UC-
     201  --C------- ---------- ---------- ----GCGA-- ----------
     251  ---------- ---------- ---G-GGUA- G-AG----UA ACGUA--GAA
     301  GAAAAUA--A CCGCC----- ---------- ---------- ----------
     351  -GC------- ---------- ---------U -----CC--- ----------
     401  ---------- ---------- ---------- --U------- ----------
     451  ---------- ---------- ---------- ---------- ----------
     501  ---------- ---------- ---------- ---------- ----------
     551  ---------- ---------- ---------- ---------U UCG-------
     601  ---------- ---------- ---------- ---------- ----------
     651  ---------- ---------- ---------- ---------- ----------
     701  ---------- ---G---G-G ---A-G-A-- -GGUAAG--- G-GUGAGAA-
     751  GGUG------ ---------- ---------- ---------G GGUAAGAGCC
     801  -UACCAG--- CAG---CAU- G-GU------ ---------- ----------
     851  --GA-CA-UG --UGG---GC U--------- ---------- ----------
     901  --------GU A-C---GUCU UAGGA---G- UUGUAAGGUC AUGU------
     951  ---------- ---------- ---------- ----AAACCG GC-GU-UA--
    1001  ---------- ---------- ---------- ---------- ----------
    1051  ---------- ---------- UG--AG-AGU U--------- ----------
    1101  ---------- ---------G C-UC------ ---GC-U-CC ----------
    1151  ---------- ---------- --------AU -GUCGG---- ----------
    1201  ---------- ---------- ---------- ---------A GGGU--AG-A
    1251  CCGCU----- ---------- ---------- ---------- -AAA-GUG-U
    1301  C-GUG----- --GUGA---- ----CAC-GC C--A-CUC-A GAUAAAUGAC
    1351  AGGC------ -ACCU-U--- AU-------- ---------- ----------
    1401  ---------- --------UA U--------- ---------- ----------
    1451  ---------- -------A-- ----UA-A-- G--G-U--AC AGAACUCGGC
    1501  UUAU-AG-GC UG----ACUG CUUUU..... .......... ..........
    1551  .......... ..........
//
LOCUS       P.gingivalis       1570 bp
DEFINITION  P.gingivalis       1570 bp, 1570 bases, 786A9DD3 checksum.
ORIGIN      
       1  ......CAGC A-GAU--CGG UCUGUC-GCU ---CACU-C- -U--------
      51  ---------- -----UUCG- ---------- ---------- ---A-GA-G-
     101  UGGGAGGAAC GUCCGGGCAA -CGCA----G AGC-ACCA-U CCU-UCC---
     151  ---------- ---UAACA-- ---------- ------GGA- -AGUUA-CU-
     201  --C------- ---------- ---------- ----GUGA-- ----------
     251  ---------- ---------- ---G-GGUA- A-AG----GA GCGUA--GAA
     301  GAGAAUG--A CCGCC----- ---------- ---------- --------AU
     351  UUU------- ---------- ---------C -----CA--- ----------
     401  ---------- ---------- ---------- --UGAG---- ----------
     451  ---UUG--UC UG-UGC---- ---------- ---------- ----------
     501  ---------- ---------- ---------- ---------- ----------
     551  ---------- ---------- ---------- ---------U UCG-------
     601  ---------- ---------- ---------- ---------- ----------
     651  ---------- -GU-A-CG-G -------A-- CU-------- -----A----
     701  --------C- ---G---U-G ---G-A-G-- -GGUAAG--- G-GUGAGAA-
     751  GGUG------ ---------- ---------- ---------G GGUAAGAGCC
     801  -UACCGG--- AUG---CAG- CGGU------ ---------- ----------
     851  --GACGC-UG --CAU---GC C--------- ---------- ----------
     901  --------GU A-C---GUCU GAUGG---G- UUGUAAGAUC AUGU------
     951  ---------- ---------- ---------- ----AUACCG GC-G--CAU-
    1001  ---------- ---------- ---------- ---------- ----------
    1051  ---------- ---------G UA---G-GGU G--------- ----------
    1101  ---------- ---------G C-UC------ ---GC-C-C- ----------
    1151  ---------- ---------- -----GA--U -GCCGG---- ----------
    1201  ---------- ---------- ---------- ---------G GGGU--AG-A
    1251  UCGCU----- ---------- ---------- ---------- -GGA-GCC-A
    1301  U-GCG----- --GUGA---- ----CGC-AC G--G-CCA-A GAUAAAUGAC
    1351  AGAC------ -GCUC-U--- GG--C---U- A--------- ----------
    1401  ---------- -------CGU G--------- ---------- ----------
    1451  ---------- --UG-G-C-- ----CGUG-- A--G-U--AC AGAACCCGGC
    1501  UUAC-AG-AU CU----GCUG CUUUU..... .......... ..........
    1551  .......... ..........
//
LOCUS       F.yabuuchiae       1570 bp
DEFINITION  F.yabuuchiae       1570 bp, 1570 bases, A477D8D checksum.
ORIGIN      
       1  .......... .......... .......... .......... ..........
      51  .......... .......... .......... .......... ..........
     101  ...gaggaaa guccggacAA -CACA----G AGC-AACU-C ACU-UCC---
     151  ---------- ---UAACG-- ---------- ------GGA- -AGGCU-CC-
     201  --GU------ ---------- ---------- ----UCAG-- ----------
     251  ---------- ---------- -G-C-GGAGA C-AGC---AA GUGCC--ACA
     301  GAAAAUAU-A CCGCC----- ---------- ---------- ----------
     351  -UU------- ---------- ---------G -----UC--- ----------
     401  ---------- ---------- ---------- ---------- ----------
     451  ---------- ---------- ---------- ---------- ----------
     501  ---------- ---------- ---------- ---------- ----------
     551  ---------- ---------- ---------- ---------U UU--------
     601  ---------- ---------- ---------- ---------- ----------
     651  ---------- ---------- ---------- ---------- ----------
     701  ---------- -------G-A ---U-G-A-- -GGUAAG--- G-GUGAAAA-
     751  CGUG------ ---------- ---------- ---------A GGUAAGAGCU
     801  -CACGGU--- AUU---GCA- UGGC------ ---------- ----------
     851  --GACAU-GG --AUU----A C--------- ---------- ----------
     901  ---------G G-UAA-ACCU UGAGU---G- UUGAAAGACC AAAU------
     951  ---------- ---------- ---------- -----AGGUU AC-GAAAC--
    1001  ---------- ---------- ---------- ---------- ----------
    1051  ---------- ---------- UC-GAA-GGC U--------- ----------
    1101  ---------- ---------G C-UC------ ---GU-C-UU C---UUUUAC
    1151  ----UUCG-- ---GUAAGA- -------UUC -GUAAU---- ----------
    1201  ---------- ---------- ---------- ---------- GGGU--AG-G
    1251  UUGAU----- ---------- ---------- ---------- -GGA-GUC-U
    1301  G-UCA----- --GCAA---- ----UGG-CA G--A-UCU-A GAUAAAUGAU
    1351  AGAA------ -AACC-G--- A--------- ---------- ----------
    1401  ---------- -------UUU U--------- ---------- ----------
    1451  ---------- ---------- ----UC-G-- G--UGU--ac agaacccggc
    1501  uua....... .......... .......... .......... ..........
    1551  .......... ..........
//
LOCUS       C.jejuni       1570 bp
DEFINITION  C.jejuni       1570 bp, 1570 bases, 2916348C checksum.
ORIGIN      
       1  ......AAGC A-UAG--UAA AUGCUC-GC- ---UUCU--- ----------
      51  ---------- -----UUUU- ---------- ---------- --------A-
     101  GGAGAGGAAA GUCCGAGCUG -C--U-AAAG ACA-AACA-U UCC-AUC---
     151  ---------- ---UAACA-- ---------- ------GAU- -GGCUA-GG-
     201  ---------- ---------- ---------- ----GUAA-- ----------
     251  ---------- ---------- -----CCUAA G-GGA---UA GUGCA--ACA
     301  GAAAGAAA-A CUACC----- ---------- ---------- ----------
     351  -AC------- ---------- ---------- ---------- ----------
     401  ---------- ---------- ---------- ---------- ----------
     451  ---------- ---------- ---------- ---------- ----------
     501  ---------- ---------- ---------- ---------- ----------
     551  ---------- ---------- ---------- ---------G CAA-------
     601  ---------- ---------- ---------- ---------- ----------
     651  ---------- ---------- ---------- ---------- ----------
     701  ---------- ---------- -----G-U-- -GGAAAA--- G-GUGAAAC-
     751  GGCG------ ---------- ---------- ---------G GGUAAAAGCC
     801  -CACCAG--- CGA---UUU- UGGU------ ---------- ----------
     851  --AACAA-UU --UCG---GC U--------- ---------- ----------
     901  --------AU G-UAA-ACCC AAUGU---G- CAGCAAGAAG ----------
     951  ---------- ---------- ---------- -------GGA UG-G--U---
    1001  ---------- ---------- ---------- ---------- ----------
    1051  ---------- ---------- -------UAG C--------- ----------
    1101  ---------- ---------G U-CU------ ---UU-G--- ----------
    1151  ---------- ---------- -----UU--U -UAACC---- ----------
    1201  ---------- ---------- ---------- ---------- -------C-U
    1251  UCGCU----- ---------- ---------- ---------- -UGA-UUU-U
    1301  G-UUU----- --GCAA---- ----AAA-CA A--A-ACU-A GAUAAAUGAG
    1351  CAUUCA---- ---------- ---------- ---------- ----------
    1401  ---------- ---------- ---------- ---------- ----------
    1451  ---------- ---------- ---------- ------AGAC AGAACUCGGC
    1501  UUAU-CG-CU AU----GCUU -UUU...... .......... ..........
    1551  .......... ..........
//
LOCUS       H.pylori-26695       1570 bp
DEFINITION  H.pylori-26695       1570 bp, 1570 bases, B3CEF69A checksum.
ORIGIN      
       1  ......CGCA U-UAG--AAG AUGGUC-GCU ---AUU---- ----------
      51  ---------- -----UUAG- ---------- ---------- --------A-
     101  AUAGAGGAAA GUCCGGGCUA -C--A--UUA GAC-AAAA-U UCC-AUC---
     151  ---------- ---UAACG-- ---------- ------GAU- -GGCUA-GC-
     201  ---------- ---------- ---------- ----GCAA-- ----------
     251  ---------- ---------- -----GCUAA G-GGA---AA GUGCC--ACA
     301  GAAAGCAA-A CCGCC----- ---------- ---------- ----------
     351  -U-------- ---------- ---------- ---------- ----------
     401  ---------- ---------- ---------- ---------- ----------
     451  ---------- ---------- ---------- ---------- ----------
     501  ---------- ---------- ---------- ---------- ----------
     551  ---------- ---------- ---------- ---------U UUA-------
     601  ---------- ---------- ---------- ---------- ----------
     651  ---------- ---------- ---------- ---------- ----------
     701  ---------- ---------- -------A-- -GGUAAG--- G-GUGAAAG-
     751  GGUG------ ---------- ---------- ---------G GGUAAGAGCC
     801  -CACC-A--- GAG---CUA- AAGC------ ---------- ----------
     851  --AAUUU-AG --CUU---GU ---------- ---------- ----------
     901  ------UUGG G-CAA-ACCC AAUUU---G- UAGCAAGAAG CGCA------
     951  ---------- ---------- ---------- ----UGGUAA ------G---
    1001  ---------- ---------- ---------- ---------- ----------
    1051  ---------- ---------- -U-------- ---------- ----------
    1101  ---------- ---------C U-AAA----- ---------- ----------
    1151  ---------- ---------- ---------- ---UUG---- ----------
    1201  ---------- ---------- ---------- ---------- AUACACGC-U
    1251  UCGCU----- ---------- ---------- ---------- -UGA-GGA-A
    1301  U-AUU----- --GCAA---- ----AAU-AU U--U-CCC-A GAUAAAUGGC
    1351  CAUCCAU--- ---------- ---------- ---------- ----------
    1401  ---------- ---------- ---------- ---------- ----------
    1451  ---------- ---------- ---------- ------UGAC AGAACCCGGC
    1501  UUAU--U-CU AA----UGCU -CAA...... .......... ..........
    1551  .......... ..........
//
LOCUS       D.desulfuricans       1570 bp
DEFINITION  D.desulfuricans       1570 bp, 1570 bases, 7D4002AC checksum.
ORIGIN      
       1  .....GGAGU C-GGA--CGG AUCGUC-GCC ---GCGG-G- -G--------
      51  ---------- -----GCAA- ---------- ---------- ---C-UC-C-
     101  GGGGAGGAAA GUCCGGGCUC -CAAA----G GGC-AGAA-C GCU-GGA---
     151  ---------- ---UAACA-- ---------- ------UCC- -AGGGA-GG-
     201  ---------- ---------- ---------- ----GCAA-- ----------
     251  ---------- ---------- -----CCUC- C-GGA---CA GCGCC--ACA
     301  GAAAGCAA-A CCGCC----- ---------- ---------- ----------
     351  -CG------- ---------- ---------G -----C---- ----------
     401  ---------- ---------- ---------- ---------- ----------
     451  ---------- ---------- ---------- ---------- ----------
     501  ---------- ---------- ---------- ---------- ----------
     551  ---------- ---------- ---------- ---------C UCG-------
     601  ---------- ---------- ---------- ---------- ----------
     651  ---------- ---------- ---------- ---------- ----------
     701  ---------- ---------G ---C-C-G-- -GGUAAG--- G-GUGAAAC-
     751  GGUG------ ---------- ---------- ---------G UGUAAGAGAC
     801  -CACCAG--- AUG---CCG- UGGU------ ---------- ----------
     851  --GACAC-GG --CAU---GC U--------- ---------- ----------
     901  --------CG G-CAU-ACCC CGUUC---G- GAGCAAGACC AAAU------
     951  ---------- ---------- ---------- -----AGGGA AG-G------
    1001  ---------- ---------- ---------- ---------- ----------
    1051  ---------- ---------- ----CG-GCC G--------- ----------
    1101  ---------- ---------G C-CC------ ---GG-C-CG ----------
    1151  ---------- ---------- ----AAG--C -CUUCC---- ----------
    1201  ---------- ---------- ---------- ---------- GGGU--AG-G
    1251  UUGCU----- ---------- ---------- ---------- -UGA-GGG-U
    1301  G-UGG----- --GCAA---- ----CCG-CA C--U-CCU-A GAGGAAUGAC
    1351  GGUC------ -ACAC-G--- CG--G----- ---------- ----------
    1401  ---------- -------GCA A--------- ---------- ----------
    1451  ---------- -----C-C-- ----GU-G-- U--G-G--AC AGAACCCGGC
    1501  UUAC-AG-UC CG----ACUC CCGCA..... .......... ..........
    1551  .......... ..........
//
LOCUS       D.vulgaris       1570 bp
DEFINITION  D.vulgaris       1570 bp, 1570 bases, E7172F51 checksum.
ORIGIN      
       1  .....GGAGU C-GGA--CAG GUCGUC-GUC ---GCGG-G- -U-C------
      51  ---------- -----GCAA- ---------- ---------- --GA-CC-C-
     101  GGGGAGGAAA GUCCGGGCUU -CACA----G GGC-AGGA-C GCU-GGG---
     151  ---------- ---UAACG-- ---------- ------CCC- -AGGGG-GA-
     201  ---------- ---------- ---------- ----GCGA-- ----------
     251  ---------- ---------- -----UCUC- C-GGA---GA GUGCC--ACA
     301  GAGAGCAG-A CCGCC----- ---------- ---------- ----------
     351  -CG------- ---------- ---------C -----G---- ----------
     401  ---------- ---------- ---------- ---------- ----------
     451  ---------- ---------- ---------- ---------- ----------
     501  ---------- ---------- ---------- ---------- ----------
     551  ---------- ---------- ---------- ---------U UCG-------
     601  ---------- ---------- ---------- ---------- ----------
     651  ---------- ---------- ---------- ---------- ----------
     701  ---------- ---------C ---G-C-G-- -GGUUAG--- G-GUGAAACA
     751  GGUG------ ---------- ---------- ---------G GGUAAGAGCC
     801  -CACCAG--- UUG---CGGG UGGU------ ---------- ----------
     851  --GACAU-CG --CAA---GC U--------- ---------- ----------
     901  --------AG G-AAA-ACCC CGUCC---G- AAGCAAGACC AAAU------
     951  ---------- ---------- ---------- -----AGGGG AG-CG-C---
    1001  ---------- ---------- ---------- ---------- ----------
    1051  ---------- ---------- -C-AAG-GUC G--------- ----------
    1101  ---------- ---------G C-CC------ ---GA-C-CG A---------
    1151  ---------- ---------- --------UG -CUCCC---- ----------
    1201  ---------- ---------- ---------- ---------- GGGU--AG-G
    1251  UUGCU----- ---------- ---------- ---------- -UGA-GGG-U
    1301  G-CAG----- --GUAA---- ----CUG-CA C--U-CCU-A GAGGAAUGAC
    1351  GACC------ -CCCC----- ---------- ---------- ----------
    1401  ---------- -------GCG A--------- ---------- ----------
    1451  ---------- ---------- -------G-- G--G-G--AC AGAACCCGGC
    1501  UUAU-CG-UC CG----ACUC CCACU..... .......... ..........
    1551  .......... ..........
//
LOCUS       G.sulfurreducens       1570 bp
DEFINITION  G.sulfurreducens       1570 bp, 1570 bases, F249AE5C checksum.
ORIGIN      
       1  .....GAAGC A-GAA--CAG AUGGCC-GCC ---CUUC-G- ----------
      51  ---------- -----CGUG- ---------- ---------- -----CG-G-
     101  GGGGAGGAAA GUCCGGGCUC -CACA----G GGC-AUGG-U GCU-GGA---
     151  ---------- ---UAACG-- ---------- ------UCC- -AGCGG-GG-
     201  ---------- ---------- ---------- ----GCGA-- ----------
     251  ---------- ---------- -----CCCCA G-GGA---UA GUGCC--ACA
     301  GAGAGAAG-U CCGCC----- ---------- ---------- ----------
     351  -CG------- ---------- ---------C ---------- ----------
     401  ---------- ---------- ---------- ---------- ----------
     451  ---------- ---------- ---------- ---------- ----------
     501  ---------- ---------- ---------- ---------- ----------
     551  ---------- ---------- ---------- ---------U CAG-------
     601  ---------- ---------- ---------- ---------- ----------
     651  ---------- ---------- ---------- ---------- ----------
     701  ---------- ---------- ---G-C-G-- -GGUAAG--- G-GUGAAAG-
     751  GGUG------ ---------- ---------- ---------A GGUAAGAGCU
     801  -CACCGG--- GUU---CGG- CGGU------ ---------- ----------
     851  --GACGU-CG --GAU---GC C--------- ---------- ----------
     901  --------AG G-UAA-ACCC CACCA---G- GAGCAAGGCC GAAU------
     951  ---------- ---------- ---------- -----AGGGA AG-C--GU--
    1001  ---------- ---------- ---------- ---------- ----------
    1051  ---------- ---------- -C-AAG-GAU G--------- ----------
    1101  ---------- ---------G C-CC------ ---GU-C-CG ----------
    1151  ---------- ---------- --------UG -CUUCC---- ----------
    1201  ---------- ---------- ---------- ---------- GGGU--UG-G
    1251  CUGCU----- ---------- ---------- ---------- -UGA-GGC-C
    1301  G-UCG----- --GUAA---- ----CGG-CG G--U-CCC-A GAGGAAUGGU
    1351  CAUC------ -GCCC-G--- CC--A---A- GGG------- ----------
    1401  ---------- -------GUA A--------- ---------- ----------
    1451  ----C----- C-CG-C-G-- ----GC-G-- G--G-A--AC AGAACCCGGC
    1501  UUAU--G-GG CU----GCUU CGACCA.... .......... ..........
    1551  .......... ..........
//
LOCUS       M.xanthus       1570 bp
DEFINITION  M.xanthus       1570 bp, 1570 bases, 5488EB08 checksum.
ORIGIN      
       1  .......... .......... .......... .......... ..........
      51  .......... .......... .......... .......... ..........
     101  ...gaggaaa guccgggcUC -CAGA----G GGC-AGGG-U GCU-GGC---
     151  ---------- ---UAACG-- ---------- ------GCC- -AGUCG-AG-
     201  ---------- ---------- ---------- ----GCGA-- ----------
     251  ---------- ---------- -----CUCGC A-GGA---AA GUGCC--ACA
     301  GAAAACAG-A CCGCC----- ---------- ---------- ----------
     351  -CG------- ---------- ---------U -----UC--- ----------
     401  ---------- ---------- ---------- --C------- ----------
     451  ---------- ---------- ---------- ---------- ----------
     501  ---------- ---------- ---------- ---------- ----------
     551  ---------- ---------- ---------- ---------G AAA-------
     601  ---------- ---------- ---------- ---------- ----------
     651  ---------- ---------- ---------- ---------- ----------
     701  ---------- ---G---G-G ---G-C-G-- -GGUAAG--- G-GUGAAAC-
     751  GGUG------ ---------- ---------- ---------C GGUAAGAGCG
     801  -CACC-G--- CGU---CCG- GGGU------ ---------- ----------
     851  --GACUC-GG --ACG---GC ---------- ---------- ----------
     901  -------UCG G-UAA-ACCC CGCCU---G- GAGCAAGAGC CAAU------
     951  ---------- ---------- ---------- -----AGGAG CG-C------
    1001  -----GUCCU CGCC------ ---------G UAC------- ----------
    1051  --GG------ AGGAC----- -A--GG-GAU G--------- ----------
    1101  ---------- ---------G C-CC------ ---GU-C-CC ----------
    1151  ---------- ---------- -----AU--G -CGUUC---- ----------
    1201  ---------- ---------- ---------- ---------- GGGU--UG-C
    1251  UCGCU----- ---------- ---------- ---------G AUGA-GGC-C
    1301  C-CUGG---- --GCAA---- ---CCAG-GG C--C-CUU-A GAUGAAUGUU
    1351  CACC------ -GCCC-A--- UC--C---C- ---------- ----------
    1401  ---------- -------GAA A--------- ---------- ----------
    1451  ---------- ---G-G-G-- ----GU-G-- G--G-A--ac agaauccggc
    1501  uua....... .......... .......... .......... ..........
    1551  .......... ..........
//
LOCUS       P.maris       1570 bp
DEFINITION  P.maris       1570 bp, 1570 bases, F43D8F35 checksum.
ORIGIN      
       1  .......... .......... .......... .......... ..........
      51  .......... .......... .......... .......... ..........
     101  ...gaggaaa guccgggcUC -CACA----G GGC-ACGG-U GGU-GGG---
     151  ---------- ---UAACG-- ---------- ------CCC- -ACCGU-CC-
     201  ---------- ---------- ---------- ----GCGA-- ----------
     251  ---------- ---------- -----GGACA G-GGA---AA GUGCA--ACA
     301  GAAAGUAA-A CCGCC----- ---------- ---------- ----------
     351  -GG------- ---------- ---------G -----CC--- ----------
     401  ---------- ---------- ---------- --AG------ ----------
     451  ---------- ---------- ---------- ---------- ----------
     501  ---------- ---------- ---------- ---------- ----------
     551  ---------- ---------- ---------- ---------U UCG-------
     601  ---------- ---------- ---------- ---------- ----------
     651  ---------- ---------- ---------- ---------- ----------
     701  --------C- ---U---G-G ---C-C-A-- -GGUAAG--- G-GUGAAAC-
     751  GGUG------ ---------- ---------- ---------C GGUAAGAGCG
     801  -CACCAG--- CAG---ACC- GGGU------ ---------- ----------
     851  --GACCG-GU --CUG---GC U--------- ---------- ----------
     901  --------AG G-UAA-ACCC CACCG---G- GUGCAAGACC AAG-------
     951  ---------- ---------- ---------- -----CAGGG AG----CA--
    1001  -----GUUCU --GG------ ---------U UCG------- ----------
    1051  --CC------ AGAAC----- --ACGG-AUC G--------- ----------
    1101  ---------- ---------G C-CC------ ---GA-U-CC GU--------
    1151  ---------- ---------- --UACGA--- -CUUCC---- ----------
    1201  ---------- ---------- ---------- ---------- GGGU--CG-G
    1251  UCGCG----- ---------- ---------- ---------- -CGA-GGC-U
    1301  G-CAG----- --GCAA---- ----CUG-CG G--U-CCC-A GAUAAAUGGC
    1351  CACUCU---- ---------- ---------- ---------- ----------
    1401  ---------- ---------- ---------- ---------- ----------
    1451  ---------- ---------- ---------- ------CGac agaacccggc
    1501  uua....... .......... .......... .......... ..........
    1551  .......... ..........
//
LOCUS       P.staleyi       1570 bp
DEFINITION  P.staleyi       1570 bp, 1570 bases, CFB1EBC2 checksum.
ORIGIN      
       1  .......... .......... .......... .......... ..........
      51  .......... .......... .......... .......... ..........
     101  ...gaggaaa guccgggcUC -CACA----G GAC-AGGG-U GGU-CGA---
     151  ---------- ---UAACG-- ---------- ------UCG- -ACCGG-UC-
     201  ---------- ---------- ---------- ----GUGA-- ----------
     251  ---------- ---------- -----GAUCA G-GGA---CA GUGCC--ACA
     301  GAAAACAG-A CCGCC----- ---------- ---------- ----------
     351  -GC------- ---------- ---------U -----GC--- ----------
     401  ---------- ---------- ---------- --GG------ ----------
     451  ---GCA--UG AG-------- ---------- ---------- ----------
     501  ---------- ---------C C--------- ---------- ----------
     551  ---------- ---------- ---------- -------CCC GUCAA-----
     601  ---------- ---------- ---------- ---------- ----------
     651  ---------- --G-G-UU-U -------GAU UG-------- -----U----
     701  --------C- ---U---G-C ---AUG-C-- -GGUAAG--- G-GUGAAAC-
     751  GGUG------ ---------- ---------- ---------C GGUAAGAGCG
     801  -CACCAG--- CAG---UCG- AGGC------ ---------- ----------
     851  --GACUC-GG --CUG---GC U--------- ---------- ----------
     901  --------AG G-UAA-ACCC CGCCC---G- GAGCAAGACC AAG-------
     951  ---------- ---------- ---------- -----CAGAG AG----CAU-
    1001  -----GUUGU --CGGU---- --------GU CACA------ -------G--
    1051  C-CG------ ACAGC----- --CGGA-AUC G--------- ----------
    1101  ---------- ---------G U-UC------ ---GG-U-UU CG--------
    1151  ---------- ---------- --UAUGA--- -CUCUC---- ----------
    1201  ---------- ---------- ---------- ---------- GGGU--AG-G
    1251  UUGCC----- ---------- ---------- ---------- -GGA-GCU-A
    1301  G-CGA----- --GCAA---- ----UUG-CU A--G-CCU-A GAGAAAUGGU
    1351  CGUC------ -AGAC-G--- UU--U---U- CGA------- ----------
    1401  ---------- -------UCC G--------- ---------- ----------
    1451  ----U----- C-GA-A-G-- ----AG-C-- C--C-A--ac agaacccggc
    1501  uua....... .......... .......... .......... ..........
    1551  .......... ..........
//
LOCUS       V.spinosum       1570 bp
DEFINITION  V.spinosum       1570 bp, 1570 bases, 5124EA68 checksum.
ORIGIN      
       1  .......... .......... .......... .......... ..........
      51  .......... .......... .......... .......... ..........
     101  ...gaggaaa guccgggcAC -C--U--CAG GGC-AGUG-U GCCGUGU---
     151  ---------- ---GAAA--- ---------- ------ACGC -GGGGG-CU-
     201  --GGC----- G-GC------ ---------- ----GUAA-- ----------
     251  ---------- --G--CUU-- -C-C-GGUCA C-GGA---AA GUGUC--ACA
     301  GAAAACAU-A CCGCC----- ---------- ---------- ----------
     351  -GC------- ---------- ---------G -----G---- ----------
     401  ---------- ---------- ---------- ---------- ----------
     451  ---------- ---------- ---------- ---------- ----------
     501  ---------- ---------- ---------- ---------- ----------
     551  ---------- ---------- ---------- ---------G CAA-------
     601  ---------- ---------- ---------- ---------- ----------
     651  ---------- ---------- ---------- ---------- ----------
     701  ---------- ---------C ---U-G-C-- -GGUAAG--- G-GUGAAAA-
     751  GGCG------ ---------- ---------- ---------A GGUAAGAGCU
     801  -CACC-G--- CUC---CGA- CUGA------ ---------- ----------
     851  --AAGGA-AG --GAG---GC ---------- ---------- ----------
     901  -------AGG A-CAA-ACCC CACAC---G- GUGCAAGAC- AGAA------
     951  ---------- ---------- ---------- -----CAGGG G-----AA--
    1001  ---------- ---------- ---------- ---------- ----------
    1051  ---------- ---------- -A--CG-GCC C--------- ----------
    1101  ---------- ---------G C-CCUG---- ---GC-C-G- --CACUGACU
    1151  CC--GCAA-- GG-AGUUGG- --GAUAA--- --CCCC---- ----------
    1201  ---------- ---------- ---------- ---------- GGGU-AUUAG
    1251  UCGCACCUCG C--------G CAAA------ ---GCGGGG- -----AGC-A
    1301  C-GGGGC--- --GCAA---G C---CCC-GG G--C-U---A GAGAAAUGAC
    1351  CGCC------ -ACCU-U--- UU--G---C- G--------- ----------
    1401  ---------- -------GCA A--------- ---------- ----------
    1451  ---------- --CG-C-G-- ----GG-A-- G--G-C--ac agaacccggc
    1501  uua....... .......... .......... .......... ..........
    1551  .......... ..........
//
LOCUS       C.aurantiacus       1570 bp
DEFINITION  C.aurantiacus       1570 bp, 1570 bases, C5FF6EA checksum.
ORIGIN      
       1  .......... .......... .......... .......... ..........
      51  .......... .......... .......... .......... ..........
     101  ...gaggaaa guccgggcUC -CAUA----G AGC-AGGG-U GGU-GGG---
     151  ---------- ---UAACG-- ---------- ------CCC- -ACCCG-GG-
     201  ---------- ---------- ---------- ----GUGA-- ----------
     251  ---------- ---------- -----CCCGC G-GGA---AA GUGCC--ACA
     301  GAGAACAG-A CUGCC----- ---------- ---------- ----------
     351  -GG------- ---------- ---------U -----U---- ----------
     401  ---------- ---------- ---------- ---------- ----------
     451  ---------- ---------- ---------- ---------- ----------
     501  ---------- ---------- ---------- ---------- ----------
     551  ---------- ---------- ---------- ---------- UCG-------
     601  ---------- ---------- ---------- ---------- ----------
     651  ---------- ---------- ---------- ---------- ----------
     701  ---------- ---------A ---G-C-C-- -GGUGAG--- G-GUGAAAC-
     751  GGUG------ ---------- ---------- ---------G AGUAAGUGCC
     801  -CACC-G--- CGU---CAU- CGGU------ ---------- ----------
     851  --GACGG-UG --ACG---GC ---------- ---------- ----------
     901  -------AUG G-CAA-ACCC CACCU---G- GAGCAAGGCC AAGA-AGAC-
     951  -C-------- -GUGA----- -----GGUCG ------CGGA CG-C--GU--
    1001  ---------- ---------- ---------- ---------- ----------
    1051  ---------- ---------- UU-GAG-GGU U--------- ----------
    1101  ---------- ---------G C-UC------ ---GC-U-UG A---------
    1151  ---------- ---------- ---------G -UGUCU---- ----------
    1201  ---------- ---------- ---------- ---------- GGGU--AG-G
    1251  CUGCGCAGCC ---------- GAAA------ ----GGCUG- --GA-GGA-C
    1301  A-CCA----- --GCAA---- ----UGG-UG U--U-CAC-A GAUGGAUGAU
    1351  CACC------ -GGCC-C--- ---------- ---------- ----------
    1401  ---------- -------GGC G--------- ---------- ----------
    1451  ---------- ---------- -----G-G-- G--C-U--ac agaauccggc
    1501  uua....... .......... .......... .......... ..........
    1551  .......... ..........
//
LOCUS       H.aurantiacus       1570 bp
DEFINITION  H.aurantiacus       1570 bp, 1570 bases, 9D7E4FCB checksum.
ORIGIN      
       1  .......... .......... .......... .......... ..........
      51  .......... .......... .......... .......... ..........
     101  ...gaggaaa guccgggcUC -CAUA----G GGC-GAAG-U GCC-AGG---
     151  ---------- ---UAAUG-- ---------- ------CCU- -GGGAG-GC-
     201  ---------- ---------- ---------- ----GUGA-- ----------
     251  ---------- ---------- -----GCCUA C-GGA---AA GUGCC--ACA
     301  GAGAACAG-A CUGUC----- ---------- ---------- ----------
     351  -GG------- ---------- ---------U -----U---- ----------
     401  ---------- ---------- ---------- ---------- ----------
     451  ---------- ---------- ---------- ---------- ----------
     501  ---------- ---------- ---------- ---------- ----------
     551  ---------- ---------- ---------- ---------- UCG-------
     601  ---------- ---------- ---------- ---------- ----------
     651  ---------- ---------- ---------- ---------- ----------
     701  ---------- ---------A ---G-C-C-- -GGUGAG--- G-GUGAAAC-
     751  GGCG------ ---------- ---------- ---------G GGUAAGAGCC
     801  -CACC-G--- CGU---CAU- CGGU------ ---------- ----------
     851  --GACGG-UG --ACG---GC ---------- ---------- ----------
     901  -------AUG G-CAA-ACCC CACCU---G- GAGCAGGGCC AAGA-AGAC-
     951  -C-------- -GUGA----- -----GGUCG ------CGGA CG-C--GU--
    1001  ---------- ---------- ---------- ---------- ----------
    1051  ---------- ---------- UU-GAG-GGU U--------- ----------
    1101  ---------- ---------G C-UC------ ---GC-U-UG A---------
    1151  ---------- ---------- ---------G -UGUUC---- ----------
    1201  ---------- ---------- ---------- ---------- GGGU--AG-G
    1251  CUGCGCAGCC ---------- GAAA------ ----GGCUG- --GA-GGA-C
    1301  A-CCA----- --GCAA---- ----UGG-UG U--U-CAC-A GAUGGAUGAU
    1351  CACC------ -GGCC-C--- ---------- ---------- ----------
    1401  ---------- -------GGC G--------- ---------- ----------
    1451  ---------- ---------- -----G-G-- G--C-U--ac agaauccggc
    1501  uua....... .......... .......... .......... ..........
    1551  .......... ..........
//
LOCUS       A.ferrooxidans       1570 bp
DEFINITION  A.ferrooxidans       1570 bp, 1570 bases, ABCDE561 checksum.
ORIGIN      
       1  .....GGAGU G-GGC--CAG GCGACC-GCC ---GCGG-A- ----------
      51  ---------- -----GCAA- ---------- ---------- -----UC-C-
     101  GGGGAGGAAA GUCCGGGCUC -CAUA----G GGC-AAGG-C GCC-GGU---
     151  ---------- ---UAACG-- ---------- ------GCC- -GGGGG-GC-
     201  ---------- ---------- ---------- ----GUGA-- ----------
     251  ---------- ---------- -----GCCUA C-GGA---AA GUGCC--ACA
     301  GAAAAUAU-A CCGCC----- ---------- ---------- ---------A
     351  AGC------- ---------- ---------G -----C---- ----------
     401  ---------- ---------- ---------- ---------- ----------
     451  ---------- ---------- ---------- ---------- ----------
     501  ---------- ---------- ---------- ---------- ----------
     551  ---------- ---------- ---------- ---------G UAA-------
     601  ---------- ---------- ---------- ---------- ----------
     651  ---------- ---------- ---------- ---------- ----------
     701  ---------- ---------G ---C-G-C-- -GGUAAG--- G-GUGAAAA-
     751  GGUG------ ---------- ---------- ---------C GGUAAGAGCG
     801  -CACC-G--- CAU---UUC- CGGU------ ---------- ----------
     851  --AACGG-AA --AUG---GC ---------- ---------- ----------
     901  -------AGG G-AAA-ACCC CGCCU---G- GAGCAAGACC AAAU------
     951  ---------- ---------- ---------- -----AGGCG UG-C--GA--
    1001  ---------- ---------- ---------- ---------- ----------
    1051  ---------- ---------- -U--AC-CGU G--------- ----------
    1101  ---------- ---------G C-CC------ ---GC-G-GU ----------
    1151  ---------- ---------- ---------G -CACGC---- ----------
    1201  ---------- ---------- ---------- ---------- GGGU--AG-G
    1251  UUGCU----- ---------- ---------- ---------- -GGA-GCC-U
    1301  G-UGC----- --GUAA---- ----GUG-CA G--G-CCU-A GAGGAAUGGU
    1351  CGUCCA---- ---------- ---------- ---------- ----------
    1401  ---------- ---------- ---------- ---------- ----------
    1451  ---------- ---------- ---------- ------CGAC AGAACCCGGC
    1501  UUAU-CG-GC CC----ACUC CAAUU..... .......... ..........
    1551  .......... ..........
//
LOCUS       M.luteus       1570 bp
DEFINITION  M.luteus       1570 bp, 1570 bases, 80F92418 checksum.
ORIGIN      
       1  .......... .......... .......... .......... ..........
      51  .......... .......... .......... .......... ..........
     101  ...gaggaaa guccgggcAC -CGCA----G AGC-AGGA-U GGU-GGA---
     151  ---------- ---CAACA-- ---------- ------UCC- -ACCCG-GG-
     201  ---------- ---------- ---------- ----GCGA-- ----------
     251  ---------- ---------- -----CCCGC G-GGC---CA GUGCC--ACA
     301  GAGAGAAG-A CCGCC----- ---------- ---------- ----------
     351  -UC------- ---------- ---------C -----GC--- ----------
     401  ---------- ---------- ---------- --GC------ ----------
     451  ---------- ---------- ---------- ---------- ----------
     501  ---------- ---------- ---------- ---------- ----------
     551  ---------- ---------- ---------- ---------C GCU-------
     601  ---------- ---------- ---------- ---------- ----------
     651  ---------- ---------- ---------- ---------- ----------
     701  --------G- ---C---G-C ---G-G-C-- -GGUAAG--- G-GUGAAAG-
     751  GGUG------ ---------- ---------- ---------G UGUAAGAGAC
     801  -CACCAG--- CGG---CCC- CGGU------ ---------- ----------
     851  --GACGG-GG --CCG---GC U--------- ---------- ----------
     901  --------CG G-UAA-ACCC CAUCC---G- GUGCAAGGCC GAA-------
     951  ---------- ---------- ---------- -----CAGGA CG-C--GUC-
    1001  ---------- ---------- ---------- ---------- ----------
    1051  ---------- ---------- AC-GAG-GGC G--------- ----------
    1101  ---------- ---------G C-UC------ ---GC-C-CC A---------
    1151  ---------- ---------- ---------G -CGUCC---- ----------
    1201  ---------- ---------- ---------- ---------- GGGU--UG-G
    1251  CCGCU----- ---------- ---------- ---------- -CGA-GCC-C
    1301  G-CCA----- --GCGA---- ----UGG-CG G--G-CCC-A GAUGGAUGGC
    1351  CGUC------ -ACCU-C--- GC--G---C- GGG------- ----------
    1401  ---------- -------GCA A--------- ---------- ----------
    1451  ----C----- G-CG-C-G-- ----CG-A-- G--G-C--ac agaauccggc
    1501  uuac...... .......... .......... .......... ..........
    1551  .......... ..........
//
LOCUS       I.calvum       1570 bp
DEFINITION  I.calvum       1570 bp, 1570 bases, 863210A9 checksum.
ORIGIN      
       1  .......... .......... .......... .......... ..........
      51  .......... .......... .......... .......... ..........
     101  .......... .......... .CACA----G GGC-AGGG-U GGU-GGC---
     151  ---------- ---CAACA-- ---------- ------GCC- -ACCCG-GG-
     201  ---------- ---------- ---------- ----GUGA-- ----------
     251  ---------- ---------- -----CCCGC G-GGA---CA GUGCC--ACA
     301  GAAAACAAA- CCGCC----- ---------- ---------- ----------
     351  -AA------- ---------- ---------C -----UG--- ----------
     401  ---------- ---------- ---------- --C------- ----------
     451  ---------- ---------- ---------- ---------- ----------
     501  ---------- ---------- ---------- ---------- ----------
     551  ---------- ---------- ---------- ---------U UCG-------
     601  ---------- ---------- ---------- ---------- ----------
     651  ---------- ---------- ---------- ---------- ----------
     701  ---------- ---G---C-A ---G-U-C-- -GGUAAG--- G-GUGAAAC-
     751  GGUG------ ---------- ---------- ---------G UGUAAGAGAC
     801  -CACCAG--- CGC---GCC- AGGU------ ---------- ----------
     851  --GACUG-GA --GCG---GC U--------- ---------- ----------
     901  --------CG G-UAA-ACCC CACCC---G- GAGCAAGCCC AGAC------
     951  ---------- ---------- ---------- ------AGCG CA-C--GU--
    1001  ---------- ---------- ---------- ---------- ----------
    1051  ---------- ---------- UC-GAG-ACC G--------- ----------
    1101  ---------- ---------G C-CC------ ---GG-U-CG A---------
    1151  ---------- ---------- ---------G -UGCGC---- ----------
    1201  ---------- ---------- ---------- ---------- GGGU--AG-G
    1251  GCGCU----- ---------- ---------- ---------- -GGA-GCC-G
    1301  G-UCA----- --GCAA---- ----UGG-CC G--G-CCG-A GAUGGAUGGC
    1351  CGUC------ -GCCG-C--- GU--C---A- CCG------- ----------
    1401  ---------- -------GCA A--------- ---------- ----------
    1451  ----C----- G-GA-G-A-- ----UG-C-- G--G-A.... ..........
    1501  .......... .......... .......... .......... ..........
    1551  .......... ..........
//
LOCUS       T.tumescens       1570 bp
DEFINITION  T.tumescens       1570 bp, 1570 bases, 6A6D585E checksum.
ORIGIN      
       1  .......... .......... .......... .......... ..........
      51  .......... .......... .......... .......... ..........
     101  .......... .......... .CACA----G GGC-AGGG-U GGU-GGC---
     151  ---------- ---CAACA-- ---------- ------GCC- -ACCCG-GG-
     201  ---------- ---------- ---------- ----GUGA-- ----------
     251  ---------- ---------- -----CCCGC G-GGA---CA GUGCC--ACA
     301  GAGAACAGA- CCGCC----- ---------- ---------- ----------
     351  -GG------- ---------- ---------C -----UG--- ----------
     401  ---------- ---------- ---------- --C------- ----------
     451  ---------- ---------- ---------- ---------- ----------
     501  ---------- ---------- ---------- ---------- ----------
     551  ---------- ---------- ---------- ---------U CG--------
     601  ---------- ---------- ---------- ---------- ----------
     651  ---------- ---------- ---------- ---------- ----------
     701  ---------- ---G---C-A ---G-C-C-- -GGUAAG--- G-GUGAAAC-
     751  GGUG------ ---------- ---------- ---------G UGUAAGAGAC
     801  -CACCAG--- CGC---UCC- AGGU------ ---------- ----------
     851  --GACUG-GA --GCG---GC U--------- ---------- ----------
     901  --------CG G-UAA-ACCC CACCC---G- GAGCAAGUCC AGAC------
     951  ---------- ---------- ---------- ------AGCG UG-U--GCA-
    1001  -----CGGCG --CC------ ---------U UCG------- ----------
    1051  --GG------ CGUCG----- AG-GAG-ACC G--------- ----------
    1101  ---------- ---------G C-CC------ ---GG-U-CG A---------
    1151  ---------- ---------- ---------G -CGCGC---- ----------
    1201  ---------- ---------- ---------- ---------- GGGU--AG-G
    1251  ACGCU----- ---------- ---------- ---------- -AGA-GCC-G
    1301  G-CCA----- --GCAA---- ----UGG-UC G--G-CCC-A GAUGGAUGGC
    1351  CGUC------ -GCCG-C--- GC--C---A- CCG------- ----------
    1401  ---------- -------GUA A--------- ---------- ----------
    1451  ----C----- G-GG-G-G-- ----CG-C-- G--G-A.... ..........
    1501  .......... .......... .......... .......... ..........
    1551  .......... ..........
//
LOCUS       T.luteus       1570 bp
DEFINITION  T.luteus       1570 bp, 1570 bases, 7BA621B2 checksum.
ORIGIN      
       1  .......... .......... .......... .......... ..........
      51  .......... .......... .......... .......... ..........
     101  .......... .......... .CAUA----G GGC-AGGG-U GGU-GGC---
     151  ---------- ---CAACA-- ---------- ------GCC- -ACCCG-GG-
     201  ---------- ---------- ---------- ----GUGA-- ----------
     251  ---------- ---------- -----CCCGC G-GGA---CA GUGCC--ACA
     301  GAGAACAGA- CCGCC----- ---------- ---------- ----------
     351  -GG------- ---------- ---------C -----UG--- ----------
     401  ---------- ---------- ---------- ---------- ----------
     451  ---------- ---------- ---------- ---------- ----------
     501  ---------- ---------- ---------- ---------- ----------
     551  ---------- ---------- ---------- ---------C UUG-------
     601  ---------- ---------- ---------- ---------- ----------
     651  ---------- ---------- ---------- ---------- ----------
     701  ---------- -------C-A ---G-C-C-- -GGUAAG--- G-GUGAAAC-
     751  GGUG------ ---------- ---------- ---------G UGUAAGAGAC
     801  -CACCAG--- CGC---UCC- GGGC------ ---------- ----------
     851  --GACCG-GA --GCG---GC U--------- ---------- ----------
     901  --------CG G-UAA-ACCC CACCC---G- GAGCAAGUCC AGAC------
     951  ---------- ---------- ---------- ------AGCG CA-U--GCAC
    1001  -----GACGC ---------- ---------C UCG------- ----------
    1051  ---------- GCGUC----A GG-GAG-ACC G--------- ----------
    1101  ---------- ---------G C-CC------ ---GG-U-CG A---------
    1151  ---------- ---------- ---------G -UGCGC---- ----------
    1201  ---------- ---------- ---------- ---------- GGGU--AG-G
    1251  ACGCU----- ---------- ---------- ---------- -GGA-GCC-G
    1301  G-UCA----- --GCAA---- ----UGG-CC G--G-CCG-A GAUGGAUGAC
    1351  CGUC------ -ACUG-C--- AC--CAACG- UCG------- ----------
    1401  ---------- -------GCA A--------- ---------- ----------
    1451  ----C----- G-AC-G-G-- ----UG-C-- G--G-G.... ..........
    1501  .......... .......... .......... .......... ..........
    1551  .......... ..........
//
LOCUS       S.polymorpha       1570 bp
DEFINITION  S.polymorpha       1570 bp, 1570 bases, 7A0D7658 checksum.
ORIGIN      
       1  .......... .......... .......... .......... ..........
      51  .......... .......... .......... .......... ..........
     101  .......... .......... .C--ACGGAA ACC-ACGG-U GCC-GGA---
     151  ---------- ---UAACG-- ---------- ------UCC- -GGCGG-CU-
     201  --UCG----- G--------- ---------- ----GAAA-- ----------
     251  ---------- ------CC-- -G-G-AGUCA G-GGA---AA GUGCC--ACA
     301  GAGAGCAGA- CCGCCAAAGG C--------- ---------- ----------
     351  ---------- ---------- ---------- ---------- ----------
     401  ---------- ---------- ---------- ---------- ----------
     451  ---------- ---------- ---------- ---------- ----------
     501  ---------- ---------- ---------- ---------- ----------
     551  ---------- ---------- ---------- ---------U UCG-------
     601  ---------- ---------- ---------- ---------- ----------
     651  ---------- ---------- ---------- ---------- ----------
     701  ---------- ---------G ---C-C-C-- -GGC--GAAA G-GUGAAAG-
     751  GGUG------ ---------- ---------- ---------C GGUAAGAGCG
     801  -CACC-G--- CGC---GGA- CGGC------ ---------- ----------
     851  --AACGG-AC --GCG---GC ---------- ---------- ----------
     901  -------ACG G-CAA-ACCC CACCG---G- GAGCAAGGUC GAAU------
     951  ---------- ---------- ---------- -----AGGGA UG-G--CAA-
    1001  -----GAG-- ---------- ---------G UGA------- ----------
    1051  ---------- --CUC----- -A---G-GGC U--------- ----------
    1101  ---------- ---------G GU-UuCCG-- ---GC-C-C- ----------
    1151  ---------- ---------- -----CG--C -CGUCC---- ----------
    1201  ---------- ---------- ---------- ---------- GGGU--UG-A
    1251  CUGCU----- ---------- ---------- ---------- -UGA-GCG-U
    1301  C-CGG----- --GCAA---- ----CCG-GC C--G-CCU-A GAGGAAUGAU
    1351  CGCC------ -CAUC-CCC- U--------- ---------- ----------
    1401  ---------- ------GUCA AA-------- ---------- ----------
    1451  ---------- -----A-G-- ----GG-G-- U--G-G.... ..........
    1501  .......... .......... .......... .......... ..........
    1551  .......... ..........
//
LOCUS       M.phosphovorus-JCM9380       1570 bp
DEFINITION  M.phosphovorus-JCM9380       15, 1570 bases, 76C941CB checksum.
ORIGIN      
       1  .......... .......... .......... .......... ..........
      51  .......... .......... .......... .......... ..........
     101  .......... .......... .CACC----G AGC-AGGG-U GGU-GGG---
     151  ---------- ---UAACA-- ---------- ------CCC- -ACCCG-GG-
     201  ---------- ---------- ---------- ----GCGA-- ----------
     251  ---------- ---------- -----CCCGC G-GGA---AA GUGCC--ACA
     301  GAAAGCAAA- CCGCC----- ---------- ---------- ----------
     351  -CC------- ---------- ---------G -----AG--- ----------
     401  ---------- ---------- ---------- --CC------ ----------
     451  ---G------ ---------- ---------- ---------- ----------
     501  ---------- ---------- ---------- ---------- ----------
     551  ---------- ---------- ---------- ---------U ACG-------
     601  ---------- ---------- ---------- ---------- ----------
     651  ---------- ---------- ---------- ---------- -----C----
     701  --------G- ---G---C-A ---C-G-G-- -GGUAAG--- G-GUGAAAC-
     751  GGCG------ ---------- ---------- ---------G UGUAAGAGAC
     801  -CACCAG--- CAU---CCC- GGGU------ ---------- ----------
     851  --GACCG-GG --AUG---GC U--------- ---------- ----------
     901  --------AG G-CAA-ACCC CACCC---G- GAGCAAGAUC AAGAAGGAU-
     951  -GCC------ -CCCG----- ---GGCAUCC -----GCGGG AG-C--GU--
    1001  ---------- ---------- ---------- ---------- ----------
    1051  ---------- ---------- -UCGAG-GGC U--------- ----------
    1101  ---------- ---------G C-UC------ ---GU-C-CG AG--------
    1151  ---------- ---------- ---------G -CUCCC---- ----------
    1201  ---------- ---------- ---------- ---------- GGGU--AG-A
    1251  UCGCA----- ---------- ---------- ---------- -CCA-GGC-G
    1301  G-UCG----- --GCAA---- ----CGG-CC G--U-CGC-A GAUGGAUGAU
    1351  CGCC------ -ACUC-G--- GG--C----- ---------- ----------
    1401  ---------- -------UUC G--------- ---------- ----------
    1451  ---------- -----G-C-- ----CC-G-- A--G-C.... ..........
    1501  .......... .......... .......... .......... ..........
    1551  .......... ..........
//
LOCUS       P.innocua       1570 bp
DEFINITION  P.innocua       1570 bp, 1570 bases, B0710C00 checksum.
ORIGIN      
       1  .......... .......... .......... .......... ..........
      51  .......... .......... .......... .......... ..........
     101  .......... .......... .CACA----G AGC-AGGG-U GGU-GGG---
     151  ---------- ---UAACG-- ---------- ------CCC- -ACCCG-GG-
     201  ---------- ---------- ---------- ----GUGA-- ----------
     251  ---------- ---------- -----CCCGC G-GGC---CA GUGCC--ACA
     301  GAGAACAGA- CCGCC----- ---------- ---------- ----------
     351  -CC------- ---------- ---------G -----AU--- ----------
     401  ---------- ---------- ---------- --GC------ ----------
     451  ---GCC--GG ---------- ---------- ---------- ----------
     501  ---------- ---------- ---------- ---------- ----------
     551  ---------- ---------- ---------- ---------U UCG-------
     601  ---------- ---------- ---------- ---------- ----------
     651  ---------- ---------C -------C-- GA-------- -----C----
     701  --------G- ---U---G-C ---C-G-G-- -GGUAAG--- G-GUGAAAC-
     751  GGCG------ ---------- ---------- ---------G UGUAAGAGAC
     801  -CACCGG--- CAC---CGU- GAGC------ ---------- ----------
     851  --GAUCA-CG --GUG---GC C--------- ---------- ----------
     901  --------AG G-UAA-ACCC CACCC---G- GAGCAAGACC AGAC------
     951  ---------- ---------- ---------- ------AGCA GG-C------
    1001  ---------- ---------- ---------- ---------- ----------
    1051  ---------- ---------- -----G-GGU U--------- ----------
    1101  ---------- ---------G C-UC------ ---GC-C-C- ----------
    1151  ---------- ---------- -----UU--G -CCUGC---- ----------
    1201  ---------- ---------- ---------- ---------- GGGU--AG-G
    1251  UCGCU----- ---------- ---------- ---------- -GGA-GGC-C
    1301  G-UCA----- --GCAA---- ----UGA-CG G--U-CCG-A GAUGGAUGAC
    1351  CGUCCCA--- ---------- ---------- ---------- ----------
    1401  ---------- ---------- ---------- ---------- ----------
    1451  ---------- ---------- ---------- ------CG.. ..........
    1501  .......... .......... .......... .......... ..........
    1551  .......... ..........
//
LOCUS       N.jensenii       1570 bp
DEFINITION  N.jensenii       1570 bp, 1570 bases, B6C51D3B checksum.
ORIGIN      
       1  .......... .......... .......... .......... ..........
      51  .......... .......... .......... .......... ..........
     101  .......... .......... .CGCA----G AGC-AAGG-U GGU-GGG---
     151  ---------- ---CAACA-- ---------- ------CCC- -ACCCG-GG-
     201  ---------- ---------- ---------- ----GCAA-- ----------
     251  ---------- ---------- -----CCCGC G-GGA---AA GUGCC--ACA
     301  GAGAACAGA- CCGCC----- ---------- ---------- ----------
     351  -GC------- ---------- ---------U -----CU--- ----------
     401  ---------- ---------- ---------- --CU------ ----------
     451  ---CCG---- ---------- ---------- ---------- ----------
     501  ---------- ---------- ---------- ---------- ----------
     551  ---------- ---------- ---------- --------UU CAUU------
     601  ---------- ---------- ---------- ---------- ----------
     651  ---------- ---------- ---------- CG-------- -----G----
     701  --------G- ---A---A-G ---A-G-G-- -GGUAAG--- G-GUGAAAC-
     751  GGUG------ ---------- ---------- ---------G UGUAAGAGAC
     801  -CACCAG--- CGU---GUC- GGGU------ ---------- ----------
     851  --GACCG-GG --GCG---GC U--------- ---------- ----------
     901  --------AG G-UAA-ACCC CACCU---G- GAGCAAGAUC AAGAAGCCG-
     951  -UUCC--UC- -UUCG--GA- --GGAACGGU -----GCGCA CA-C--GU--
    1001  ---------- ---------- ---------- ---------- ----------
    1051  ---------- ---------- UC-GAG-GGC U--------- ----------
    1101  ---------- ---------G C-UC------ ---GC-C-CG A---------
    1151  ---------- ---------- ---------G -UGUGC---- ----------
    1201  ---------- ---------- ---------- ---------- GGGU--AG-A
    1251  UCGCC----- ---------- ---------- ---------- -CGA-GGC-U
    1301  G-UCG----- --GCAA---- ----CGG-CA G--C-CCU-A GAUGGAUGGU
    1351  CGCC------ -AACC-G--- GG--G---C- CAC------- ----------
    1401  ---------- -------GCA A--------- ---------- ----------
    1451  ----G----- A-AA-C-C-- ----CC-G-- G--C-G-A.. ..........
    1501  .......... .......... .......... .......... ..........
    1551  .......... ..........
//
LOCUS       N.plantarum       1570 bp
DEFINITION  N.plantarum       1570 bp, 1570 bases, 6628E91E checksum.
ORIGIN      
       1  .......... .......... .......... .......... ..........
      51  .......... .......... .......... .......... ..........
     101  .......... .......... .CACA----G AGC-AGGG-C GGU-GGG---
     151  ---------- ---UAACA-- ---------- ------CCC- -ACCCG-GG-
     201  ---------- ---------- ---------- ----GCAA-- ----------
     251  ---------- ---------- -----CCCGC G-GGA---CA GUGCC--ACA
     301  GAGAACAGA- CCGCC----- ---------- ---------- ----------
     351  -UCC------ ---------- -CGAAUCCAG CGCCACCGGA CGAC------
     401  ----GGA--- ---------- ---------- ---------- ----------
     451  ---------- ---------- ---------- ---------- ----------
     501  ---------- ---------- ---------- ---------- ----------
     551  ---------- ---------- ---------- ---------- ----------
     601  ---------- ---------- ---------- ---------- ----------
     651  ---------- ---------- ---------- ---------- ----------
     701  ---------- ---------- ---------- -GGUAAG--- G-GUGAAAC-
     751  GGUG------ ---------- ---------- ---------G AGCAAGAGAC
     801  -CACCAG--- CAU---GCC- GGGC------ ---------- ----------
     851  --GACCG-GC --GUG---GC U--------- ---------- ----------
     901  --------AG G-CAA-ACCC CGCCC---G- GAGCAAGAUC AGAC------
     951  ---------- ---------- ---------- ------AGCA CA-C--GCA-
    1001  -----GGU-- ---------- ---------U CCG------- ----------
    1051  ---------- --ACC----- GG-AAG-GGC U--------- ----------
    1101  ---------- ---------G C-UC------ ---GC-C-CG A---------
    1151  ---------- ---------- ---------G -UGUGC---- ----------
    1201  ---------- ---------- ---------- ---------- GGGU--AG-A
    1251  UCGCU----- ---------- ---------- ---------- -GGA-GGC-C
    1301  G-UCG----- --GCAA---- ----CGG-CG G--U-CGU-A GAUGGAUGGU
    1351  CGCC------ -CCUC-C--- UC--C---C- ---------- ----------
    1401  ---------- -------GCA A--------- ---------- ----------
    1451  ---------- ---G-G-G-- ----CG-G-- A--G-G.... ..........
    1501  .......... .......... .......... .......... ..........
    1551  .......... ..........
//
LOCUS       N.albus       1570 bp
DEFINITION  N.albus       1570 bp, 1570 bases, BF3BBDD2 checksum.
ORIGIN      
       1  .......... .......... .......... .......... ..........
      51  .......... .......... .......... .......... ..........
     101  .......... .......... .CACA----G GAC-AGGG-U GGU-GGC---
     151  ---------- ---UAACG-- ---------- ------GCC- -ACCCG-GG-
     201  ---------- ---------- ---------- ----GUGA-- ----------
     251  ---------- ---------- -----CCCGC G-GGA---CA GUGCC--ACA
     301  GAGAACAGA- CCGCC----- ---------- ---------- ----------
     351  -GC------- ---------- ---------U -----AC--- ----------
     401  ---------- ---------- ---------- --C------- ----------
     451  ---------- ---------- ---------- ---------- ----------
     501  ---------- ---------- ---------- ---------- ----------
     551  ---------- ---------- ---------- --------CU CCA-------
     601  ---------- ---------- ---------- ---------- ----------
     651  ---------- ---------- ---------- ---------- ----------
     701  ---------- ---G---G-U ---A-G-C-- -GGUAAG--- G-GUGAAAC-
     751  GGUG------ ---------- ---------- ---------G GGUAAGAGCC
     801  -CACCAG--- UCC---UCG- UGGU------ ---------- ----------
     851  --GACAC-GA --GGA---GC U--------- ---------- ----------
     901  --------AG G-UAA-ACCC CACCC---G- GAGCAAGACC AGAC------
     951  ---------- ---------- ---------- ------AGCG UA-C--GA--
    1001  -----CGGUG ---------- --------UU AGUU------ ----------
    1051  ---------- CACUG----- GG--AG-GGC G--------- ----------
    1101  ---------- ---------G U-CC------ ---GC-C-CG A---------
    1151  ---------- ---------- ---------G -UGCGC---- ----------
    1201  ---------- ---------- ---------- ---------- GGGU--AG-G
    1251  UUGCU----- ---------- ---------- ---------- -AGA-GGC-C
    1301  A-UCG----- --GCAA---- ----CGA-UG G--U-CCG-A GAUGGAUGGU
    1351  CGCCGA---- ---------- ---------- ---------- ----------
    1401  ---------- ---------- ---------- ---------- ----------
    1451  ---------- ---------- ---------- ------CU.. ..........
    1501  .......... .......... .......... .......... ..........
    1551  .......... ..........
//
LOCUS       N.luteus       1570 bp
DEFINITION  N.luteus       1570 bp, 1570 bases, 3E10524B checksum.
ORIGIN      
       1  .......... .......... .......... .......... ..........
      51  .......... .......... .......... .......... ..........
     101  .......... .......... .CACA----G GAC-AGGG-U GGU-GGC---
     151  ---------- ---UAACG-- ---------- ------GCC- -ACCCG-GG-
     201  ---------- ---------- ---------- ----GUGA-- ----------
     251  ---------- ---------- -----CCCGC G-GGA---CA GUGCC--ACA
     301  GAGAACAGA- CCGCC----- ---------- ---------- ----------
     351  -GC------- ---------- ---------U -----GC--- ----------
     401  ---------- ---------- ---------- --CU------ ----------
     451  ---------- ---------- ---------- ---------- ----------
     501  ---------- ---------- ---------- ---------- ----------
     551  ---------- ---------- ---------- ---------U CC--------
     601  ---------- ---------- ---------- ---------- ----------
     651  ---------- ---------- ---------- ---------- ----------
     701  --------A- ---G---G-U ---A-G-C-- -GGUAAG--- G-GUGAAAC-
     751  GGUG------ ---------- ---------- ---------G GGUAAGAGCC
     801  -CACCAG--- UCC---UCG- UGGU------ ---------- ----------
     851  --GACAC-GA --GGA---GC U--------- ---------- ----------
     901  --------AG G-UAA-ACCC CACCC---G- GAGCAAGGCC AGAC------
     951  ---------- ---------- ---------- ------AGCA UG-C--GC--
    1001  ---------- ---------- ---------- ---------- ----------
    1051  ---------- ---------- CC-GAG-GGC U--------- ----------
    1101  ---------- ---------G U-CC------ ---GC-C-CG A---------
    1151  ---------- ---------- ---------G -CAUGC---- ----------
    1201  ---------- ---------- ---------- ---------- GGGU--AG-G
    1251  UUGCU----- ---------- ---------- ---------- -AGA-GAC-C
    1301  A-UCG----- --GCAA---- ----CGA-UG G--C-CCG-A GAUGGAUGAU
    1351  CGCCGA---- ---------- ---------- ---------- ----------
    1401  ---------- ---------- ---------- ---------- ----------
    1451  ---------- ---------- ---------- ------UC.. ..........
    1501  .......... .......... .......... .......... ..........
    1551  .......... ..........
//
LOCUS       N.fulvus-KCTC9580       1570 bp
DEFINITION  N.fulvus-KCTC9580       1570 bp, 1570 bases, 29D1F8B8 checksum.
ORIGIN      
       1  .......... .......... .......... .......... ..........
      51  .......... .......... .......... .......... ..........
     101  .......... .......... .CGAA----G GGC-AGCG-U GGU-GGG---
     151  ---------- ---UAACG-- ---------- ------CCC- -ACCCG-GG-
     201  ---------- ---------- ---------- ----GCAA-- ----------
     251  ---------- ---------- -----CCCGC G-GGA---CA GUGCC--ACA
     301  GAGAACAGA- CCGCC----- ---------- ---------- ---------A
     351  GCG------- ---------- ---------G -----CC--- ----------
     401  ---------- ---------- ---------- --UG------ ----------
     451  ---AGC--GA AU-------- ---------- ---------- ----------
     501  ---------- ---------- ---------- ---------- ----------
     551  ---------- ---------- ---------- ---------U CCG-------
     601  ---------- ---------- ---------- ---------- ----------
     651  ---------- ------GU-U -------C-- GC-------- ----CU----
     701  --------C- ---A---GGU ---G-C-G-- -GGUGAG--- G-GUGAAAC-
     751  GGUG------ ---------- ---------- ---------G UGUAAGAGAC
     801  -CACCAG--- CUC---CGC- AGGU------ ---------- ----------
     851  --GACUG-CG --GAG---GC U--------- ---------- ----------
     901  --------CG G-UAA-ACCC CACGU---G- GAGCAAGGCC AAGAAGGAC-
     951  -GGCG--G-- -GCAA---C- --CACCGUCC -----GCGCG AG-C--GU--
    1001  ---------- ---------- ---------- ---------- ----------
    1051  ---------- ---------- UC-GAG-GGC U--------- ----------
    1101  ---------- ---------G C-CC------ ---GC-C-CG A---------
    1151  ---------- ---------- ---------G -CUCGC---- ----------
    1201  ---------- ---------- ---------- ---------- GGGU--AG-G
    1251  CCGCU----- ---------- ---------- ---------- -GGA-GGC-U
    1301  G-CCG----- --GCAA---- ----CGG-CA G--C-CCU-A GAUAGAUGAU
    1351  CGCCAG---- ---------- ---------- ---------- ----------
    1401  ---------- ---------- ---------- ---------- ----------
    1451  ---------- ---------- ---------- -------C.. ..........
    1501  .......... .......... .......... .......... ..........
    1551  .......... ..........
//
LOCUS       Nocardiodes-NSP41       1570 bp
DEFINITION  Nocardiodes-NSP41       1570 bp, 1570 bases, 9DDE56E9 checksum.
ORIGIN      
       1  .......... .......... .......... .......... ..........
      51  .......... .......... .......... .......... ..........
     101  .......... .......... .CACA----G AGC-AGGG-U GGU-GGG---
     151  ---------- ---UAACA-- ---------- ------CCC- -ACCCG-GG-
     201  ---------- ---------- ---------- ----GUGA-- ----------
     251  ---------- ---------- -----CCCGC G-GGA---CA GUGCC--ACA
     301  GAGAACAGA- CCGCC----- ---------- ---------- ----------
     351  -UC------- ---------- ---------G -----CC--- ----------
     401  ---------- ---------- ---------- --C------- ----------
     451  ---------- ---------- ---------- ---------- ----------
     501  ---------- ---------- ---------- ---------- ----------
     551  ---------- ---------- ---------- --------CU CGU-------
     601  ---------- ---------- ---------- ---------- ----------
     651  ---------- ---------- ---------- ---------- ----------
     701  ---------- ---G---G-G ---C-G-G-- -GGUAAG--- G-GUGAAAC-
     751  GGUG------ ---------- ---------- ---------G GGCAAGAGCC
     801  -CACCAG--- UGC---GCC- GGGU------ ---------- ----------
     851  --GACCG-GC --GCA---GC U--------- ---------- ----------
     901  --------CG G-CAA-ACCC CACCC---G- GAGCAAGACC AGAC------
     951  ---------- ---------- ---------- ------AGCA CA-C--GU--
    1001  ---------- ---------- ---------- ---------- ----------
    1051  ---------- ---------- UC-GAG-GGC G--------- ----------
    1101  ---------- ---------G C-UC------ ---GU-C-CG A---------
    1151  ---------- ---------- ---------G -UGUGC---- ----------
    1201  ---------- ---------- ---------- ---------- GGGU--AG-G
    1251  UCGCU----- ---------- ---------- ---------- -CGA-GGC-U
    1301  G-UCG----- --GCAA---- ----CGG-CA G--C-CCU-A GAUGGAUGGU
    1351  CGCC------ -CCCU-C--- G--------- ---------- ----------
    1401  ---------- -------GAG A--------- ---------- ----------
    1451  ---------- ---------- ----CG-A-- G--G-G.... ..........
    1501  .......... .......... .......... .......... ..........
    1551  .......... ..........
//
LOCUS       N.simplex       1570 bp
DEFINITION  N.simplex       1570 bp, 1570 bases, 75CA0B05 checksum.
ORIGIN      
       1  .......... .......... .......... .......... ..........
      51  .......... .......... .......... .......... ..........
     101  .......... .......... .CACA----G AGC-AGGG-U GGU-GGG---
     151  ---------- ---UAACA-- ---------- ------CCC- -ACCCG-GG-
     201  ---------- ---------- ---------- ----GUGA-- ----------
     251  ---------- ---------- -----CCCGC G-GGA---CA GUGCC--ACA
     301  GAGAACAGA- CCGCC----- ---------- ---------- ----------
     351  -UC------- ---------- ---------C -----GG--- ----------
     401  ---------- ---------- ---------- ---------- ----------
     451  ---------- ---------- ---------- ---------- ----------
     501  ---------- ---------- ---------- ---------- ----------
     551  ---------- ---------- ---------- ---------C UCG-------
     601  ---------- ---------- ---------- ---------- ----------
     651  ---------- ---------- ---------- ---------- ----------
     701  ---------- -------C-C ---G-G-A-- -GGUAAG--- G-GUGAAAC-
     751  GGUG------ ---------- ---------- ---------G GGCAAGAGCC
     801  -CACCAG--- UGC---GCC- GGGU------ ---------- ----------
     851  --GACCG-GC --GCA---GC U--------- ---------- ----------
     901  --------CG G-CAA-ACCC CACCC---G- GAGCAAGACC AGAC------
     951  ---------- ---------- ---------- ------AGCA CA-C--GA--
    1001  -----CGGC- ---------- ---------C UCG------- ----------
    1051  ---------- -GCCG----- -A-GAG-GGU G--------- ----------
    1101  ---------- ---------A C-UC------ ---GC-C-CG A---------
    1151  ---------- ---------- ---------G -UGUGC---- ----------
    1201  ---------- ---------- ---------- ---------- GGGU--AG-G
    1251  UCGCU----- ---------- ---------- ---------- -GGA-GGC-U
    1301  G-CCG----- --GCAA---- ----CGG-CA G--U-CCU-A GAUGGAUGGU
    1351  CGCCAC---- ---------- ---------- ---------- ----------
    1401  ---------- ---------- ---------- ---------- ----------
    1451  ---------- ---------- ---------- -------G.. ..........
    1501  .......... .......... .......... .......... ..........
    1551  .......... ..........
//
LOCUS       A.fastidiosum       1570 bp
DEFINITION  A.fastidiosum       1570 bp, 1570 bases, FFCFBCFE checksum.
ORIGIN      
       1  .......... .......... .......... .......... ..........
      51  .......... .......... .......... .......... ..........
     101  .......... .......... .CACA----G AGCAACGG-U GGU-GGC---
     151  ---------- ---UAACG-- ---------- ------GCC- -ACCCA-CG-
     201  ---------- ---------- ---------- ----GCGA-- ----------
     251  ---------- ---------- -----CGUGC G-GGA---CA GUGCC--ACA
     301  GAAAUCAGA- CCGCC----- ---------- ---------- ---------A
     351  GCG------- ---------- ---------G -----CC--- ----------
     401  ---------- ---------- ---------- --GC------ ----------
     451  ---CGC--UC ---------- ---------- ---------- ----------
     501  ---------- ---------- ---------- ---------- ----------
     551  ---------- ---------- ---------- ---------C UCG-------
     601  ---------- ---------- ---------- ---------- ----------
     651  ---------- ---------G -------A-- GC-------- -----A----
     701  --------G- ---C---G-G ---UGC-G-- -GGUAAG--- G-GUGAAAC-
     751  GGUG------ ---------- ---------- ---------A GGUAAGAGCU
     801  -CACCAG--- CGC---UCC- GGGU------ ---------- ----------
     851  --GACCG-GG --GCG---GC U--------- ---------- ----------
     901  --------AG G-UAA-ACCC CACCG---G- GAGCAAGACC AAGA-GAGUC
     951  GCGUG-GCGC -UUCG-GCGG UGCACGGCUU -----GCGCU GA--------
    1001  ---------- ---------- ---------- ---------- ----------
    1051  ---------- ---------- ----CG-GGC U--------- ----------
    1101  ---------- ---------G C-UC------ ---GU-C-CG ----------
    1151  ---------- ---------- ----AUG--- -UCAGC---- ----------
    1201  ---------- ---------- ---------- ---------- GGGU--AG-G
    1251  UUGCA----- ---------- ---------- ---------- -CGA-GGC-G
    1301  U-CCA----- --GCAA---- ----UGG-GC G--U-CCC-A GAUGGAUGGU
    1351  CGCCCA---- ---------- ---------- ---------- ----------
    1401  ---------- ---------- ---------- ---------- ----------
    1451  ---------- ---------- ---------- ------CG.. ..........
    1501  .......... .......... .......... .......... ..........
    1551  .......... ..........
//
LOCUS       A.erythreum       1570 bp
DEFINITION  A.erythreum       1570 bp, 1570 bases, 19D95739 checksum.
ORIGIN      
       1  .......... .......... .......... .......... ..........
      51  .......... .......... .......... .......... ..........
     101  .......... .......... .CACA----G AGC-ACGG-U GGU-GGC---
     151  ---------- ---CAACA-- ---------- ------GCC- -ACCCA-CG-
     201  ---------- ---------- ---------- ----GCGA-- ----------
     251  ---------- ---------- -----CGUGC G-GGA---CA GUGCC--ACA
     301  GAGAACAGA- CCGCC----- ---------- ---------- ---------A
     351  GCG------- ---------- ---------G -----CC--- ----------
     401  ---------- ---------- ---------- --CC------ ----------
     451  ---GCG--GC C--------- ---------- ---------- ----------
     501  ---------- ---------- ---------- ---------- ----------
     551  ---------- ---------- ---------- ---------U UCG-------
     601  ---------- ---------- ---------- ---------- ----------
     651  ---------- -------G-G -------C-- CA-------- -----C----
     701  --------G- ---G---G-G ---UGC-G-- -GGCAAG--- G-GUGAAAC-
     751  GGUG------ ---------- ---------- ---------A GGUAAGAGCU
     801  -CACCAG--- CGA---CGU- CGGC------ ---------- ----------
     851  --GACGG-CG --UCG---GC U--------- ---------- ----------
     901  --------CG G-UAA-ACCC CACCG---G- GAGCAAGACC AAGA-GGGC-
     951  -GC------- -UCCG----- ----GCGCCU -----GCGCU GA--------
    1001  ---------- ---------- ---------- ---------- ----------
    1051  ---------- ---------- ----CG-GGC U--------- ----------
    1101  ---------- ---------G C-UC------ ---GU-C-CG ----------
    1151  ---------- ---------- ----ACG--- -UCAGC---- ----------
    1201  ---------- ---------- ---------- ---------- GGGU--AG-G
    1251  UCGCU----- ---------- ---------- ---------- -CGA-GGC-A
    1301  C-GCA----- --GCAA---- ----UGC-GU G--A-CCC-A GAUGGAUGGU
    1351  CGCC------ -CCCC-A--- GC--C----- ---------- ----------
    1401  ---------- -------CUC G--------- ---------- ----------
    1451  ---------- -----G-G-- ----CC-G-- G--G-G.... ..........
    1501  .......... .......... .......... .......... ..........
    1551  .......... ..........
//
LOCUS       S.lividans       1570 bp
DEFINITION  S.lividans       1570 bp, 1570 bases, 9F09E60D checksum.
ORIGIN      
       1  .....CGAGC C-GGG--CGG GCGGCC-GCG ---UGGA-G- -U-C---CC-
      51  ---------- -----UCAC- ---------- -----G-G-- --GA-CU-U-
     101  CCCGAGGAAC GUCCGGGCUC -CACA----G GGC-AGGG-U GAU-GGC---
     151  ---------- ---UAaCG-- ---------- ------gCC- -ACCCG-GG-
     201  ---------- ---------- ---------- ----GUGA-- ----------
     251  ---------- ---------- -----CCCGC G-GGA---CA GUGCC--ACA
     301  GAAAGCAG-A CCGCC----- ---------- ---------- ----------
     351  -GG------- ---------- ---------A -----GG--- ----------
     401  ---------- ---------- ---------- --C------- ----------
     451  ---------- ---------- ---------- ---------- ----------
     501  ---------- ---------- ---------- ---------- ----------
     551  ---------- ---------- ---------- ---------U UCG-------
     601  ---------- ---------- ---------- ---------- ----------
     651  ---------- ---------- ---------- ---------- ----------
     701  ---------- ---G---C-C ---C-C-C-- -GGUAAG--- G-GUGAAAC-
     751  GGUG------ ---------- ---------- ---------G UGUAAGAGAC
     801  -CACCAG--- UGC---CCA- GGGC------ ---------- ----------
     851  --GACCU-GG --GCA---GC U--------- ---------- ----------
     901  --------AG G-UAA-ACCC CACCC---G- GAGCAAGGUC AAGA-AGGA-
     951  -AGCG----- CCCCGG---- --UGCUUCCU -----GCGCG GA-C--GU--
    1001  ---------- ---------- ---------- ---------- ----------
    1051  ---------- ---------- UC-GAG-GGC U--------- ----------
    1101  ---------- ---------G C-CC------ ---GC-C-CG A---------
    1151  ---------- ---------- ---------G -UCCGC---- ----------
    1201  ---------- ---------- ---------- ---------- GGGU--AG-A
    1251  CCGCU----- ---------- ---------- ---------- -GGA-GGC-C
    1301  G-GUG----- --GCAA---- ----CGC-CG G--U-CCU-A GAUGGAUGGC
    1351  CGUC------ -GCCG-A--- CG--G---GA CCC------- ----------
    1401  ---------- -------GCG A--------- ---------- ----------
    1451  ----G----- G-CC-C-C-- ----GU-C-- G--G-A--AC AGAACCCGGC
    1501  GUAC-AG-CC CG----ACUC GUCUG..... .......... ..........
    1551  .......... ..........
//
LOCUS       S.bikiniensis       1570 bp
DEFINITION  S.bikiniensis       1570 bp, 1570 bases, F59AFE02 checksum.
ORIGIN      
       1  .....CGAGC C-GGG--CGG GCGGCC-GCG ---UGGG-G- -G-U---C--
      51  ---------- -----UUCG- ---------- -------G-- --AC-CU-C-
     101  CCCGAGGAAC GUCCGGGCUC -CACA----G AGC-AGGG-U GGU-GGC---
     151  ---------- ---UAACG-- ---------- ------GCC- -ACCCG-GG-
     201  ---------- ---------- ---------- ----GUGA-- ----------
     251  ---------- ---------- -----CCCGC G-GGA---CA GUGCC--ACA
     301  GAAAACAG-A CCGCC----- ---------- ---------- ----------
     351  -GG------- ---------- ---------G -----GA--- ----------
     401  ---------- ---------- ---------- --C------- ----------
     451  ---------- ---------- ---------- ---------- ----------
     501  ---------- ---------- ---------- ---------- ----------
     551  ---------- ---------- ---------- ---------C UCG-------
     601  ---------- ---------- ---------- ---------- ----------
     651  ---------- ---------- ---------- ---------- ----------
     701  ---------- ---G---U-C ---C-U-C-- -GGUAAG--- G-GUGAAAC-
     751  GGUG------ ---------- ---------- ---------G UGUAAGAGAC
     801  -CACCAG--- CGC---CUG- AGGC------ ---------- ----------
     851  --GACUC-AG --GCG---GC U--------- ---------- ----------
     901  --------AG G-UAA-ACCC CACUC---G- GAGCAAGGUC AAGA-GGGG-
     951  -ACAC----- -CCCG----- --GUGUCCCU -----GCGCG GA-U--GU--
    1001  ---------- ---------- ---------- ---------- ----------
    1051  ---------- ---------- UC-GAG-GGC U--------- ----------
    1101  ---------- ---------G C-UC------ ---GC-C-CG A---------
    1151  ---------- ---------- ---------G -UCCGC---- ----------
    1201  ---------- ---------- ---------- ---------- GGGU--AG-A
    1251  CCGCA----- ---------- ---------- ---------- -CGA-GGC-C
    1301  G-GCG----- --GCAA---- ----CGC-CG G--C-CCU-A GAUGGAUGGC
    1351  CGUCG----- -CCCC-GA-- CG--A---C- C--------- ----------
    1401  ---------- -------GCG A--------- ---------- ----------
    1451  ---------- --GG-U-C-- ----CC-G-- G--G-G--AC AGAACCCGGC
    1501  GUAC-AG-CC CG----ACUC GUCUG..... .......... ..........
    1551  .......... ..........
//
LOCUS       C.diphtheriae       1570 bp
DEFINITION  C.diphtheriae       1570 bp, 1570 bases, 435DCE14 checksum.
ORIGIN      
       1  .....UGAGC C-GGC--UGG GCGAUC-GCG ---ACUU-U- -G-C---GUA
      51  C-CACAU--- ----GCGAUG A------ACA U-GGUGGC-- --GC-AA-G-
     101  GACGAGGAAA GUCCGGACUC -CACA----G AGC-ACGG-U GAU-UGU---
     151  ---------- ---UAACA-- ---------- ------ACA- -ACCCG-GG-
     201  ---------- ---------- ---------- ----GUGA-- ----------
     251  ---------- ---------- -----CCCGC G-GGC---AA GUGCA--ACA
     301  GAAAGUAA-A CCGCC----- ---------- ---------- ----------
     351  -UA------- ---------- ---------G -----AA--- ----------
     401  ---------- ---------- ---------- ---------- ----------
     451  ---------- ---------- ---------- ---------- ----------
     501  ---------- ---------- ---------- ---------- ----------
     551  ---------- ---------- ---------- ---------U UU--------
     601  ---------- ---------- ---------- ---------- ----------
     651  ---------- ---------- ---------- ---------- ----------
     701  ---------- -------U-U ---C-U-A-- -GGUAAG--- G-GUGAAAC-
     751  GGUG------ ---------- ---------- ---------C GGUAAGAGCG
     801  -CACCAG--- CGA---GGU- AGGU------ ---------- ----------
     851  --GACUA-CC --UCG---GC U--------- ---------- ----------
     901  --------AG G-UAA-ACCC CACUG---G- GAGCAAGGC- AUUA-GGGC-
     951  -GUAC-CGUC GUUUCAGACG --GUAUGUCU -----GCACG AA-C--GC--
    1001  ---------- ---------- ---------- ---------- ----------
    1051  ---------- ---------- UU-GAA-GGC U--------- ----------
    1101  ---------- ---------G C-UC------ ---GC-C-UG A---------
    1151  ---------- ---------- ---------G -UUCGU---- ----------
    1201  ---------- ---------- ---------- ---------- GGGU--A--G
    1251  CUGCU----- ---------- ---------- ---------- -UGA-GGC-G
    1301  G-CCA----- --GUGA---- ----UGG-UU U-CG-UCC-A GAUGGAUGAU
    1351  CGCC------ -GCUG-A--- UC--U---C- CG-------- ----------
    1401  ---------- ------CUUG U--------- ---------- ----------
    1451  ---------- C-GG-G-G-- ----GU-G-- A--G-U--AC AGAAUCCGGC
    1501  UUAU-AU-GC UG----GCUC AUUCG..... .......... ..........
    1551  .......... ..........
//
LOCUS       M.tuberculosis       1570 bp
DEFINITION  M.tuberculosis       1570 bp, 1570 bases, 50C99FD4 checksum.
ORIGIN      
       1  .CGGAUGAGU U-GGC--UGG GCGGCC-GCG ---GCUC-G- -C-G---UAG
      51  G-GCUUG--U G---UGGAUU -----CACGA GGUUCA-G-- --CGUCG-A-
     101  GUCGAGGAAA GUCCGGACUU -CACA----G AGC-AGGG-U GAU-UGC---
     151  ---------- ---UAACG-- ---------- ------GCA- -AUCCG-AG-
     201  ---------- ---------- ---------- ----GUGA-- ----------
     251  ---------- ---------- -----CUCGC G-GGA---AA GUGCC--ACA
     301  GAAAACAG-A CCGCC----- ---------- ---------- ----------
     351  -AU------- ---------- ---------C ---------- ----------
     401  ---------- ---------- ---------- ---------- ----------
     451  ---------- ---------- ---------- ---------- ----------
     501  ---------- ---------- ---------- ---------- ----------
     551  ---------- ---------- ---------- --------CU CGU-------
     601  ---------- ---------- ---------- ---------- ----------
     651  ---------- ---------- ---------- ---------- ----------
     701  ---------- ---------- ---G-G-U-- -GGCAAG--- G-GUGAAAC-
     751  GGUG------ ---------- ---------- ---------C GGUAAGAGCG
     801  -CACCAG--- CAU---UCC- GGGU------ ---------- ----------
     851  --GACCG-GG --GUG---GC U--------- ---------- ----------
     901  --------AG G-CAA-ACCC CACCC---G- AAGCAAGGCC AAGAAGGCC-
     951  -GCAC----- CGAAA----- --GUGCGGCC -----GCGCA GG-C--GC--
    1001  ---------- ---------- ---------- ---------- ----------
    1051  ---------- ---------- UU-GAG-GGU U--------- ----------
    1101  ---------- ---------G C-UC------ ---GC-C-CG A---------
    1151  ---------- ---------- ---------G -CCUGC---- ----------
    1201  ---------- ---------- ---------- ---------- GGGU--AG-G
    1251  CCGCU----- ---------- ---------- ---------- -CGA-GGC-A
    1301  C-CCG----- --GUAA---- ----CGG-UG U--G-UCC-A GAUGGAUGGU
    1351  CGCC------ -GCCG-U--- GC--C---G- CCGU--UAGC ----------
    1401  ---------- -------UUG ---------- ---------- ----G--CU-
    1451  -g-GU----- G-GC-G-G-- ----CG-C-- G--G-A--AC AGAAUCCGGC
    1501  UUAC-AG-GC CA----ACUC GUCCG..... .......... ..........
    1551  .......... ..........
//
LOCUS       M.bovis       1570 bp
DEFINITION  M.bovis       1570 bp, 1570 bases, DE270D0C checksum.
ORIGIN      
       1  .CGGACGAGU U-GGC--UGG GCGGCC-GCG ---GCUU-G- -U-G---UGG
      51  A-UUC----- -----ACGA- ---------- GGUUCA-G-- --CGUCG-A-
     101  GUCGAGGAAA GUCCGGACUU -CACA----G AGC-AGGG-U GAU-UGC---
     151  ---------- ---UAACG-- ---------- ------GCA- -AUCCG-AG-
     201  ---------- ---------- ---------- ----GUGA-- ----------
     251  ---------- ---------- -----CUCGC G-GGA---AA GUGCC--ACA
     301  GAAAACAG-A CCGCC----- ---------- ---------- ----------
     351  -AU------- ---------- ---------C ---------- ----------
     401  ---------- ---------- ---------- ---------- ----------
     451  ---------- ---------- ---------- ---------- ----------
     501  ---------- ---------- ---------- ---------- ----------
     551  ---------- ---------- ---------- --------CU CGU-------
     601  ---------- ---------- ---------- ---------- ----------
     651  ---------- ---------- ---------- ---------- ----------
     701  ---------- ---------- ---G-G-U-- -GGCAAG--- G-GUGAAAC-
     751  GGUG------ ---------- ---------- ---------C GGUAAGAGCG
     801  -CACCAG--- CAU---UCC- GGGU------ ---------- ----------
     851  --GACCG-GG --GUG---GC U--------- ---------- ----------
     901  --------AG G-CAA-ACCC CACCC---G- AAGCAAGGCC AAGAAGGCC-
     951  -GCAC----- CGAAA----- --GUGCGGCC -----GCGCA GG-C--GC--
    1001  ---------- ---------- ---------- ---------- ----------
    1051  ---------- ---------- UU-GAG-GGU U--------- ----------
    1101  ---------- ---------G C-UC------ ---GC-C-CG A---------
    1151  ---------- ---------- ---------G -CCUGC---- ----------
    1201  ---------- ---------- ---------- ---------- GGGU--AG-G
    1251  CCGCU----- ---------- ---------- ---------- -CGA-GGC-A
    1301  C-CCG----- --GUAA---- ----CGG-UG U--G-UCC-A GAUGGAUGGU
    1351  CGCC------ -GCCG-U--- GC--C---G- CCGU--UAG- ----------
    1401  ---------- -------CUU G--------- ---------- -------GC-
    1451  -U-GU----- G-GC-G-G-- ----CG-C-- G--G-A--AC AGAAUCCGGC
    1501  UUAC-AG-GC CA----ACUC GUCCG..... .......... ..........
    1551  .......... ..........
//
LOCUS       M.leprae       1570 bp
DEFINITION  M.leprae       1570 bp, 1570 bases, 6563C703 checksum.
ORIGIN      
       1  .CGGACGAGU U-GGC--UGG GCGGCC-GCG ---GCUC-G- -U-G---UCG
      51  G-UCU----- -----GAAA- ---------G G-CCCG-G-- --UAACG-A-
     101  GUCGAGGAAA GUCCGGACUU -CACA----G AGC-AGGG-U GAU-UGC---
     151  ---------- ---UAACA-- ---------- ------GCA- -AUCCG-AG-
     201  ---------- ---------- ---------- ----GUGA-- ----------
     251  ---------- ---------- -----CUCGC G-GGA---UA GUGCC--ACA
     301  GAAAACAA-A CCGCC----- ---------- ---------- ----------
     351  -AU------- ---------- ---------C ---------- ----------
     401  ---------- ---------- ---------- ---------- ----------
     451  ---------- ---------- ---------- ---------- ----------
     501  ---------- ---------- ---------- ---------- ----------
     551  ---------- ---------- ---------- --------CU CGC-------
     601  ---------- ---------- ---------- ---------- ----------
     651  ---------- ---------- ---------- ---------- ----------
     701  ---------- ---------- ---G-G-U-- -GGUAAG--- G-GUGAAAC-
     751  GGUG------ ---------- ---------- ---------C GGUAAGAGCG
     801  -CACCAG--- CAU---CCC- GGGU------ ---------- ----------
     851  --GACCG-GG --AUG---GC U--------- ---------- ----------
     901  --------UG G-UAA-ACCC CACCC---G- AAGCAAGGUC AAGAAGGCU-
     951  -GCAC----- UACAA----- --GUGCGGCC -----GCGCA GG-C--GU--
    1001  ---------- ---------- ---------- ---------- ----------
    1051  ---------- ---------- UC-GAG-AGC U--------- ----------
    1101  ---------- ---------G C-UC------ ---GC-C-CG A---------
    1151  ---------- ---------- ---------G -CCUGC---- ----------
    1201  ---------- ---------- ---------- ---------- GGGU--AG-G
    1251  CCGCU----- ---------- ---------- ---------- -UGA-GGC-A
    1301  C-CCG----- --GCAA---- ----CGG-UG U--G-UCC-A GAUGGAUGGU
    1351  CGCC------ -GCCG-C--- GC--C---A- CCGU--AGGC ----------
    1401  ---------- -------AAU ---------- ---------- ----G--CC-
    1451  -u-GC----- G-UU-G-G-- ----CG-G-- G--G-A--AC AGAAUCCGGC
    1501  UUAU-AG-GC CA----ACUC GCCCG..... .......... ..........
    1551  .......... ..........
//
LOCUS       M.avium       1570 bp
DEFINITION  M.avium       1570 bp, 1570 bases, 651496BF checksum.
ORIGIN      
       1  .CGGACGAGU U-GGC--CGG GCGGCC-GCG ---GCUC-G- ----------
      51  ---------- -----UAUCC ---------- ---------- -----CG-A-
     101  GUCGAGGAAA GUCCGGACUU -CACA----G AGC-AGGG-U GAU-UGC---
     151  ---------- ---UAACG-- ---------- ------GCA- -AUCCG-AG-
     201  ---------- ---------- ---------- ----GUGA-- ----------
     251  ---------- ---------- -----CUCGC G-GGA---AA GUGCC--ACA
     301  GAAAACAG-A CCGCC----- ---------- ---------- ----------
     351  -AC------- ---------- ---------C ---------- ----------
     401  ---------- ---------- ---------- ---------- ----------
     451  ---------- ---------- ---------- ---------- ----------
     501  ---------- ---------- ---------- ---------- ----------
     551  ---------- ---------- ---------- --------CU CGC-------
     601  ---------- ---------- ---------- ---------- ----------
     651  ---------- ---------- ---------- ---------- ----------
     701  ---------- ---------- ---G-G-U-- -GGUAAG--- G-GUGAAAC-
     751  GGUG------ ---------- ---------- ---------C GGUAAGAGCG
     801  -CACCAG--- CAC---CCC- GGGU------ ---------- ----------
     851  --GACCG-GG --GUG---GC U--------- ---------- ----------
     901  --------CG G-CAA-ACCC CACCC---G- AAGCAAGGCC AAGAAGGCC-
     951  -GUGC----- CGCCG----- --GCACGGCC -----GCGCA GG-C--GU--
    1001  ---------- ---------- ---------- ---------- ----------
    1051  ---------- ---------- CC-GAG-GGU U--------- ----------
    1101  ---------- ---------G C-UC------ ---GC-C-CG A---------
    1151  ---------- ---------- ---------G -CCUGC---- ----------
    1201  ---------- ---------- ---------- ---------- GGGU--AG-G
    1251  CCGCU----- ---------- ---------- ---------- -CGA-GGC-A
    1301  C-CCG----- --GUGA---- ----CGG-UG U--G-UCC-A GAUGGAUGGU
    1351  CGCC------ -GCCG-C--- GC--C---G- CCGG------ ----------
    1401  ---------- -------UUU U--------- ---------- ----------
    1451  ---CC----- G-GC-G-G-- ----CG-C-- G--G-A--AC AGAAUCCGGC
    1501  UUAC-AG-GC CA----ACUC GUCCG..... .......... ..........
    1551  .......... ..........
//
LOCUS       Saccharomonospora-K180       1570 bp
DEFINITION  Saccharomonospora-K180       15, 1570 bases, 44061106 checksum.
ORIGIN      
       1  .......... .......... .......... .......... ..........
      51  .......... .......... .......... .......... ..........
     101  ...gaggaaa guccgggcUC -CACA----G GGC-AGGG-U GGU-UGC---
     151  ---------- ---UAACG-- ---------- ------GCA- -ACCCG-GG-
     201  ---------- ---------- ---------- ----GUGA-- ----------
     251  ---------- ---------- -----CCCGC G-GGA---CA GUGCC--ACA
     301  GAAAACAG-A CCGCC----- ---------- ---------- ----------
     351  -CG------- ---------- ---------G -----CC--- ----------
     401  ---------- ---------- ---------- ---------- ----------
     451  ---------- ---------- ---------- ---------- ----------
     501  ---------- ---------- ---------- ---------- ----------
     551  ---------- ---------- ---------- ---------A CC--------
     601  ---------- ---------- ---------- ---------- ----------
     651  ---------- ---------- ---------- ---------- ----------
     701  ---------- -------G-G ---C-C-G-- -GGUAAG--- G-GUGAAAC-
     751  GGUG------ ---------- ---------- ---------G UGUAAGAGAC
     801  -CACCAG--- CGC---CUC- GGGU------ ---------- ----------
     851  --GACCG-GG --GCG---GC U--------- ---------- ----------
     901  --------CG G-UAA-ACCC CACCC---G- GAGCAAGGCC AAGA-GGGA-
     951  -GCC------ -GUGA----- ---GGUUCCU -----GCGCA GG-CG-UU--
    1001  ---------- ---------- ---------- ---------- ----------
    1051  ---------- ---------- -C-GAG-GGC U--------- ----------
    1101  ---------- ---------G C-CC------ ---GC-C-CG A---------
    1151  ---------- ---------- --------UG -CCUGC---- ----------
    1201  ---------- ---------- ---------- ---------- GGGU--AG-G
    1251  CCGCU----- ---------- ---------- ---------- -UGA-GCC-U
    1301  G-CCG----- --GCGA---- ----CGG-CA G--G-CCC-A GAUGGAUGGU
    1351  CGCC------ -CAUC-G--- UC--C---G- CC-------- ----------
    1401  ---------- -------GCG A--------- ---------- ----------
    1451  ---------- G-GC-G-G-- ----AC-G-- U--G-G--ac agaacccggc
    1501  guag...... .......... .......... .......... ..........
    1551  .......... ..........
//
LOCUS       S.cyanea-K168T       1570 bp
DEFINITION  S.cyanea-K168T       1570 bp, 1570 bases, B21A34AB checksum.
ORIGIN      
       1  .......... .......... .......... .......... ..........
      51  .......... .......... .......... .......... ..........
     101  ...gaggaaa guccgggcUC -CACA----G GGC-AGGG-U GGU-UGC---
     151  ---------- ---UAACG-- ---------- ------GCA- -ACCCG-GG-
     201  ---------- ---------- ---------- ----GUGA-- ----------
     251  ---------- ---------- -----CCCGC G-GGA---CA GUGCC--ACA
     301  GAAAACAG-A CCGCC----- ---------- ---------- ----------
     351  -CG------- ---------- ---------G -----CC--- ----------
     401  ---------- ---------- ---------- ---------- ----------
     451  ---------- ---------- ---------- ---------- ----------
     501  ---------- ---------- ---------- ---------- ----------
     551  ---------- ---------- ---------- --------UU AAC-------
     601  ---------- ---------- ---------- ---------- ----------
     651  ---------- ---------- ---------- ---------- ----------
     701  ---------- -------G-G ---U-C-G-- -GAUAAG--- G-GUGAAAC-
     751  GGUG------ ---------- ---------- ---------G UGUAAGAGAC
     801  -CACCAG--- CGC---CUC- GGGU------ ---------- ----------
     851  --GACCG-GG --GCG---GC U--------- ---------- ----------
     901  --------CG G-UAA-ACCC CACCC---G- GAGCAAGGCC AAGA-GGGA-
     951  -GCC------ -GCGA----- ---GGCUCCU -----GCGCA GG-CG-AU--
    1001  ---------- ---------- ---------- ---------- ----------
    1051  ---------- ---------- -C-GAG-GGC G--------- ----------
    1101  ---------- ---------G C-CC------ ---GU-C-CG A---------
    1151  ---------- ---------- --------UG -CCUGC---- ----------
    1201  ---------- ---------- ---------- ---------- GGGU--AG-G
    1251  UCGCU----- ---------- ---------- ---------- -CGA-GCC-U
    1301  G-UCG----- --GCGA---- ----CGG-CA G--G-CCC-A GAUGGAUGGU
    1351  CGCC------ -CAUC-G--- CC--C---G- CC-------- ----------
    1401  ---------- -------GCG A--------- ---------- ----------
    1451  ---------- G-GC-G-G-- ----GC-G-- U--G-G--ac agaacccggc
    1501  uuag...... .......... .......... .......... ..........
    1551  .......... ..........
//
LOCUS       S.azurea-K161T       1570 bp
DEFINITION  S.azurea-K161T       1570 bp, 1570 bases, BDE272DE checksum.
ORIGIN      
       1  .......... .......... .......... .......... ..........
      51  .......... .......... .......... .......... ..........
     101  ...gaggaaa guccgggcUC -CACA----G GGC-AGGG-U GGU-UGC---
     151  ---------- ---UAACA-- ---------- ------GCA- -ACCCG-GG-
     201  ---------- ---------- ---------- ----GUGA-- ----------
     251  ---------- ---------- -----CCCGC G-GGA---CA GUGCC--ACA
     301  GAGAACAG-A CCGCC----- ---------- ---------- ----------
     351  -CG------- ---------- ---------G -----CC--- ----------
     401  ---------- ---------- ---------- ---------- ----------
     451  ---------- ---------- ---------- ---------- ----------
     501  ---------- ---------- ---------- ---------- ----------
     551  ---------- ---------- ---------- --------GU CUC-------
     601  ---------- ---------- ---------- ---------- ----------
     651  ---------- ---------- ---------- ---------- ----------
     701  ---------- -------G-G ---C-C-G-- -GGUAAG--- G-GUGAAAC-
     751  GGUG------ ---------- ---------- ---------G UGUAAGAGAC
     801  -CACCAG--- CGC---CUC- GGGU------ ---------- ----------
     851  --GACCG-GG --GCG---GC U--------- ---------- ----------
     901  --------CG G-UAA-ACCC CACCC---G- GAGCAAGGCC AAGA-GGGA-
     951  -GCC------ -GCGA----- ---GGCUCCU -----GCGCA GG-CG-UU--
    1001  ---------- ---------- ---------- ---------- ----------
    1051  ---------- ---------- -C-GAG-GGC G--------- ----------
    1101  ---------- ---------G C-CC------ ---GU-C-CG A---------
    1151  ---------- ---------- --------UG -CCUGC---- ----------
    1201  ---------- ---------- ---------- ---------- GGGU--AG-G
    1251  CCGCU----- ---------- ---------- ---------- -GGA-GCC-U
    1301  G-UCG----- --GCGA---- ----CGG-CA G--G-CCA-A GAUGGAUGGU
    1351  CGCC------ -CAGC-G--- UC--C---G- CC-------- ----------
    1401  ---------- -------GCG A--------- ---------- ----------
    1451  ---------- G-GC-G-G-- ----GC-G-- U--G-G--ac agaacccggc
    1501  guag...... .......... .......... .......... ..........
    1551  .......... ..........
//
LOCUS       S.glauca-K194       1570 bp
DEFINITION  S.glauca-K194       1570 bp, 1570 bases, BD6D5952 checksum.
ORIGIN      
       1  .......... .......... .......... .......... ..........
      51  .......... .......... .......... .......... ..........
     101  ...gaggaaa guccgggcUC -CACA----G GGC-AGGG-U GGU-UGC---
     151  ---------- ---UAACG-- ---------- ------GCA- -ACCCG-GG-
     201  ---------- ---------- ---------- ----GUGA-- ----------
     251  ---------- ---------- -----CCCGC G-GGA---CA GUGCC--ACA
     301  GAAAACAG-A CCGCC----- ---------- ---------- ----------
     351  -CG------- ---------- ---------G -----CC--- ----------
     401  ---------- ---------- ---------- --G------- ----------
     451  ---------- ---------- ---------- ---------- ----------
     501  ---------- ---------- ---------- ---------- ----------
     551  ---------- ---------- ---------- ---------A CAG-------
     601  ---------- ---------- ---------- ---------- ----------
     651  ---------- ---------- ---------- ---------- ----------
     701  ---------- ---C---G-G ---C-C-G-- -GGUAAG--- G-GUGAAAC-
     751  GGUG------ ---------- ---------- ---------G UGUAAGAGAC
     801  -CACCAG--- CGC---CUC- GGGU------ ---------- ----------
     851  --GACCG-GG --GCG---GC U--------- ---------- ----------
     901  --------CG G-UAA-ACCC CACCC---G- GAGCAAGGCC AAGA-GGAA-
     951  -GCC------ -CUCG----- ---GGCUUCU -----GCGCA GG-CG-UU--
    1001  ---------- ---------- ---------- ---------- ----------
    1051  ---------- ---------- -C-GAG-GGC G--------- ----------
    1101  ---------- ---------G C-CC------ ---GU-C-CG A---------
    1151  ---------- ---------- --------UG -CCCGC---- ----------
    1201  ---------- ---------- ---------- ---------- GGGU--AG-G
    1251  CCGCU----- ---------- ---------- ---------- -AGA-GCC-U
    1301  G-UCG----- --GCGA---- ----CGG-CA G--G-CCC-A GAUGGAUGGU
    1351  CGCC------ -CAUC-G--- UC--C---G- CC-------- ----------
    1401  ---------- -------GCG A--------- ---------- ----------
    1451  ---------- G-GC-G-G-- ----GC-G-- U--G-G--au agaacccggc
    1501  guag...... .......... .......... .......... ..........
    1551  .......... ..........
//
LOCUS       S.viridis-K191       1570 bp
DEFINITION  S.viridis-K191       1570 bp, 1570 bases, D916893B checksum.
ORIGIN      
       1  .......... .......... .......... .......... ..........
      51  .......... .......... .......... .......... ..........
     101  ...gaggaaa guccgggcUC -CACA----G GGC-AGGG-U GGU-UGC---
     151  ---------- ---UAACA-- ---------- ------GCA- -ACCCG-GG-
     201  ---------- ---------- ---------- ----GUGA-- ----------
     251  ---------- ---------- -----CCCGC G-GGA---AA GUGCC--ACA
     301  GAAAGCAG-A CCGCC----- ---------- ---------- ----------
     351  -CG------- ---------- ---------G -----CC--- ----------
     401  ---------- ---------- ---------- ---------- ----------
     451  ---------- ---------- ---------- ---------- ----------
     501  ---------- ---------- ---------- ---------- ----------
     551  ---------- ---------- ---------- --------AC CUC-------
     601  ---------- ---------- ---------- ---------- ----------
     651  ---------- ---------- ---------- ---------- ----------
     701  ---------- -------G-G ---C-C-G-- -GGUAAG--- G-GUGAAAG-
     751  GGUG------ ---------- ---------- ---------G UGUAAGAGAC
     801  -CACCAG--- CGC---CUC- GGGU------ ---------- ----------
     851  --GACCG-GG --GCG---GC U--------- ---------- ----------
     901  --------CG G-UAA-ACCC CACCC---G- GAGCAAGGCC AGAA-GGGA-
     951  -GCC------ AUUGC----- ---GGCUCCU -----GCGCA GG-CG-UU--
    1001  ---------- ---------- ---------- ---------- ----------
    1051  ---------- ---------- -U-GAG-GGC G--------- ----------
    1101  ---------- ---------G C-CC------ ---GU-C-CG A---------
    1151  ---------- ---------- --------UG -CCUGC---- ----------
    1201  ---------- ---------- ---------- ---------- GGGU--AG-G
    1251  CCGCU----- ---------- ---------- ---------- -UGA-GCC-U
    1301  G-UCG----- --GCGA---- ----CGG-CA G--G-CCC-A GAUGGAUGGU
    1351  CGCC------ -CAGC-G--- CUG-C---G- CC-------- ----------
    1401  ---------- -------GUA A--------- ---------- ----------
    1451  ---------- G-GC-G-G-- ----GC-G-- U--G-G--ac agaauccggc
    1501  guag...... .......... .......... .......... ..........
    1551  .......... ..........
//
LOCUS       T.album       1570 bp
DEFINITION  T.album       1570 bp, 1570 bases, 71C180CE checksum.
ORIGIN      
       1  .......... .......... .......... .......... ..........
      51  .......... .......... .......... .......... ..........
     101  ...gaggaaa guccgggcAC -CGCA----G GGC-AGGG-U GGU-CGG---
     151  ---------- ---GAAA--- ---------- ------CCG- -ACCCG-GG-
     201  ---------- ---------- ---------- ----GAAA-- ----------
     251  ---------- ---------- -----CCCGC G-GGA---AA GUGCC--ACA
     301  GAAACGAC-A CCGCC----- ---------- ---------- --------UA
     351  AGC------- ---------- ---------G -----GC--- ----------
     401  ---------- ---------- ---------- --GG------ ----------
     451  ---GAC--CG ---------- ---------- ---------- ----------
     501  ---------- ---------- ---------- ---------- ----------
     551  ---------- ---------- ---------- ---------C ACG-------
     601  ---------- ---------- ---------- ---------- ----------
     651  ---------- ---------U -------G-A GU-------- -----C----
     701  --------U- ---C---G-C ---C-G-C-- CGGCAAG--- G-GUGAAAU-
     751  GGUG------ ---------- ---------- ---------C GGUAAGAGCG
     801  -CACCGG--- CAG---CGU- G-GU------ ---------- ----------
     851  --GA-CA-CG --CUG---GC C--------- ---------- ----------
     901  --------GG G-CAA-ACCC CACCC---G- GUGCAAGGCC AAGC------
     951  ---------- ---------- ---------- ------AGGG GC----GA--
    1001  ---------- ---------- ---------- ---------- ----------
    1051  ---------- ---------- -U--GA-CGC U--------- ----------
    1101  ---------- ---------G C-CC------ ---GC-C-GA ----------
    1151  ---------- ---------- ---------- -GCCCC---- ----------
    1201  ---------- ---------- ---------- ---------- AGGU--AG-G
    1251  CCGCAGGGCU C--------- CUCG------ ---GAGCCC- -----CGU-C
    1301  C-GCGGUGGU CCCCAGGGAC UCGGCGC-GG G--C-G---A GAUGGAUGGC
    1351  UGCUCU---- ---------- ---------- ---------- ----------
    1401  ---------- ---------- ---------- ---------- ----------
    1451  ---------- ---------- ---------- ------CGac agaacccggc
    1501  uua....... .......... .......... .......... ..........
    1551  .......... ..........
//
LOCUS       L.ferrooxidans-MK       1570 bp
DEFINITION  L.ferrooxidans-MK       1570 bp, 1570 bases, 80E196D6 checksum.
ORIGIN      
       1  .......... .......... .......... .......... ..........
      51  .......... .......... .......... .......... ..........
     101  ...gaggaaa guccgggcAC -CAAA----G GGC-AAGG-C GCU-GGG---
     151  ---------- ---UAACU-- ---------- ------CCC- -AGUCC-CG-
     201  ---------- ---------- ---------- ----GUGA-- ----------
     251  ---------- ---------- -----CGGGA A-GGA---AA GUGCC--ACA
     301  GAAAAGAU-A CCGCC----- ---------- ---------- ----------
     351  -CG------- ---------- ---------G -----A---- ----------
     401  ---------- ---------- ---------- ---------- ----------
     451  ---------- ---------- ---------- ---------- ----------
     501  ---------- ---------- ---------- ---------- ----------
     551  ---------- ---------- ---------- ---------U UCG-------
     601  ---------- ---------- ---------- ---------- ----------
     651  ---------- ---------- ---------- ---------- ----------
     701  ---------- ---------U ---U-C-G-- -GGUAAG--- G-GUGAAAA-
     751  GGCG------ ---------- ---------- ---------A GGUAAGAGCU
     801  -CACC-G--- CGG---ACC- UGGU------ ---------- ----------
     851  --GACAG-GG --ACG---GC ---------- ---------- ----------
     901  -------AUG G-UAA-ACCC CGCCU---G- GUGCAAGACC AAAU------
     951  ---------- ---------- ---------- -----AGGGG GG-C--GC--
    1001  -----UCCC- ---------- ---------G AAA------- -------G--
    1051  G-GA------ ---------U AA---G-AUU G--------- ----------
    1101  ---------- ---------G C-CC------ ---GG-U-C- ----------
    1151  ---------- ---------- ----AAG--G -CUCCC---- ----------
    1201  ---------- ---------- ---------- ---------- GGGU-AAG-G
    1251  UCGCU----- ---------- ---------- ---------- -UGA-GUG-C
    1301  A-AGG----- --GUAA---- ----CCU-UG C--A-UCU-A GAGUAAUGGU
    1351  CACC------ -CUGC-C--- UU--C---C- U--------- ----------
    1401  ---------- -------UUA G--------- ---------- ----------
    1451  ----G----- G--G-A-A-- ----GG-U-- A--U-G--ac agaacccggc
    1501  uua....... .......... .......... .......... ..........
    1551  .......... ..........
//
LOCUS       T.thermophilus       1570 bp
DEFINITION  T.thermophilus       1570 bp, 1570 bases, 4591E2A3 checksum.
ORIGIN      
       1  UGGCCCGGGA C-GAG--GGC GCGGUC-GCG ---CCGA-G- -G-G------
      51  ---------- ----CCGAAC ---------- ---------- --CC-CU-CG
     101  GGUGAGGAAA GUCCGGGCAC -CAUA----G GGC-AGGG-U GCC-AGG---
     151  ---------- ---UAACG-- ---------- ------CCU- -GGGCG-GG-
     201  ---------- ---------- ---------- ----GUAA-- ----------
     251  ---------- ---------- -----CCCGA C-GGA---AA GUGCC--ACA
     301  GAGAAGAG-A CCGCC----- ---------- ---------- ----------
     351  -AG------- ---------- ---------C G----GC--- ----------
     401  ---------- ---------- ---------- --CG------ ----------
     451  ---GGG---- ---------- ---------- ---------- ----------
     501  ---------- ---------- ---------- ---------- ----------
     551  ---------- ---------- ---------- ---------C UUC-------
     601  ---------- ---------- ---------- ---------- ----------
     651  ---------- ---------- ---------- CC-------- -----C----
     701  --------C- ---G---G-U ---G-C-G-- -GGCAAG--- G-GUGAAAC-
     751  GGCG------ ---------- ---------- ---------G GGUAAGAGCC
     801  -CACCGC--- CUG---GCC- UGGC------ ---------- ----------
     851  --AACAG-GC --CGG---GG C--------- ---------- ----------
     901  -------ACG G-CAA-ACCC CACCC---G- GUGCAAGGCC CGGU------
     951  ---------- ---------- ---------- -----AGGCA GG----G---
    1001  ---------- ---------- ---------- ---------- ----------
    1051  ---------- ---------- -A--GG-GCU U--------- ----------
    1101  ---------- ---------G C-CC------ ---GG-C-CC ----------
    1151  ---------- ---------- GAGAGAA--- -CCUGC---- ----------
    1201  ---------- ---------- ---------- ---------- GGGA-UGG-G
    1251  CCGCU----- ---------- ---------- ---------- -UGA-GGC-C
    1301  G-GUG----- --GCGA---- ----CAC-CG G--U-CCC-A GAGAGAUGAC
    1351  CGCGGA---- ---------- ---------- ---------- ----------
    1401  ---------- ---------- ---------- ---------- ----------
    1451  ---------- ---------- ---------- ------AAAC AGAACCCGGC
    1501  UUAC-GC-CU CG----UCCC GGAGG----- ---CGCCCG- A---------
    1551  -GCGU----- ---UCGGGCG
//
LOCUS       T.aquaticus       1570 bp
DEFINITION  T.aquaticus       1570 bp, 1570 bases, FA01CC30 checksum.
ORIGIN      
       1  UGCCCCAGGA U-AGG--GGU GCGGUC-GCG ---CCCG-G- -G-G---G--
      51  ---------- ----ACUUCC ---------- -------C-- --CC-CU-G-
     101  GGUGAGGAAA GUCCGGGCAC -CAUA----G GGC-AGGG-U GCC-AGC---
     151  ---------- ---UAACG-- ---------- ------GCU- -GGGCG-GG-
     201  ---------- ---------- ---------- ----GCAA-- ----------
     251  ---------- ---------- -----CCCGA C-GGA---AA GUGCC--ACA
     301  GAGAAGAG-A CCGCC----- ---------- ---------- ----------
     351  -AG------- ---------- ---------C G----GC--- ----------
     401  ---------- ---------- ---------- --CG------ ----------
     451  ---GGG---- ---------- ---------- ---------- ----------
     501  ---------- ---------- ---------- ---------- ----------
     551  ---------- ---------- ---------- ---------C UU--------
     601  ---------- ---------- ---------- ---------- ----------
     651  ---------- ---------- ---------- CC-------- -----C----
     701  --------C- ---G---G-U ---G-C-G-- -GGCAAG--- G-GUGAAAC-
     751  GGUG------ ---------- ---------- ---------G GGUAAGAGCC
     801  -CACCGC--- CUG---GCC- UGGC------ ---------- ----------
     851  --AACAG-GC --UGG---GG C--------- ---------- ----------
     901  -------ACG G-CAA-ACCC CACCC---G- GUGCAAGGCC CGAU------
     951  ---------- ---------- ---------- -----AGGCA GG----A---
    1001  ---------- ---------- ---------- ---------- ----------
    1051  ---------- ---------- -A--GG-GCU U--------- ----------
    1101  ---------- ---------G C-CC------ ---GG-C-CC ----------
    1151  ---------- ---------- GUUAGAA--- -CCUGC---- ----------
    1201  ---------- ---------- ---------- ---------- GGGA-UGG-G
    1251  CCGCU----- ---------- ---------- ---------- -UGA-GGC-C
    1301  G-GUG----- --GCGA---- ----CAC-CG G--U-CCC-A GAGAGAUGAC
    1351  CGCGUA---- ---------- ---------- ---------- ----------
    1401  ---------- ---------- ---------- ---------- ----------
    1451  ---------- ---------- ---------- ------AAAC AGAACCCGGC
    1501  UUAC-GC-CC UA----UCCU GGGGA----- ---CCCCGA- GC--------
    1551  -GCAG----- --GCUCGGGG
//
