# Supplementary material for: Mutational Patterns in RNA Secondary Structure Evolution Examined in Three RNA Families
Source: PLoS One. 2011 Jun 17;6(6):e20484. doi: 10.1371/journal.pone.0020484 (PMC3117835; doi:10.1371/journal.pone.0020484)
Supplement: Text S3 — Alignment of RNaseP B. (TXT) [file pone.0020484.s013.txt]

LOCUS       helices       625 bp
DEFINITION  helices       625 bp, 625 bases, C887964D checksum.
ORIGIN      
       1  ...AAAAAAA AAAABBBBBB B-CCCCCCCC CCCCCCCCCC CCCCC-----
      51  ----cccccc cccccccc-- --cc-ccccc cc----DDD- DDDDDEEEEE
     101  FFFF-FF--- ----ffffff -----GGGGG HHHHHH---- ------hhhh
     151  hhIII-IIII I-III----- ---iiiiiii iii-iJJ--K KKK-------
     201  KKKK------ ----KKKK-- ---kkkk--- -----kkkk- -----kkkk-
     251  ------LLLL L--------- ---MMMMM-- -MMMMMMMMM MMMMM--MMM
     301  M------mmm -mmmmmmm-- -----mmmmm mmmmmmmm-- ---------l
     351  ll--lljjgg gggeeeee-- -NNN------ ------nnn- --OOOOOOO-
     401  ---------- --------oo ooooo-PPPP PPP-PPPPPP P-----pppp
     451  ----ppp-pp p-p-ppp--- -----bbbbb bb---QQQQQ Q-QQQQQQQQ
     501  QQ------qq qqq--qq--- --qqqqqqqq q--------- dddddddd-a
     551  -a-aaaaaaa aa-------- ----RRRRRR -RRRRRRRR- -------rrr
     601  rrrrrrrrrr r......... .....
//
LOCUS       H.mobilis       625 bp
DEFINITION  H.mobilis       625 bp, 625 bases, 4670B7AE checksum.
ORIGIN      
       1  .......... .......... .......... .......... ..........
      51  .......... .......... .......... .gaggaaagu ccgggcuCGC
     101  ACAU-CC-UG CGAUGGAUGU AGUGUUCGUG CCCGUU--CG UAAU--GGCG
     151  GGGCA-GUCA G-CU---UUU U---AGCAGA CUGACGGC-- GGGGAAA---
     201  GCAUCC---- UACAGCCA-U CU-UGGCCAU ----GGUGC- AAAUACCC--
     251  -UGAAAGUGG -AUAGAGACG -AGUCGUC-- -GGG------ ----------
     301  --GAAA---- ---------- ---------- CUCGACGA-G UGGAACG-A-
     351  CUAAACCCCA CGAGCGAGCA ACUCAGU--- -GUGUAGAGG CACCUGGCU-
     401  GAGAGAAAUG AAUCGA--CG CUGGG-ACGA UCG------- -CCAUA----
     451  --------UG A-U-CGUAGA AAAAUGAUUG CCC--CUUCU G-UGGGAGGC
     501  U--GGGA--A GCCAAGAA-- --CCACAUUG G--Gacagaa cccggcuua.
     551  .......... .......... .......... .......... ..........
     601  .......... .......... .....
//
LOCUS       H.chlorum-partial       625 bp
DEFINITION  H.chlorum-partial       625 bp, 625 bases, 4B223C81 checksum.
ORIGIN      
       1  .......... .......... .......... .......... ..........
      51  .......... .......... .......... .......... ..........
     101  .......... .......... .......... .......... ..........
     151  .......... .......... .......... .......... ..........
     201  .......... .......... .......... .......... ..........
     251  .......... .......... .......... .......... ..........
     301  .......... .......... .......... .......... ..........
     351  .......... .......... .......... .......... ..........
     401  ....GAAUUC AACGUAU-AA ACGAG-ACAC AUG-CAUA-- --UAU----U
     451  ----UUGUUA U-G-UGUAGA CAGAUGGUUA CCA--CCAAC G-AUCCAGUG
     501  UAACUAG-UG CAC--GUGAU GAGUACAAUG G--Aacagaa cccggcuua.
     551  .......... .......... .......... .......... ..........
     601  .......... .......... .....
//
LOCUS       B.subtilis       625 bp
DEFINITION  B.subtilis       625 bp, 625 bases, C2D2A28C checksum.
ORIGIN      
       1  GUUCUUAACG UUCGGGUAAU CGCUGCAGAU ---------- -------CUU
      51  GA-------- ---------- ---A-UCUGU AGAGGAAAGU CCAUGCUCGC
     101  ACGGUGC-UG AGAUGCCCGU AGUGUUCGUG CCUAGCGAAG UCAUAAGCUA
     151  GGGCA-GUCU -------UUA G------AGG CUGACGGC-A GGAAAAAA--
     201  -GCCUA---- ---CGUC--U UCG-GAUA-- ----UGGC-U GAGUAUCCU-
     251  -UGAAAGUGC CACAGUGACG AAGUCUCA-- -CUA------ ----------
     301  --GAAA---- ---------- ---------- UGGUGAGA-G UGGAACG-CG
     351  GUAAACCCCU CGAGCGAGAA ACCCAAAUUU -UGGUAGGGG AACCUUCUU-
     401  AACGGAAUUC AACGGA--GA GAAGG-ACAG AA-------- --UGCU----
     451  ---------U U-C-UGUAGA UAGAUGAUUG CCG--CCUGA G-UACGAGGU
     501  --GAUGA--- GCC--GUUUG CAGUACGAUG G--AACAAAA CAUGGCUUAC
     551  AG-AACGUUA GACCACUU.. .......... .......... ..........
     601  .......... .......... .....
//
LOCUS       B.halodurans       625 bp
DEFINITION  B.halodurans       625 bp, 625 bases, 50EEB3F checksum.
ORIGIN      
       1  AUCAUAACCG UUCAGGUAAC CGCUGCAUCG ---------- -------CAU
      51  G--------- ---------- ---C-GAUGU AGAGGAAAGU CCAUGCUCGC
     101  ACAG-GC-UG AGAUGCUUGU AGUGUUCGUG CCUAGCGAAG UCAUAAGCUA
     151  GGGUA-GUCU G-GUU-CUUA G--AACUGGG CUAACGGC-A AGGUAAG---
     201  CACCUA---- ---CGUUCAU CAUGAAUA-- ----UGGUGU GAUG-CCUU-
     251  -UGAAAGUGC CACAGUGACG UAGUCCGU-- -UUG------ ----------
     301  --GAAA---- ---------- ---------- CAGACGGA-G UGGAACG-AG
     351  GUAAACCCCU CGAGCGAGAA ACCCAAAAAU -UGGUAGGGG AACCUUCUU-
     401  GAAGGAAAUG AACGGA--GA GAAGG-ACGG AAG-U----- --UUU-----
     451  ------A-CU U-C-UGUAGA CAGAUGGUUA CCA--CCGGA G-UACGAGGU
     501  --UCAUC--- ACC--GUUUG UAGUACGAAG G--AACAGAA CAUGGCUUAU
     551  CG-AACGGGA AUGAGA.... .......... .......... ..........
     601  .......... .......... .....
//
LOCUS       B.megaterium       625 bp
DEFINITION  B.megaterium       625 bp, 625 bases, 1BD6A2C7 checksum.
ORIGIN      
       1  UGAAAUAACG UUCAGGUAAU CGCUGCAUC- ---------- -------AUU
      51  U--------- ---------- -----GAUGU AGAGGAAAGU CCAUGCUCGC
     101  ACGGUGC-UG AGAUGCCCGU AGUGUUCGUG CCUAGUGAAA AAAUAAGCUA
     151  GGGCA-GCUU G-GCU---UA U--AGCUUAG CUGACGGC-- GGGAAAAACC
     201  -ACCUA---- ---AGUC--U UUG-GAUA-- ----UGGU-C GAGUAUCC--
     251  -UGAAAGUGC CACAGUGACG AAGCUUUG-- -CUG------ ----------
     301  --GAAA---- ---------- ---------- CAGCAAAG-G UGGAACG-CG
     351  GUAAACCCCA CGAGCGAGAA ACCCAAACAA -UGGUAGGGG AACUGUCUC-
     401  AAAGGAAUCU AACGGA--GA GACGG-ACGG UUA-C----- --AUGC----
     451  ------G-UA A-U-CGUAGA UAGAUGAUUA CCG--CCUGA G-UACGAGAU
     501  ---UAAA--- AUC--GUUUG CAGUACAAAG G--UACAAAA CAUGGCUUUA
     551  CG-AACGUUG UUGAAACA.. .......... .......... ..........
     601  .......... .......... .....
//
LOCUS       S.aureus-2       625 bp
DEFINITION  S.aureus-2       625 bp, 625 bases, 219B6B20 checksum.
ORIGIN      
       1  ....UGAUAU UUCGGGUAAU CGCUAUA--- ---------- --------UU
      51  A--------- ---------- -------UAU AGAGGAAAGU CCAUGCUCAC
     101  ACAG-UC-UG AGAUGAUUGU AGUGUUCGUG CUUGAUGAAA CAAUAAAUCA
     151  AGGCA----- ------UUAA UU-------- -UGACGGC-A AUGAAAUA--
     201  -UCCUA---- ---AGUC--U UUC-GAUA-- ----UGGA-U AGAGUAAUU-
     251  -UGAAAGUGC CACAGUGACG UAGCUUUU-- -AUA------ ----------
     301  --GAAA---- ---------- ---------- UAUAAAAG-G UGGAACG-CG
     351  GUAAACCCCU CGAGUGAGCA AUCCAAAUU- -UGGUAGGAG CACUUGUUU-
     401  AACGGAAUUC AACGUAU-AA ACGAG-ACAC ACU-UCG--- -CGAAA----
     451  ----UGA-AG U-GGUGUAGA CAGAUGGUUA UCA--CCUGA G-UACCAGUG
     501  UGACUAG-UG CAC--GUGAU GAGUACGAUG G--AACAGAA CAUGGCUUAU
     551  AG-AAAUAUC A-CUACUAGU .......... .......... ..........
     601  .......... .......... .....
//
LOCUS       S.epidermidis       625 bp
DEFINITION  S.epidermidis       625 bp, 625 bases, 712BC335 checksum.
ORIGIN      
       1  ....UGAUAU UUCGGGUAAU CGCUAUA--- ---------- -------GCA
      51  A--------- ---------- -------UAU AGAGGAAAGU CCAUGCUCAC
     101  ACAA-UC-UG AGAUGAUUGU AGUGUUCGUG CUUGAUGAAA CAAUAAAUCA
     151  AGGCA----- ------UUAA UU-------- -UGACGGC-A AUGAAAUA--
     201  -ACCUA---- ---AGUC--A UUG-GAUA-- ----UGGU-U AGAAUAGUU-
     251  -UGAAAGUGC CACAGUGACG UAGCUUUU-- -AUA------ ----------
     301  --GAAA---- ---------- ---------- UAUAAAAG-G UGGAACG-CG
     351  GUAAACCCCU CGAGUGAGCA AUCCAAAUU- -GGGUAGGAG CACUUGUUU-
     401  AGCGGAAUUC AACGUAU-AG ACGAG-ACGA UUU-UUACG- --CGAA--AG
     451  ----UAA-AA A-UAUGUAGA CAGAUGGUUA CCA--CCGAC G-UACCAGUG
     501  UAACUAG-UA CAC--AUUAU GAGUACAACG G--AACAGAA CAUGGCUUAC
     551  AG-AAAUAUC A-UCACUAGU .......... .......... ..........
     601  .......... .......... .....
//
LOCUS       L.acidophilus       625 bp
DEFINITION  L.acidophilus       625 bp, 625 bases, 97595816 checksum.
ORIGIN      
       1  .......... .......... .......... .......... ..........
      51  .......... .......... .......... .gaggaaagu ccgggcCCGC
     101  GCAA-GC-UG AGAUGCUUGU AGUGUUCGUG CUAAGC-CCA AUAA--GCUU
     151  AGGGG-CCGU -------GUA A------ACG GCUACGGC-G GCCAAAC---
     201  GCGCUA---- ---AGGC--G UCA-GCUA-- ----UGCGCU AGUAGGUCU-
     251  -GAAAAGUGC CACAGUGACG AAACGAUC-- -AGG------ ----------
     301  --GAAA---- ---------- ---------- CCUGAGCG-G UGGAACG--G
     351  GUAAACCCCG CGAGCGAGUA ACCCAAACUU UUGGUAGGGG CGUUUUGCC-
     401  AAGCAAAUUG AAGCGAC-GG CAAUA-CAGC G--------- --GUAA----
     451  ---------- C-G-CUGAGA UAGAUGAUGA CUGAAGGAGC U-UGU-----
     501  --GCCUGA-- ---------- --ACAAGUUC UGGAacaaca cacggcuuau
     551  .......... .......... .......... .......... ..........
     601  .......... .......... .....
//
LOCUS       S.mutans       626 bp
DEFINITION  S.mutans, 626 bases, BE6581DB checksum.
ORIGIN      
       1  ..AUGCAAUU UUUGGAUAAU CGCGUGGUAA AUAU------ -------UGC
      51  A--------- ------AU-- --UU-UAUCA UGAGGAAAGU CCAUGCUAGC
     101  ACUG-GC-UG UGAUGCCAGU AGUGUUUGUG CUAGACAAAA AAAUAAGUCU
     151  AGGGA-UGUG C-------UU U-----GCGC AUUACGGC-G GAUAAAAU--
     201  -GGCUA---- ---AGUC--U UU--GAUA-- ----GGCC-G GAGUAAUUC-
     251  -UGAAAGUGC CACAGUGACG UAGCUUUU-- -AUG------ ----------
     301  --GAAA---- ---------- ---------- CAUAAAAG-G UGGAACG-CG
     351  GUAAACCCCU CAAGCUAGCA ACCCAAACUU -UGGUAGGGG CAUGGAAAA-
     401  GCUGGAAAAA GAACGGUCUU UUCUG-ACUG C--------- --AUAA----
     451  ---------- G-C-AGUAGA CAGAUGAUUA UCAAAAAAGG U-GGU-----
     501  --ACCUA--- ---------- --GUCGCCUU UGGAACAAAA CAUGGCUUAU
     551  AG-AAAAUUG CAUA------ ---------- ---------- ----------
     601  ---------- ---------- -----

//
LOCUS       S.gordonii       625 bp
DEFINITION  S.gordonii       625 bp, 625 bases, 2CC7FA9C checksum.
ORIGIN      
       1  ACGUGCAAUU UUUGGAUAAU CGCAUGAAAA G--------- --------UU
      51  A--------- ---------- --UU-UUUUA UGAGGAAAGU CCAUGCUAGC
     101  ACUG-GC-UG UGAUGCCGGU AGUGUUUGUG CUAGGCGAAA CAAUAAGCCU
     151  AGGGA-CGGA -------UUA U------UUC GUUACGGC-G GAUGAAAC--
     201  -AGCUA---- ---AGUC--U CUU-GAUA-- ----UGCU-G GAGUAGGCC-
     251  -UGAAAGUGC CACAGUGACG UAGUUUUU-- -GUG------ ----------
     301  --GAAA---- ---------- ---------- CACAAAAA-G UGGAACG-CG
     351  GUAAACCCCU CAAGCUAGCA ACCCAAACUU -UGGUCGGGG CAUGGAAUG-
     401  CGUGGAAACG AACAUUG-CA UUCUG-ACUG ---------- --GAAA----
     451  ---------- --C-AGUAGA CAGAUGAUUA UCGAAGGAAA U-GGU-----
     501  --ACCUA--- ---------- --GUCAUUUC UGGAACAAAA CAUGGCUUAU
     551  AG-AAAAUUG CAUA...... .......... .......... ..........
     601  .......... .......... .....
//
LOCUS       S.pneumoniae       625 bp
DEFINITION  S.pneumoniae       625 bp, 625 bases, A6BACD82 checksum.
ORIGIN      
       1  AUGUGCAAUU UUUGGAUAAU CGCGUGAGGA G--------- -------AAU
      51  UG-------- ---------- --UU-UCUCA UGAGGAAAGU CCAUGCUAGC
     101  ACAG-GC-UG UGAUGCCUGU AGUGUUUGUG CUAGGCGAAA CCAUAAGCCU
     151  AGGGA-CGA- -------GAA A-------UC GUUACGGC-A GUUGAAAU--
     201  -GGCUA---- ---AGUC--C UUG-GAUA-- ----GGCC-A GAGUAGGCU-
     251  -UGAAAGUGC CACAGUGACG GAGUCUUU-- -CUG------ ----------
     301  --GAAA---- ---------- ---------- CAGAGAGA-G UGGAACG-CG
     351  GUAAACCCCU CAAGCUAGCA ACCCAAAUUU -UGGUCGGGG CAUGGAGUA-
     401  CGCGGAAACG AACGUAG-UA UUCUG-ACUG CUA-UCAGC- --UAGA--GC
     451  ----UGU-UA G-U-GGUAGA CAGAUGAUUA UCGAAGGAAG U-GGU-----
     501  ---CCUA--- ---------- --GUCACUUC UGGAACAAAA CAUGGCUUAU
     551  AG-AAAAUUG CAUAUAGG.. .......... .......... ..........
     601  .......... .......... .....
//
LOCUS       S.equi       625 bp
DEFINITION  S.equi       625 bp, 625 bases, 73EC5939 checksum.
ORIGIN      
       1  .......... .......... .......... .......... ..........
      51  .......... .......... .......... .gaggaaagu ccgggcUAGC
     101  ACCG-GC-UG UGAUGCUGGU AGUGUUUGUG CUAGGCGAAC AAAUAAGCCU
     151  AGGGA-UGUG U-------UU G-----ACAC AUUACGGC-G AGUGAAAA--
     201  -GGCUA---- ---AGUC--C UU--GAUA-- ----UGCC-A GAGUAGCUC-
     251  -UGAAAGUGC CACAGUGACG AAGUUUUU-- -AUG------ ----------
     301  --GAAA---- ---------- ---------- CGUAAAAA-G UGGAACG-CG
     351  GUAAACCCCU CAAGCUAGCA ACCCAAACUU -UGGUAGGGG CAUGGGAUA-
     401  GUUGGAAACG AACAAGC-UA UCCUG-ACUG UU-------- --GACA----
     451  ---------A A-C-AgUAGA CAGAUGAUUA UCGAAGGAGA U-AAU-----
     501  --ACCUA--- ---------- --GUUAUUUC UGGAacaaaa cacggcuuau
     551  .......... .......... .......... .......... ..........
     601  .......... .......... .....
//
LOCUS       S.faciem       625 bp
DEFINITION  S.faciem       625 bp, 625 bases, A9FADC94 checksum.
ORIGIN      
       1  .......... .......... .......... .......... ..........
      51  .......... .......... .......... .gaggaaagu ccgggcUCGC
     101  ACAG-GC-UG UGAUGCCUGU AGUGUUCGUG CUUAGCGAAA CAAUAAGCUA
     151  AGGUG-CUCU --------AU U------AGA GUAACGGC-A GGAAAACA--
     201  -AGCUA---- ---AGGU-UU UUA-ACUA-- ----UGCU-U AAGUAUCCU-
     251  -UGAAAGUGC CACAGUGACG AAGCGGAU-- -AGG------ ----------
     301  --GAAA---- ---------- ---------- CUUAUUCG-G UGGAACG-CG
     351  GUAAACCCCU CGAGCGAGCA ACCCAAACAA -UGGUAGGGG CGCUUUUUGU
     401  UGGGAAUUAA GAACGAGACA AAAAG-GCAG ---------- -GUUAA----
     451  ---------- --C-UGCAGA UAGAUGGUUA CC---ACAUU G-CUUUUU--
     501  --CUCCCU-- --G--GA--- --AAGUAGUG U---acagaa cacggcuuau
     551  .......... .......... .......... .......... ..........
     601  .......... .......... .....
//
LOCUS       S.pyogenes       625 bp
DEFINITION  S.pyogenes       625 bp, 625 bases, FE4D59A8 checksum.
ORIGIN      
       1  CUGUGCAAUU UUUGGAUAAU CGCGUAGUAU ---------- -------UUU
      51  A--------- ---------- ---A-UACUA UGAGGAAAGU CCAUGCUAGC
     101  ACUG-GC-UG UGAUGCCAGU AGUGAUUGUG CUAGGCGAAC ACAUAAGCCU
     151  AGGGA-UGUG -------CAU A------CAC AUUACGGC-G AAGGAAAU--
     201  -GGCUA---- ---AGUC--G UUU-GAUA-- ----UGCC-A AAGUACUUC-
     251  -UGAAAGUGC CACAGUGACG UAGUUUUU-- -AUG------ ----------
     301  --GAAA---- ---------- ---------- CGUAAAAA-A UGGAACG-CG
     351  GUAAACCCCU CAAGCUAGCA ACCCAAACUU -UGGUAGGGG CAUGGGAUA-
     401  GUUGGAAACG AACAAGC-UA UCCUG-ACUG UC-------- --AACA----
     451  ---------G A-C-GGUAGA CAGAUGAUUA UCGAAGGAAA U-AAU-----
     501  --UCCUA--- ---------- --GUUAUUUC CGGAACAAAA CAUGGCUUAU
     551  AG-AAAAUUG CAUAAUAGGU UAAG------ ---------- ----------
     601  ---------- -CUAGCAUUU GCUAG
//
LOCUS       E.rhusiopathiae       625 bp
DEFINITION  E.rhusiopathiae       625 bp, 625 bases, 53D77E41 checksum.
ORIGIN      
       1  .......... .......... .......... .......... ..........
      51  .......... .......... .......... .gaggaaagu ccgggacUCG
     101  CACC-ACCUG AGAUGGUGGU AGUGUUUGUG CUCAGUGAAU CAAUAAGCUG
     151  AGGUA-UAGA -------GGC A------UCU AUAACGGC-A GACCAAAA--
     201  -UCCUA---- ---AGG---G AAA--CUA-- ----UGGA-U GGAGGCUAU-
     251  --AAAAGUGC CACAGUGACG AAGUUCCU-- -AGG------ ----------
     301  --GAAA---- ---------- ---------- CCUAGGAA-G UGGAACG-AG
     351  GUAAACCCCA UAAGCGAGAA ACCCAAAAU- -UGGUAGGGG AACUCACAC-
     401  UACUGAAAUG AAGGUA--AC GUGAG-ACGU UU-------- ---UUA----
     451  ---------A A-A-CGUAGA UAAAUGAUUA UCGC------ ----------
     501  ---------- ---------- ---------- -AAGUcanaa cacggcuuau
     551  .......... .......... .......... .......... ..........
     601  .......... .......... .....
//
LOCUS       M.capricolum       625 bp
DEFINITION  M.capricolum       625 bp, 625 bases, 89DB584F checksum.
ORIGIN      
       1  ..GAGAUUUU AUUGGUCAAU CGCUGUAUUU ---------- ------GAAA
      51  AA-------- ---------- ---G-AAUAU AGAGGAAACU CCACGCUUAC
     101  ACAA-UC-UG UGAUGAUUGU AGUGUUUAUG CUAAAUGAAA AAAUAAAUUU
     151  AGGCA-GUAA -------UUA A------UUA CUGACGGC-A UAACUA----
     201  -ACCUA---- ---AGGC--U UU--GCUA-- ----UGGU-- -GAUGUUAU-
     251  ---AAAGUGC CACAGAGACG AA--UAAA-- -GA------- ----------
     301  --GAAA---- ---------- ---------- --UCUUGAAA UGGAACG-CG
     351  GUAAACCCCA UAAGUAAGAA ACUCAAAUUU -UGGUAGAGG AAUCUGAUU-
     401  AAGAAAAUAA GAAUCAA-AA UCAGA-AGUU A--------- --UUAU----
     451  ---------- U-A-ACUAGA UAGAUGAUUG ACG--CU--- ----------
     501  ---GAAA--- ---------- ---------A G--UACAAAA CGUGGGUUAU
     551  AA-AUAAAAU CUCAUCA... .......... .......... ..........
     601  .......... .......... .....
//
LOCUS       M.fermentans       625 bp
DEFINITION  M.fermentans       625 bp, 625 bases, 3D5CCD32 checksum.
ORIGIN      
       1  .......AGC AUUGGCUAAC AGCUGCUU-- ---------- -------GAA
      51  A--------- ---------- ------GAGU AGAGGAAAGU CCACGCUAGC
     101  ACAA-CC-UG CGAUGGUUGU AGUGAUCAUG CUAGGC-CCA AUAA--GCCU
     151  AGGC------ --------UU A--------- --GACGAC-- ----------
     201  ---------- ---------- ---------- ---------- ----------
     251  ----UAGUGC CACAGAGACG AG-------- ---------- ----------
     301  --AAUU---- ---------- ---------- ---------G UGAAACG-CG
     351  GUAAACUCCA UGAGUUAGAA ACCCAAAUAU -UGGUAGGGG AACUUUUCA-
     401  ACGGAAAUUG AACCAA--AG AAAAG-AGUU GA-------- --UUAA----
     451  ---------U C-A-ACUAGA UAAAUUGUUA GC---ACCU- ----------
     501  ---GAGA--- ---------- -------GGG U---ACAAAA CGUGGCUUAU
     551  -AAAUGCU-- ---------- ----AAAACA -CUUGC---- -GCGA-----
     601  GCAGGCGUUU U......... .....
//
LOCUS       M.flocculare       625 bp
DEFINITION  M.flocculare       625 bp, 625 bases, 66E09A00 checksum.
ORIGIN      
       1  ........GC ACAAGUCAAU CGCAGGUAUA AUCAAAAUAU UAUUUUAUAA
      51  AUAUAAAUUA UAUUUUGA-- --UUAAUAUU UGAGGAAAGU CCGCGCUAGC
     101  ACUA-CC-UG UGAUGGUAGU AGUGUUCAUG UUGGGU-CUA AUAA--ACCC
     151  AAGC------ --------UU A--------- --GACGAC-- ----------
     201  ---------- ---------- ---------- ---------- ----------
     251  ----AAGUGC CACAGAGACG AG-CUUAU-- -UUAUUAAAU UCUUCUUUUU
     301  CUAUAUUGAG AAUUACAAUU UUUUUCUUAA UAAAUAAG-G UGAAACG-CG
     351  GUAAACUCCA UGAGCUAGAA ACCUAAAUUU -UGGUAAGGG AGCCCAAUU-
     401  UGAAGAAAAA AAACUUC-GA UUGGG-AAGU UUU-UUGAUA AGGUUAUUAU
     451  UAAAAGA-AA A-A-CUUAGA UAAAUGAUUG ACUG------ ----------
     501  ---------- ---------- ---------- --AUACAGAA CGCGGCUUAU
     551  UA-GUGC--- ---------- ----AAAAAC -AGCGU---- -AAAA-----
     601  ACGCUGUUUU U......... .....
//
LOCUS       M.hyopneumoniae       625 bp
DEFINITION  M.hyopneumoniae       625 bp, 625 bases, A3A85C8E checksum.
ORIGIN      
       1  .......UGC ACAAGUCAAU UGCAGAUAUA AUUAAAUAUA AUAAUUUUUU
      51  UAUAAUUGUU AUAUUUAACA AAUUUAUAUU UGAGGAAAGU CCGCGCUAGC
     101  ACUA-CC-UG AGAUGGUAGU AGUGUUCAUG UUGGAU-CUA AUAA--AUCC
     151  AAGC------ -------UUU A--------- --GACGAC-- ----------
     201  ---------- ---------- ---------- ---------- ----------
     251  ----CAGUGC CACAGAGACG AG-UUUAU-- -UUAUUAAUU UGUUUAUAUU
     301  AAAAAA-UAG -UUUAGAAUU UUUAAAUUAA UAAAUAAG-G UGAAACG-CG
     351  GUAAACUCCA UGAGCUAGAA ACCUAAAUUU -UGGUAAGGG AGCCCAAUU-
     401  UCGGGAAACA AACUUU--AA UUGGG-AAGU UCUAUUAUAA -UAUUU-UUA
     451  ----UAA-AG A-A-CUUAGA UAAAUGAUUG AUUA------ ----------
     501  ---------- ---------- ---------- --AUACAGAA CGCGGCUUAU
     551  UA-GUGCA-- ---------- ----AAAAAA ACAGCG---A AUCUGAA---
     601  CGCUGUUUUU U......... .....
//
//
LOCUS       A.laidlawii       625 bp
DEFINITION  A.laidlawii       625 bp, 625 bases, D74A878F checksum.
ORIGIN      
       1  .......... .......... .......... .......... ..........
      51  .......... .......... .......... .gaggaaagu ccgggcUAGC
     101  ACAC-ACCUU AUGGGUGUGU AGUGUUUGUG CUAAGGGAAA UCAUAACCUU
     151  AGGUA-UGUU ------GUAU A------AAC AUAACGGC-- ---AAACU--
     201  AGUU-AUAGC -UAAGGUG-U UU-CACUAC- GUUAUAACU- -UAAA-----
     251  -UUAAAGUGC CACAGAGACG AA-UCUAU-- -UUA------ ----------
     301  --GAAA---- ---------- ---------- UAAAUAGA-G UGAAACG-CG
     351  GUAAACCCCU CAAGCUAGCA ACCCAAAUU- -AGGUAGGGG CACAUGAUG-
     401  UGUAG---CA AUACAA--CA UCAUG-CAAG AU-------- --UUGA----
     451  ---------A U-C-UUGAGA UUAAUAGUCA CA---AAAGA A---------
     501  ---GAAA--- ---------- -----UUCUU U---acagaa cgcggcuua.
     551  .......... .......... .......... .......... ..........
     601  .......... .......... .....
//
LOCUS       C.innocuum       625 bp
DEFINITION  C.innocuum       625 bp, 625 bases, 872B58A1 checksum.
ORIGIN      
       1  .......... .......... .......... .......... ..........
      51  .......... .......... .......... .gaggaaagu ccgggcUCGC
     101  ACAU-UC-UG UGAUGAAUGU AGUGUUUGUG CUGGAUGAAA CGAUAAAUCC
     151  AGGCA-GC-- -------GUA A--------G CUGACGGCUG GAGAAG----
     201  -GCCUG---- ---UGGU--G AAA-GCUA-- ----UGGC-G GACUCCUUU-
     251  --AAAAGUGC CACAGAAACG AG-CUUUU-- -CGG------ ----------
     301  --GAAA---- ---------- ---------- CCGGAAAG-A UGGAACG--G
     351  GUAAACCCCG CAAGCGAGAA ACCCAAAUU- -UGGUAGGGG AAUCUAAUCA
     401  CGGCAAAACG AAGCCAGUGA UCGGA-ACGU G--------- --GAAA----
     451  ---------- C-A-CGUAGA UAAAUGACUG CCA--CUUUC ----------
     501  ---GCAA--- ---------- ------GAGA G--Uacaaaa cacggcuua.
     551  .......... .......... .......... .......... ..........
     601  .......... .......... .....
//
LOCUS       E.faecalis       625 bp
DEFINITION  E.faecalis       625 bp, 625 bases, 8E2E9415 checksum.
ORIGIN      
       1  .......... .......... .......... .......... ..........
      51  .......... .......... .......... .gaggaaagu ccgggcUCGC
     101  ACAA-GC-UG AGAUGCUUGU AGUGUUCGUG CUUAGCGAAA UCAUAAGCUA
     151  AGGUA-CUCU --------UU U------AGA GUAACGGC-A GGAAAAAU--
     201  -GACUA---- ---AGGU--U UCG-ACUA-- ----UGUC-A AAGUAUCCU-
     251  -UGAAAGUGC CACAGUGACG AAGCGAUG-- -UGG------ ----------
     301  --GAAA---- ---------- ---------- CUCCAUCG-G UGGAACG-CG
     351  GUAAACCCCU CGAGCGAGCA ACCCAAACAA -UGGUAGGGG CGCUCUUCU-
     401  AAAGGAAAUG AACGAGU-AG AAGAG-GCAG AG-------- --UUUA----
     451  ---------C U-C-UGCAGA UAGAUGAUGA CCG--UCACC A-AUUUUU--
     501  ---CCUG--- --A--AG--- --AAUUGGUG A--Uacagaa cgcggcuuau
     551  .......... .......... .......... .......... ..........
     601  .......... .......... .....
//
LOCUS       B.anthracis       625 bp
DEFINITION  B.anthracis, 625 bases, 2F1B403B checksum.
ORIGIN      
       1  ..UCAUAACG UUUGGGUAAU CGCUGCAACG ---------- -------CCA
      51  A--------- ---------- ---C-GUUGU AGAGGAAAGU CCAUGCUCGC
     101  ACGG-CC-UG AGAUGGCUGU AGUGUUCGUG CCUAGCCAAU UCAUAAGCUA
     151  GGGUA-UUCU G-GCU--GUA A--GGCUGGU UUAACGGC-- AGGGAAAA--
     201  AACCUA---- ---AGUCC-U UUCGGAUA-- ----UGGUUU GACUACCU--
     251  -UUAAAGUGC CACAGUGACG AAGUCCUU-- -GAA------ ----------
     301  --GAAA---- ---------- ---------- UGAUAGGA-G UGGAACG-AG
     351  GUAAACCCCA CGAGCGAGAA ACCCAAAUAA -UGGUAGGGG AAUCUUUUC-
     401  CAAGGAAAUG AACGAUG-GG AAAGG-ACAG GUU------- --GUAU----
     451  --------AA C-C-UGUAGA UAGAUGAUUG CCA--CCGGA G-UACGAGGC
     501  ---GUGG--- GCC--GUUUG CAGUACAAAG G--AACAGAA CAUGGCUUAC
     551  AG-AACGUUA UGAACCA... .......... .......... ..........
     601  .......... .......... .....
//
LOCUS       B.stearothermophilus       625 bp
DEFINITION  B.stearothermophilus       625 , 625 bases, 649E1FA1 checksum.
ORIGIN      
       1  GUUAAUCAUG CUCGGGUAAU CGCUGCGGCC G--------- -------GUU
      51  U--------- ---------- --CG-GCCGU AGAGGAAAGU CCAUGCUCGC
     101  ACGGUGC-UG AGAUGCCCGU AGUGUUCGUG CCUAGCGAAU CCAUAAGCUA
     151  GGGCA-GCCU G-GC---UUC G---GCUGGG CUGACGGC-- GGGGAAAG--
     201  AACCUA---- ---CGUCCGG CUGGGAUA-- ----UGGUUC GAUUACCC--
     251  -UGAAAGUGC CACAGUGACG GAGCUCUA-- -AGG------ ----------
     301  --GAAA---- ---------- ---------- CCUUAGAG-G UGGAACG-CG
     351  GUAAACCCCA CGAGCGAGAA ACCCAAAUGA -UGGUAGGGG CACCUUCCC-
     401  GAAGGAAAUG AACGGA--GG GAAGG-ACAG GCG-GC---- --GCAU----
     451  -----GC-AG C-C-UGUAGA UAGAUGAUUA CCG--CCGGA G-UACGAGGC
     501  --GCAAA--- GCC--GCUUG CAGUACGAAG G--UACAGAA CAUGGCUUAU
     551  AG-AGCAUGA UUAACGUG.. .......... .......... ..........
     601  .......... .......... .....
//
LOCUS       B.brevis       625 bp
DEFINITION  B.brevis       625 bp, 625 bases, 85238D49 checksum.
ORIGIN      
       1  AUGCAGGAAA UGCGGGUAGC CGCUGCCGCA AUCGU----- -------CUC
      51  G--------- ----GCGA-- --UUGGCGGU AGAGGAAAGU CCAGGCUCGC
     101  CCAA-GC-UG AGAUGCUUGG AGUGUUCGUA CCUGGC---G CAA---GCCA
     151  GGGCAAGUGA G-GC---GCA A---GCCUCG CUGACGGC-- GUGGAAAG--
     201  -GGCUC---- -----UC--U CU--GA---- ----GGCC-C GAGUACGC--
     251  -UGAAAGUGC CACAGAAACG UAGCUUUU-- -CUG------ ----------
     301  --GCGA---- ---------- ---------- CAGAAAAG-A UGGAACG-CG
     351  GUAAACCCUG CGAGCGAGAA ACCCAAAUU- -UGGUAGGGG AACCGUCCU-
     401  GAAGGAAUCA AACGGAA-GG GACGG-AUGG UAU-C----- --UUCG----
     451  ------G-AU G-C-CAUAGA UAGAUGGCUA CCG--CUCUU GGUGCGAGGG
     501  A--UACG--U CCC--GCUUG CAGCACGGGA G-AGACAGAA CCUGGCUUAU
     551  AG-CAUUUCC UGCUGGAU.. .......... .......... ..........
     601  .......... .......... .....
//
