# Supplementary material for: Mutational Patterns in RNA Secondary Structure Evolution Examined in Three RNA Families
Source: PLoS One. 2011 Jun 17;6(6):e20484. doi: 10.1371/journal.pone.0020484 (PMC3117835; doi:10.1371/journal.pone.0020484)
Supplement: Text S4 — Vertebrate telomerase RNA alignment. (TXT) [file pone.0020484.s014.txt]

>pairs 
.....................FFFFFFFFFFF..FFFFFF.EEEEEE..............................................DDDDDDDDD......CCCCC....................................BBBBBBBBB........AAAAAAAAAbbbbbbbbb.....ccccc......ddddd..dddd........................................................................................aaa.aaa..aaa...........eee.eee....fffffffffff....ffffff...................MMMMMMMM........................................................LLLLLLLLLLLL.............KKKKKKKKK....JJJJJ.................HHHHH.HHHH...GGGGGGGG...........ggggg.ggg....hhhhhhhhh.IIIII.....iiiii..........jjjjj......kkkkkkkkk..........lllll..lllllll......................................m...mmmmmmm.................QQQQQQ.PPPPPP...............OOOOOO..NNNN..........nnnn...oooooo.....pppppp.q.qqqqq........
>M_canis
-----------------UCA-----CA--GCU--GCGGGGUGGAGGC---GAUUUU--AACUAACCCUAA-UGCAGAGUAA--GUGG--CUGG---------------GCCUUCCUCACACUGCCUCCCGCUG----------CGCGAAACCUCGCUGUUUUCUUGGCUAACUUUCAGCGAGGUGAGGAGAGGCGGCAAA-------------------------------------------------AAAAAAAGGUUGGGAG------------CAGCAGCGGCAAACAAAA--AAAAAAGUUCCAGC-CGAG------GCC-UCCUCACCCCCGCGGC--C---UG----GGUCUGAGGGUAACACGGCCCUGCGGGAGAGAGGCAACACGG----------GGGCCCCCGGUCCGGCGAACAGGGCAGGAG----GUCGGUCCCAAUCGCCUCACA-----GGCCC----AGCC--ACUCC-------GGGCCGCGGUCAGCCC-GGG-CUU-CCCCCCCACCA-GGG-GCCC-AAUGCUGCCGCGAAGAGU-UCG-GCUCUGUCAGCCC---GGCU------GGGCC-------AGGGUG-GGGGC--CGGC---CAGAGGGACACACCGGGCCGGGGCGCCGGGGAUAGCUACCGCCCGCAGG-GAUAGCAAAUAUCCGUGACCAGU-GGU--------CUCGGUGGCUGCG--UCUCCC-GGAGCAAU-GGGA-CC--CGCAAGGCU--GCC--C-UGGUCAUACACAU
>B_japonic
-----------------UU---AAU-AG-GGGAU-GGAAG-GUUCC----GCUUA---UGCUAACCCUAAUAUUGGGGGUCUGUUGAAAA------------------CCUCU----UUAAGAUA------------------------UGCGUGUUGUUUUAUUGGCUGACUUUCAGCGCGCA-UUG-AGAGGAGUU---------------------------------------------------------------------------------GCUGCCCAGGACUA----AAAAAUGUC--AGC-UG---------GG-AGU---CCUUCC-CUC-C----U-AUU--------------------UCUGCCU-ACAACCU-GGA-------------------------------------------------CUCUUUA------UUUA------GCG-UG-----CCCC-AUUUGUCG-----AGGCCGCAGUCAGUCU-UGU----------------------AUACGCUGCUGUUGCGAAGAG-UUCGU-CUCUGUCAGCCUCC-GGGG-------CA-CGC---CUUGAAUU--UGGA--GAG-----------------------------CCUGGGAAUGUAA-AAGGGGUAGG-GAAAAUAACGA-----GAGCUGA-GUUG-----GCUUCUCCUG--UGC--UGUUCC-UGAGCUGU-GGAACUU--GCA-A-UCG-CAGU--C-GGCUCUGACACUU
>C_ornata
-----------------ACA-----GUGGGAA--UAGGAG-GG------AGUCUAUAUUUCUAACCCUAAUAUACCCGGU--UCAGG---------------------GCUCU-----UA-----------UGUGG-------------CGCUCGUUGUUUUGCCGGUUGCCUUUCAGCGGGCG-AA--AGAGCUCAG---------------------------------------------------------------------------------AGAAGCGAGGACCA----AAAAACGGC--AGCCGCGGG----------CC----CUCCUGUUCCC----AC----CAU----------------CCC-GCU-UUCCACACUGCGC-----------------------------------------------CUGGGUU-CUCACUCAAGUGU--UC-GC-G----CUUCC-ACUUACG-----AGGCCGCGGUCUACC------------GCUGUCAC------------UGGUAGUCGCGAAGAG-UUCGU-CUCUGUCAGCCUU-GGGAG------C-GC-GA--CGGAGUAUGA-GGUC--CAG----------------------------UAAUGAG-----------AGC-GGG-AAGAGUAAAGC-----GAGCC-C---U-------CUUGUCCUAUCUGC---GCUCC-UAAGCUGU-GGGGCG---GUAG-GGUA--A---A--GGCUCCGACAUUC
>P_adspers
-----------------CCA-GCGGU---AUA--GGAGAGU--UCUA---UCC-----UUCUAACCCUAA-UGCACAGACCCCUCGCU--------------------GCUCU--UCA-------------------------------UGCUCGUUGUUUUUCUCGCUGACUUUCAGCGGGCG-AA--AGAGCAAUG---------------------------------------------------------------------------------GAAGCUCAGGACUA----AAAAACGUC--AGC-CG--------UAG-G------CUUUCCUAU-------GCCGCAGG-----------------CUGCC--GUCAGUG-UGC------------------------------------------------GCGGCCUCU-GCUCGCAA-UGU--CCGCAG-----CGCC-UUCCUAUG-----AGGCCGC-GUCUGCC------------AAUACCCC------------GGGCAGC-GCGAAGAG-CUCGU-CUCUGUCAGCCUUU-GGCG-------CUGCGG--CGGAGUGGG-GGAGG--CCGC----------------------------UGAU--------------GGCAG-UGAGAAUAAAGC-----GAGCC-A-GCUG---CCCCGCUCUGUUCCACUG---CCCC-UGAGCUGU-GGGGU---UGGUGAAUUG-CAGC-A-UGGCUCCGACAACU
>X_laevis
-AAUCAGCGUUUAAAGCUCAA-----UGUGGA--CGGAGG-UCUCU----GUUU----CGCUAACCCUAAUACACUGGCUUCAGGGCGAUG-----------------GCUCU--------------------UCGCGGCGG-------UGCCUGUUGUUUUACUUGCUGACUUUCAGCGGGCA-CGG-AGAGCAAGC---------------------------------------------------------------------------------GUAGACGACGACUA----AAAAACGUC--AGC-UG---------GG-AGACU--CCUCCGUUCGC----A-----CAGCCCGA-----------CC-GCUC-AUUGCCCAAGAGC--------------------------------------------CCCGGGUUUU-CUCUGUGGAA---UGUAUCAGGCGCUCCCCGGUCUGUCUGUCUGGGGCCGCGGUCGGCA--------------UCAU--------------CUGCUGUCGCGAAGAG-UUCGU-CUCUGUUAGCCCU-UGGGGGC----CCUGGUGCG----GAG-U--GGAGAGUCCGGG-----------------------UCUGGG--------------GGGU-GG-GAGAACAAAAG-----GGGGC---GCUGGUGCUCAGGCUCAGUCAUGC--UUUCCC-UUAGUUGU-GGGAUAU--GCGU---GUUCAGC-A--GUCCCCGACAUGU
>T_natans 
-----------------UGU-CAUUC-GGAGA--GGGGCG--UUUUC---UUCUUU--CUCUAACCCUAAUGUAUUGCUUGGGCAGCA--------------------GCUCU-------CUCGGUA----------------------UGCUCGCUGUUUUGCUGGCUAACUUUCAGCGAGCA--G--AGGGCGAAGUC-----------------------------------------------------------------------GAAUUUCG--GACAAGGGAGA-----AAAAAUGUU--AGC-CG--------GGG-AA-----CGCCCCUUUCCC----GAAUG-------------------CCCGUGC-GUCCUUCCUCU-CCUC----------------------------------------UGGGCCCGUUGGCGAUAGCCCCC-------GGCCUC--CCUCGCUCCUU-------AGGCCGCGGUCAGUCC-GGGC-C----UGCUCUGGC--G-GGUCC-AUUGCUGCCGCGAAGAG-UUCGU-CUCUGUCAGCCU--UGAGG-U----GGCC------AGCAUGGAAUUGGC--GGGCUUG-------------------------UGGCGGC----------GCGCGGGAAAAAGCAAAU---GGUGAACUA-G-GUGC------GUGUUGUGGUCGUG---UUCC-UGAAGCGU-GGAA-UG-UGCGA--UCUGUGC-C-U-AGUUCAUACACAC
>D_mexican
-------------------U--CUCUC--GGAGAGGGGCGG--UUUC---UCUGUC--UUCUAACCCUAAUGCGGUGCUUCGGCAGAA--------------------GCUCUC----CACUGCGUA-----------------------GCUCACUGUUUUUCUAGCUAACUUUCAGUGAGC--GGG-AGAGCGAAGUC-----------------------------------------------------------------------CAGUUUC-ACGACAACGGAGA-----AAAAAUGUU--AGC-UG--------GGG-A----A-CGUCCCUUU--CCC-GAGAG--------------------CCCGCGC-GUCCUUUUUCUUCCU-----------------------------------------CGGGCCCGUU-G-CAUAGCC-------CCUGGCCU---CCUCGCUCUAU-------AGGCCGCGGUCAGCUC-GGGCCCC---AGCUCCGGC-GGGGUUCC-ACUGCUGCCGCGAAGAG-UUCGC-CUCUGUCAGCCU--UGAGG-U----GGCCGGG------AUAGAAU-GGC--GGGCUCG-------------------------CGGCAGC----------GCGCGGGAAAGAGCAAAU---GGUGAAC-G-G-GUGC------CUGUUGGGGUCGCG---UCCC-UGAAGAGU-GGGA-AG-UGCGA--UCUGUGU-UCCU-GUUCAGACACAC
>M_ochroga
--------------------------------------GA--CGCGC----GCCUC--UUCUAACCCUAAAAACUG-GA--------------GCUG-AGGU-GUUGC-CUUU-------------CAGCGU------------------GCCCGCUGUUUUUCUCGCUGGCUUUCAGCGGGC--AG--AAAG-UCAG--ACCU-U-CAGCAGAUCGUCGCGUCGUUC--------------------------------------------------UCAACCA-----CA-----AAAAAUGCC--AGCGCAAA------GCG-CG-----UC-------------------AGCCUAGAAC---------CUUGCGGCCCCG-------------------------------------------------------GGCCGCCC----------------AGCCCC-GCA--CCGC--CUUG-------AGGCCGCGGUUGGCCU-GGA---UC----UCCG---GA---CUCC-GCUGCCGCCGCGAAGAG-UUCGU-CUCUGUCAGCC---GCGG-GUAUCA-GGGGCU--G----------GGGCCAGGCC--------------------------------CGGAC-AGCG---UCGCAAG-UACAGUAA-----CG-GAGC-U-GGU-CU-----UGUUCG----GUG-GC--UUCCCUGAGCUGUAGGAA---GU-CAC--CC-AG-GCUCG--GCUCCUACAACC
>C_griseus
----------------------------------------------------------GUCUAACCCUGAAUUCUGAGA--------------GCUGUGGGU-ACUGUGCUUU--------CGU--CUC--------------------CGCCCGCUGUUUUUCUCGCUGACUU-CAGCGGGCG--GG-AAAGUCCAG--ACCUG--CAGCGGGCCAUCGCGCGUUUU--------------------------------------------------CCA-CCA-----CAA----AA-AAUGUC--AGCGCUGG-GCUCA--------------------------------UGUGCCU-------GGAGCCUUGCGGCC----------------------------------------------------------GG-CGCCC----------------AGCCCC-GCA-CCCGC--CUG--------AGGCCGCGGUCGGCCU-GGA---UC----CUCG---GG---CUCC-GCUGCCGCCGCGAAGAG-CUAGA-CUCUGUCAGCC---GCGGGGCGUCA-GGGGCU--G----------GGGCGAG-CC--------------------------------CGGC--AGCG---CCGCAAG-CAGAGAAA-----CG-GAGC-U-GGU-CC--------GUGAACGGUG--C-UUCCC-UGAGUUGU-GGGAAAUG--CAC--CA-GG-ACUCG--GUUCCCACAACC
>M_spretus 
----------------------------------------------------------ACCUAACCCUGAUUUUCAUUA--------------GCUGUGGGU-UCUGG-CUUU--------UGUU-CUU---------------------G-CCGCUGUUUUUCUCGCUGACUU-CAGCGG-C--AGU-AAAG-CCAG--ACCUG--CAGCGGGCCACCGCGCGUUCC--------------------------------------------------CGAGCCUCAAAAAC--------AACGUC--AGCGCAGGAGCUUC--------------------------------AGGUUCGCCG----GGAGCU-CGCGG-GUCG-------------------------------------------------------GGCCGCCC-A-------------G-UCCCG-UA--CCCGC--CUAC-------AGGCCGCGGCCGGCCU-GGG-----UUAGGA---C-------UCC-GCUGCCGCCGCGAAGAG-CUCGC-CUCUGUCAGCC---GCGGG-GCGC--CGGGG-C--------UG--GGGCCAGGCC---------------------------------GGG-CGAG-G--CCGCG-G-GACAGGAA-----UG-GAACU--GGU-CC-------CGUGUUUGGUGU--CUU-CC-UGAGCUGU-GG-AAGU--GCAC--CC-GG-ACU--CGGUUCUCACAACC
>M_musculu
----------------------------------------------------------ACCUAACCCUGAUUUUCAUUA--------------GCUGUGGGU-UCUGG-CUUU--------UGUU-CUC---------------------GCCCGCUGUUUUUCUCGCUGACUU-CAGCGGGC--AGG-AAAG-CCAG--ACCUG--CAGCGGGCCACCGCGCGUUCC--------------------------------------------------CGAGCCU-----CAAAA--AC-AACGUC--AGCGCAGGAGCUCC--------------------------------AGGUUCGCCG----GGAGCU-CGCGGCGCCG-------------------------------------------------------GGCCGCCC---------------AG-UCCCGUA--CCCGC--CUAC-------AGGCCGCGGCCGGCCU-GGG---UC----UUAG---GA---CUCC-GCUGCCGCCGCGAAGAG-CUCGC-CUCUGUCAGCC---GCGGG-GCGC-CGGGG-CU-G----------GGGCCAGGCC---------------------------------GGGCGAGCG---CCGCG-G-GACAGGAA-----UG-GAAC-U-GGU-CC---CGUGUUCG----GUGU-C-UU-CC-UGAGCUGU-GG-AA--G-GCAC--CC-GG-ACUCG--GUUCUCACAACC
>R_norvegi
----------------------------------------------------------GUCUAACCCUAU-UGUUAU-A--------------GCUGUGGGU-UCUGU-CUUU--------UGUU-CUC---------------------GCCCGCUGUUUUUCUCGCUGACUUUCAGCGGGC--UGG-AAAG-UCAG--ACCUG--CAGCGGGUCACCGCGCAUUCU--------------------------------------------------GGAACCU-----CA-----AAAAAUGUC--AGCGUAGGAGCUCU--------------------------------GGUGCC--------AGAGCU--GCGG-GCUG-------------------------------------------------------GGCCGCCC-A--------------GCCCGGUA---CCCG---CUGG-------AGGCCGCGGACGGCCU-GGG---U-----UUAG----A---CUCC-GCUGCCGCCGUGAAGAG-CUAGU-CUCUGUUAGCU----CGGG-GC---ACCGGGC--GCUG-------GGGUCAGGCC-------------------------------GGGAGAGCG-----CCGC--G-GACAGUAA-----CG-GAAC-U-GGU-CC---UGAGUUCG----GUG-GC-UUUCC-UGAGAUGU-GGGAA--GU-CAC--CU-GG-ACUCA--GUUCCUACAACC
>C_porcell
-----------------UGGG----C-GGGAG--GGGUGGU-GGUC----UCCCU---GUCUAACCCUAAG-GUGAAGAG-------------GACGUGGGU-GCCGUGUUUU--------UCGCUCC----------------------GCACGCUGUUUUUCUCGCUGACUUUCAGCGUGC-GA---AAAGCCUUG--GCCUA-CCGUC-GGUUAUUGUCUAAUUA--------------------------------------------------GAAGCAAA----CA-----AAAAAUGUC--AGC--G---------GG-CC--GGGCCGCCCCUCCC-----G----UA-----------------CCUGCGGCGGCUC-----------------------------------------------------G-C-C--CCG--------------GCCCCCG-AGC-CCCGC--CU---------AGGCCGCGGCCGGCGC-GGGGCUUC----CCUG---GAGGCGCCC-AUGGCCGCCGCGAAGAG-UUCGU-CUCUGUCAGCU---GCGGG-UCGCC-CGGGGGC--CG-------CGG--GAG-G-C---------------------------CCAGGCC---UUGG---CCGCAGG-GAGAGAAA-----CG-GAGC--A-GUCCU---------CGCGCGGUGCAC-U-CCC-UGAGCUGU-GGG-AA-GUGCAC--C--GGGAC-G-G-GCUCCUACAAGC
>C_brevica
----GGGUUGAGAAUGGUGGG---CC-GGGAG--GGG-GGU-GG-CA---UGUUUU--GUCUAACCCUAACUAGGAGGAG-------------GACGUAGGC-GCCGUGCUUU--------UGU-UCCC--------------------CGCGCGCUGUUUUUCUCGCUGACUUUCAGCGUGCGGA---AAAGCCUUG--GCCUG-CCGUC-GACCACUGUCUAAUUA--------------------------------------------------AAAGCAAA----CA-----AAAAAUGUC--AGC--G--------UG--CC--GGUCC-CCCCUCCC-----GG---UA-----------------CCUGCGGCAGCUC-----------------------------------------------------G-C-C--CUG--------------GCCCCCG-AGC-CCCGC--CCA--------GGGCC-CGGCUGGCGC--GGGCUUC----UCCG---GGAGCGCC--AUGGCCGCCG-GAAGAG-UUCGU-CUCUGUCAGCC---GCGGG-UCGCG-CGGGGGC--CG-------CGG--GGG-G-C---------------------------CUAGGCC-GAGUGG---CCGCAGG-AAGAGAAA-----CG-GAGCC-U-GUC-C-------UGUGCACGGGGCGC-UUCUC-UGAGCUGU-GGGAA--GUGCCC--C--G-GAC-U-CGGCUCCUACAAGC
>G_brevice
-----------GGCCGGCGUGCCUGGGAGGGG---GGGCU--GGUC----CCACUC--UUCUAACCCUAAGGGUGUCG----------------CUGUAGGC-GCCGUGCUUU----UUA---CUUCCC--------------------CGC-CGCUGUUUUUCUGGCUGGCUUUCAGCG-GCGGAA--AAAGCUUUG--GUCUA--CAG-CCACUCACUUUGUAUCCC-------------------------------------------------GAAACCAAAUU-GAAAAAAAAAAAUGCC--AGC-UCC--------GG-CC-----GGUCC-CCCCU----CCCGGGGU-----------------CCUGCGG-CCGGCC----------------------------------------------------GCC-CGCCCGAAC------------CCC-CGCGA--CCCGC--CUG--------AGGCC-CGGCCGGCCC-GGGGCCUC----UGCG---GAGGUGCCC-AUUGCCGCCG-GAAGAGU-UAG-GCUCUGUCAGCC---GCGGGAUCC--GCG-GGG---C--------CGGGCC-G-GGC-------------------------------CGGACGCCG-U--CCGCAGG-GACAGCAA-----CG-GA-C-C-GGCCCC-------UUCGCCCUGUGC-C-UUCCC-GGAGCUGU-GGGA--UG-GCAC--CC-GGGGUC-G--G-UCCUACAGUU
>O_cunicul
----GGGCUGAGGAGGGUGGG---CUCGGGAG--GGGC--C-GGUCA---UUUCUC--AUCUAACCCUAACUGAGCAG---------------GGCGUAGGC-GCCGCGCUUU--------UGUUUCCC--------------------CGCGCGCUGUUUUUCUCGCUGACUUUCAGCGCGUG--GGAAAAGCCUUG--GCCUA-CCGCC-GUCCACCGUUCAUUUC--------------------------------------------------GCAGUAAA----CA-----AAAAAUGUC--AGC-CGC-------UGG-CC--GGU--GCCCUUCCC----GGG---GA-----------------CCUGCGGUGGCUC-----------------------------------------------------GCC-CGCCC--------------GGCCCCCG-UGC-CCCGC--CUG--------AGGCCGCGGUCGGCCC-GGGGCUUC----UCCG---GAGGUGCCC-AAUGCCGCCGCGAAGAGU-UAG-GCUCUGUCAGCC---GCGGG-UCCCU-CGGGGGCC----AA-----GGGC--G-GGC---------------------------GCAGGCC-GUCUGG---CCGCAGG-GAGAGGAA-----CG-GAGC-G-GGUCCC-------CCAGCGUGGUGCG--UUCCC-UGAGCUGU-GGGA-C--UGCAC--CC-GGGACU-CG-GCUCAAACACGC
>M_putorius
----GGGUUGCGGAGGGUGGG---CUCGGGAG--GGGUGGC-GGUCA---UUUUCU--GUCUAACCCUAACUGAAACG---------------GGCGUAGGC-GCUGCGCUUU--------UGUU-CCC--------------------CGC-CGCUGUUUUUCUCGCUGACUUUCAGCG-GCGGA---AAAGCCUUG--GCCUA-CUGCC-ACACACCAUCCAGUUU--------------------------------------------------GGAGCAAA----CA-----AAAAAUGUC--AGC-GGC-------UGG-CC--UGCUCGCCCCUCCC----GGG---AG-----------------CCUGCGGCGACUC-----------------------------------------------------GCC-CGCUU-A--------------GCCCCCGCAU-CCCGC--CUGG-------AGGCCGCGGUCGGCCC-GGGGCUUC----UCCG---GAGGCACCC-AUUGCCGUCGCGAAGAGU-UGG-GCUCUGUCAGCC---GCGGG-ACCCUUGGGGGC---------CAA-GGGC--G-GGC------------------------------------UCUGG---CCGCAGG-GAGAGAAA-----CG-GAGC--GGGUCCC-------CUCGCGCGGUGCG--UUCCC-UGAGCUGU-GGGA-C--UGCAC--CC-GGGACUA-G-GCUCACACACAC
>P_lotor
----GGGUUGCGGAGGGUGGG---CCUGGGAG--GGGUGGC-GGUCG---UUUUAU--GUCUAACCCUAACUGAGAAG---------------GGCAUAGGC-GCUGCGCUUU--------UGUU-CCC--------------------CGC-CGCUGUUUUUCUCGCUGACUUUCAGCG-GCGGA---AAAGCCUCG--GCCUA-CUGCC-AUCCACCAUCCAGUUU--------------------------------------------------GGAGCAAA----CA-----AAAAAUGUC--AGC-CGC-------CGG-CC--UGCUCGCCCCUCCC----GGG---AU-----------------CCUGCGGUGGCUC-----------------------------------------------------GCC-CGCUU-A--------------GCCCCCGCGU-CCCGC--CUGG-------AGGCCGCGGUCGGCCC-GGGGCUUC----UCCG---GAGGCACCC-AUUGCCGUCGCGAAGAGU-UGG-GCUCUGUCAGCC---GCGGG-ACCUUUGGGGGC---------CAA-GGGC--G-GGC------------------------------------UCUGG---CCGCAGG-GAGAGAAAA----CG-GAGC--GGGUCCC-------CUUGCGCGGUGCG--UUCCC-UGAGCUGU-GGGA-C--UGCAC--CC-GGGACUA-G-GCUCACACACAU
>F_catus
----GGGUUGUGGAGGGUGGG---CCUGGGAG--GGG--GC-GGUCA---GUUUUU--GUCUAACCCUAACUGAGAAG---------------GGCGUAGGC-GCCGCGCUUU--------UGUUUCC---------------------CGC-CGCUGUUUUUUUCGCUGACUUUCAGCG-GCGGA---AAAGCCUCG--GCCUA-CCGCC-GUCCACCGUACAGUUU--------------------------------------------------GGAGCAAA----CA-----AAAAAUGUC--AGC-UGC-------UGA-CU--UGCU--CCCCUCCC----AGG---AC-----------------CCUGCGGUGGCUC-----------------------------------------------------GCCUC-CUU-AG--------------CCCCCGCGU-CCCGC--CUAG-------AGGCCGCGGUCGGCCC-GGGGCUUC----UCCG---GAGGCACCC-AUUGCCGUCGCGAAGAGU-UGG-GCUCUGUCAGCC---GCGGG-UCCCUUGGGGG-------GGCCGA-GGG-C-GAGGC------------------------------------UCUGA---CCGCAGG-GAGAGAAA-----CGGGAGC--AGGUCCC-------CGCGCGCGGUGCG--UUCCC-UGAGCUGU-GGGA-C--UGCAC--CC-GGGACUG-G-GCUCAGACACAU
>S_scrofa
----GGGUUGCGGAGGGUGGG---CCC-GGAG--CGGUGGC-GGCCA---UUUUUUAAGUCUAACCCUAACUGAAAGA---------------GGCGUAGGC-GCUGCGCUUU--------UGCUUCA---------------------CGC-CGCUGUUUUUCUCGCUGACUUUCAGCG-GCGGA---AAAGCCUCG--GCCUA-CCGCC-AUCCACCAUCCAGUCU--------------------------------------------------GAAACAAA----CA-----AAAAAUGUC--AGC-CUC-------UGG-CU--CGCUCACUGCUCC-C---GGG---AA-----------------CCUGCGGUGGUUC-----------------------------------------------------GCC-CG-CC-A--------------GCCCCCGCGC-CCCGC--CUG--------AGGCCGCGGUCGGCCC-GGGGCUUC----UCCG---GAGGCGCCC-AUUGCCGCCGCGAAGAGU-UGG-GCUCUGUCAGCC---GCGGG-UCCCUCGGGGGC---------CAA-GG-C--G-GGC------------------------------------UCUGA---CCGCAGG-GAAAGGAA-----CG-GAGU-U-GGUCCC-------CGCGCGCUGUGCGCUU-CCC-UAAGCUGU-GGG--CUGUGCAC--CU-GGGACUCG--GCUCAGACACUU
>B_taurus
----GGGUUGCGGAGGGUGGG---CCC-GGG----GGUGGC-AGCCA---UUUCUC--AUCUAACCCUAAUUGAGACA---------------GGCGUAGGC-GCUGUGCUUU--------UGGUUAC---------------------CGC-CGCUGUUUUUCUCGCUGACUUUCAGCG-GCGGA---AAAGCCUCG--GCCUA-CCGCC-AUCCACCAUCCAGUCU--------------------------------------------------GCAACAAA----CA-----AAAAAUGUC--AGC-CGC-------UGG-CU--CGCUCACC--UCC-C---GGG---AA-----------------CCUGCGGUGGUCC-----------------------------------------------------GCC--G-CC-AG-------------CC-CC-GUGC-CCCGC--CUG--------AGGCCGCGGUCGGCCC-GG-GCUUC----UCCG---GAGGUG-CC-AUUGCCGCCGUGAAGAGU-UGG-GCUCUGUCAGCC---GCGGG-UCGCUC-GG-GG-------GCCGA-GG-C-A--GGC------------------------------------UGUAA---CCGCAGG-GAAAGGAA-----CG-GAGU-G-GGUCCC-------CGCGCGCGGUGCG--UUCCC-UGAGCUGU-GGGA-C--UGCAC--CC-GGGACU-CG-GCUCAGACAUCC
>E_caballu
----GGGUGGGGGAGAGUGGG---UCUGGG-G--GGGCGGC-GGUCA---CGUUUU--GUCUAACCCUAACUGAGCUG---------------GGCG-AGGC-GCCGCGCUUU--------UGCU-CCC--------------------CGC-CGCUGUUUUUCUCGCUGACUUUCAGCG-GCGGA---AAAGCCUCG--GUCU--CCGCC-ACUUACCAUCCAGUCU--------------------------------------------------GGAGUAAA----CA-----AAAAAUGUC--AGC-CGC-------UGG-CU--CGCUCGCCCC-CCC----GGG---AC-----------------CCUGCG-CGGCUC-----------------------------------------------------GCC-CG-CC-A--------------GCCCCCGCGC-CCCGC--CUGG-------AGGCCGCGGUCGGCCC-GGGGCUUC----UCCG---GAGGCGCCC-AAUGCCGCCGCGAAGAGU-UGG-GCUCUGUCAGCC---GCGGG-UGCCUCGGGGGC---------CAG-GG-C--G-GGC------------------------------------UCUGG----CGCAGG-GAGAGGAA-----CG-GAGC-G-GGUCCC-------CGCGCGCGGUGCGC-UUCCC-UGAGCUGU-GGGA-C-GUGCAC--CC-GGGACU-CG-GCUCAAACACGU
>E_maximus
----GGGUUGAGGAGGGUACG---CCCGGGA---GGGCGGU-GGUC----GUUCUG--UUCUAACCCUAACUGAUAAG---------------GGCGUAGGC-GCCGUGCUUU--------UGU-UCCC--------------------CGC-CGUUGUUUUUCUCGCUGACUUUCAGCG-GCG--GGAAAAGCCUCG--GUCUA-CCGCC-GUCUACCG-AUAGCCU--------------------------------------------------GGAGCAAA----CAA----AAAAAUGUC--AGC-CGC--------GG-CC---GCUCGCCC-UCCC----GGG---AA-----------------CCUGC--UGGCUC-----------------------------------------------------GCC-CGCCC-----AGC--------CCCGC--UC--CCCGC--CUGG-------AGGCCGCGGUCGGCCU-GGGGCUUC----UCCG---GAGGUUCCC-GCUGCCGCCGCGAAGAGU-UGG-GCUCUGUCAGCC---GCGGG-UCCC---GCGGG------AACCAA-GGGC--G-GGC---------------------------UGGGGCC-UCCUGA-----GCAGG-GAGAGAAA-----CG-GAGC---GGUUCC-------CCGCGUGCGUGCGC-UUCCC-UGAGUUGU-GGGA--UGUGCGC--UC-GGGGCUC-A-GCUCCGACAGGU
>T_manatus
----GGGUUGAGGAUGGCGCC---CCCGGG----GGG--GU-GGUC----UUUUUG--UUCUAACCCUAACUGGCAAG---------------GGCGUAGGU-GCUGUGCUUU--------UGU-UCCC--------------------CGC-CGUUGUUUUUCUCGCUGACUUUCAGCG-GCG--GGAAAAGCCCUG--GCCUA-CCGCC-GUCUACCG-AUAGUUU--------------------------------------------------GGAGCAAA----CAA----AAAAAUGUC--AGC-CGC--------GG-CC---GCU--CCC--CCC----GGG---AA-----------------CCUGUG-UGGCUC-----------------------------------------------------GCC-CGCCC-----AGC--------CCCGCG-C---CCCGC--CUGG-------AGGCCGCGGUCGGCCU-GGGGCUUC----UCCG---GAGGUUCCC-AUUGCCGCCGCGAAGAGU-UAG-GCUCUGUCAGCC---GCGGG-UCC---UGCGGG------AACCAA-GGGC--G-GGC---------------------------UUAGGCC-UCCUGA----CGCAGG-GAGAGAAA-----UG-GAGC---G-UUCC-------CCGAGUACGUGUGC-UUCCC-UGAGUUGU-GGGAU--GUGCGU--CC-GGGA-UC-A-GCUCCGACAGGU
>H_sapiens
----GGGUUGCGGAGGGUGGG---CCUGGGAG--GGGUGGU-GGCCA---UUUUUU--GUCUAACCCUAACUGAGAAG---------------GGCGUAGGC-GCCGUGCUUU--------UGCU-CCC--------------------CGC-CGCUGUUUUUCUCGCUGACUUUCAGCG-GCGGA---AAAGCCUCG--GCCUG-CCGCC-UUCCACCGUUCAUUCU--------------------------------------------------AGAGCAAA----CA-----AAAAAUGUC--AGC-UGC-------UGG-CC--CGUUCGCCCCUCCC----GGG---GA-----------------CCUGCGGCGGGUC------------------------------------------------------GCCUGCCC-A-------------GCCCCCGAAC--CCCGC--CUGG-------AGGCCGCGGU-GGCCC-GGGGCUUC----UCCG---GAGGCACCC-ACUGCC-CCGCGAAGAGU-UGG-GCUCUGUCAGCC---GCGGG-UCUC-UCGGGGGC-GA---------GGGCG-AGGU----------------------------UCAGGCCUUUCAGG---CCGCAGG-AAGAGGAA-----CG-GAGC-G-AGUCC--------CGCGCGCGGCGCG-AUUCCC-UGAGCUGU-GGGA----CGUGCACCC--GGACU-CG-GCUCACACAUGC
>T_glis
----GGG-AGUGGAGGGUGGG---CCCGGGA---GGGCG-C-GG-C----CGGUA---AUCUAACCCUGACUCACAAGA--------------GGCGUAGGC-GCCGUGCUUU--------UGCU-CCC--------------------CG-GCGCUGUUUUUCUCGCUGACUUUCAGCGU-CGGA---AAAGCCCUGUGGCCUA-UCGCC-AUCCACCAUCCUUUCU--------------------------------------------------GGAACAAACAGACAAAAAAAAAAAUGUC--AGC-UGC--------G--UC--CGU-CGCUC-UCCC----GGG---C------------------CCUGCGGUGGCCGCCAGCCC----------------------------------------------GCC-C-CUC-A--------------UCCCCCGCGU-CCCGC--CUAG-------AGGCCGCGGUCGGCCC-GGGGCUUC----UCCG---GAGGUGCCC-AUUGCCGCCGCGAAGAGU-UAG-GCUCUGUCAGCC---GCGGG-CUCU-CGGGGGG--------CCCA-GGG-C-G-GGU---------------------------UUAGGCC-UCGUGG---CCGCAGG-GACAGCAA-----CG-GAGC-G-GGUCCC------CGCGAGCCUGUGCG-G-UCCC-UGAGCCGU-GGGA--C-UGCAC--CG-GGGACU-UU-GCUCGGACAAUC
>S_murinus
---------------GGCGGG--UUGCGGGAGC--GCGAG-CGGCCG-----UCUC--GUCUAACCCUAAA-GAGAAA---------------GGCGUAGGU-GCUUGGCCUU---------GGCGACU--------------------CGCCCGCUGUUUUU-UGGCUGGCUUUCAGCGGGUGAA---GAGGCCCAAG-ACCUA-CCGCC-ACCCACCGUCUAGUGUCUUAAGGGCACAAAGUCCUGCCCGCCACCCUUCGA---------------GGAGCGAAA---CCC----AAAAAAGUC--AGC-CCC-------UGG-CCG-CCUCUCGC-CUCUC----GCAA---------------------CC-GC---U----------------------------------------------------------CCG-UCCC-A--------------GCCUC--CAUCCCCGC--CCC--------AGGCCGCGGUCGGUCC-GGG-CUUC----UUCG---GAAG--CCC-GUUGCCGUCGCGAAGAG-UUCGC-CUCUGUCAGCC---GCGGG-GCU-U--GGGGC---------CA--GGGA---CGG----------------------------------GACCCUG--CC--GC-GG-GAGAGAAA-----CU-GG--C-GGG-CCC---------UCCACGGUGC----UCCC-CGAGCUGU-GGGAUC---GCAC--CC-GGG-CU--CG--CCCUACACUU
>D_novemci 
----GGGUUGCGGAGGGAGGG---CCCGGG-G--GGGUGAG--GUC----AUUAUC--GUCUAACCCUAACUGAGAUG---------------GGCGUAGGC-GCCGCGCUUU--------UGCUUCC---------------------CGC-CGCUGUUUUUCUCGCUGACUUUCAGCG-GCGGA---AAAGCCUCG--GCCUA-CUGCC-GUCUACUGUCGUAUCU--------------------------------------------------GGAGCAAA----CA-----AAAAAUGUC--AGC-CGC--------GG-U---CGCUCGCCCC-UCC----GGG---AA-----------------CCUGCGGUGGCUC-----------------------------------------------------GUC-CGCCC-U------------GCCCCCGCGC---UCCGC--CUAG-------AGGCCGCGGUC-GCCC-GGGGCUUC----UCCG---GAGGCACCC-AAUGC-GCCGCGAAGAGU-UAG-GCUCUGUCAGCC---GCGGA-UCC--CGCGGGGGC-------CAA-GGGU--G-GGC---------------------------UUAGGCC--GCGGG---CCGCAGG-AAGAAAAA----CC--GAGC-G-AGUUCU-------CACGCGCGGUGCGCUU-CCC-UGAGCUGU-GGG-UC-GUGCGC--CU-GGGACU-CG-GCUCAGACACGU
>D_halluca
GUGCGGACGGGCUGCGUGGGC------GGGUCG---GUCC--G-CCU----GGCAC--AUCUAACCCUAAAUGCGCGCUGGUUGAAGUGGCUU----------------CUCC-------UGGGCGA-U---------------------GCUCGCUGUUUUUGUGGCUGGCUUUCAGCGGGC---GGAGGAG-CGGG--------------AGCGGAGGCGGAGGACCGAG----------------------------------------------------------CC-----AAAAACGUC--AGC-CG--------AGG--C-----GGGC--GGCCC----------CG-----------------CU-GUGG-CCGUCCGCACUGUCCGGGCCAGGCCCCGGCCCGAACCCCCUGGAGACAACUCCCGC--GGUCUG-GCUGCGCCGCGGAGC-----CCCG-GCU-GCCC--ACGUAG------AGGCGGCGG-CCGUCUCGGGGCCCCUG--CGUG--CGGGGCGCCC-ACUGCGGCCGCCAAGAG-CUCGU-CUCUGUCAGCCUC--GGGUGCACG--UGGG----CCGCGGUCG-AGC-CUAAGGCC----------------GGGCGUGGGG-CUG-----------GGGUCGC-GG-GAGAGUAA----CCGUGAGCCGG--GCCC-------AGCCUUCAGGGCG--CUCCCUCGAGCUAU-GGGA-GC-UGCCC---CCGGGC--AC-GGCUCGGACACCC
>G_gallus
-----------------ACGC-------GU-GC-GGGUGGA-GGCUC---CGCUGU--GCCUAACCCUAAUCGGGGGAAUUGAUGGU-------CU-UC----GCCGCGCUCC-----------CUCCGCC------------------CGCCCGCUGUUUUACUCGCUGACUUUCAGCGGGCG-AGA-GGAGCCGCCC----GGGG-AG-CGGGCGGCGGGAGGGGGCCGGGGCGCCGCGGCGGUGGGGGUCGGGGGGGGGAGAGAAAGGGCCGAAAGGGGCUCCGCGGCCAA---AAAAACGUC--AGC-GAG-------GGG-UC--CGCUCGCCCC-AU-C---------CGC---------------CCUGGGG--C------------------------------------------------------------------------------------CCCGC------UCG--CG---------UGGCCGCGGUCGGCC--GGC----------------------GCC-AUUGCCGCCGCGAAGAG-UUCGC-CUCUGUCAGCCU--CGG---GCGC-GCGGG----------------------------------------------AGGUGCGGCGCGCGGCCCCG-G-C-CCCCAG-CAGAGCAAA----CGGGAGC-G-GCGCC---CCCGGGGUAACCCCCGCGC-UCCCC-UGCGCCGU-GGGG-C-GCGCGG--AC--GGCGU-C--GCUCCCACACGC
>A_hyacint
------------------CGC---GUGG-GG---UGGGGA--GGCUC---CAGUCU--CACUAACCCUAAU----------------------GGC------CGCCGUGCUCC-------------CCGCACC----------------CGUCCGCUGUUUUAUUCGCUGACUUUCAGCGGACG-GGG-GGAGCC-------------GCCUGGGGGGGA---------------------------------------------------------AGGGGUUUGCAAUCA-----AAAAACGUC--AGC-GAC-------GGG-UC-----UCCCCA-CC-CAGCCCGC---C------------------CUGGGGU-UCCGUCCCCCCACGCAGCC-------------------------------------GGGGGC--GCC------GCGGAG----GCUCCCUC---CGCCGCACUUCACGG---AGGCCGCGGUCGGCC--GGU----------------------GCC-ACUGCCGCCGCGAAGAG-UUCGU-CUCUGUCAGCCU--CGGCG-GCGGUGGGGAGC------GAGAG--GGC-UC-GUCCCC-------------------------GCGCCGGGG--------ACCCCAG-CAGAGCAAAA---CG-GAGC-G-GCGUC---CUCGGCACAGCCGCCGCGC-UUCCC-UCAACCGU-GGGA--UGCGCGG--AC--GGCGC-C--GCUUCGACACCC
>C_serpent
------------------CCG---C-GCG--GGC-GG-GGG-GGCUC----AGUCU--UUCUAACCCUAAGCGAAAUGUGACC------------------------C-CUCC-------------CCGCUGCAGC-------------CGUCCGCUGUUUUACUCGCUGACUUUCAGCGGACG-GGG-GGAG-GGGU--------------------------------------------------------------------------------GGAGACGCCAACCA-----AAAAACGUC--AGC-GAG-------GGGCCC----UCC-CU-C--CG----C-G---AC-----------------CU-GGCC-GUGG----------------------------------------------------UGGGGCCCGCC-----AGCGAAGU-CCC-GCCGC-----CCCGCCCCGGUG-----AGGCCGCGGUCAGCC--GGC---------UCGC---------GCC-ACUGCUGCCGCGAAGAG-UUCGU-CUCUGUCAGCCU--CGGG-------GCGGC-GGG---GUGGAAG-GGCG--GGUCCCG--------------------------AGCCCGUC--------GGCC-GG-GAGAGCAAA---CGU-GAGCGGC-GCCCC--------UGCGCCACCGC--CUCCCC-UAAGCUGU-GGGGCCC--GCGG--UC-GGGGC--UGCGCUCAGACACGC
>R_bonasus
----------------------GUCC---GCU--GC--GG-GGAG--AAAGUGUCGUUCUCUAACCCUAAUGCGAGGGCAA-UGCGGG--------------------CCCUU-UGUUUAAAG--UCCCGUUGUCGCGCGAAGCGGGAGCC-UCGCUGUUUUCUUGGCUAACUUUCAGCGA-GG--UGAAAGGGCCUAGC-----------------------------------------------------AAAGGUUGGGAAGCGUGAUUUAUUGUUGGUGGGCAGAGAG----AAAAAAGUUUCAGC-CGCGGCCUC---C-UCC----CC--GCGGC--CCA--GGAC-CC-----------------CCUGUU--CAACGUGCGAAAUGGCG----------------------------------------GCCUCGGCCC-CCACCUUUGCUC--GCAU-CCCA---GCCG--AGU---------AGGCCGCGGUCAGCGC-CGGCUUC-CACGCCAGUGU-GGGGCUUG--AUGCUGUCGCGAAGAG-UUCGU-CUCUGUCAGCC----UGGCA-----GGG-GUGC-----UACGCA-GGGU--CGGGGU--------------------------ACGGGG------------GACAGG-GAGAUUAAAUAG-CUUGACCAGA-CGC-----UAUAACCUGUACUGCA--UCUCCC-AGAGCUGU-GGGA-CC--UGCAAAUCU--GCG--C-UGGUCAUACAUUU
>H_squalostoma
-----------------UCU--CUCU---GGAGCGGGGCGA--UUUC---UCUUCC--UUCUAACCCUAAUGCGGUGCUUAGGCGACA--------------------GUUCU-------------CCGGGUG----------------CGCUCGCUGUUUUUCUGGCUAACUUUCAGCGAGCGGAG--AGAGCGAAGCC---------------------------------------------------------------------GUGGUUUACGACGAUAGAGGAGA-----AAAAAUGUU--AGC-UG--------GGG-A----A-CGUCCCUUU--CCCG-AGAG--------------------CCCGCGCCAUCCU----CUUCCU-----------------------------------------CGGGCCCAUUGGCGAUAGCC-------CCCGGC-CUC-CCUCGCUCACC-------AGGCCGCGGUCAGCCC-GGGCCCU---GGCUCUGCUAGGGCGUCC-AAUGCUGCCGCGAAGAG-UUCGU-CUCUGAUUGCCU--UGAGG-UA----GCCGGG------CUCGAAUAGGU--GGGCUCG-------------------------CGGCGAU----------GCGCAGGAAAGAGCAAAACA--GUGAACUG-G-GCGU------GUGCUGGGGUCGCG---UCCC-UGAAGUGU-GGGA-UG-UGCGA--UCUGUCCGC-U-UGUUCAGACAUUG
