# Supplementary material for: Mutational Patterns in RNA Secondary Structure Evolution Examined in Three RNA Families
Source: PLoS One. 2011 Jun 17;6(6):e20484. doi: 10.1371/journal.pone.0020484 (PMC3117835; doi:10.1371/journal.pone.0020484)
Supplement: Text S6 — Saccharomyces telomerase RNA alignment. (TXT) [file pone.0020484.s016.txt]

>pairs
......AAAA.AAAAAAAAA.......AAAA...AAAAA.....AAAAAAAAAAAAAAAAAAAAAAAA......AAAAAA.AAAA..AAAAA....AAAAAAAA...AAAA.AAAA.AAAAA..AAAA.....BBBBBBBB.BBBB.BBBB.BBBBB.....BBBBB.....BBBBBB...........CCCCC.CC.CC.CCCCC........CCC.CC..........ccccc....ccccc.cc..ccccccc..............DDDD.D.......EEE.EEEEEEE.....EEEE.EEEEEEEEE..EEEE........................eeeeeeee..eeeee.eeee...eeeeeeeeee..FFFFF...FF....ff...fffff......GG..GGGG.......GGG....ggg....gggg..gg......d.ddddbbbbbb.....bb.bbb.....bbbbb.bbbb...bb.....b.b...........bbbbbbbb...........................HHHHHH.....hhhhhh...II.III.II.IIII.I.II.....II.IIIIIII..IIIIIII..........JJJJJJJJJ.JJJJ......jjjj.jjjjjjjjj..KKKKKKKK.KK.KKKKK....KKK.KKKKKKKKKK.....kkkkkkkk..k.kk.kkkkkkk.kkkk.....kkkkkk.....iiiiiii..iiiiiiiii.....iii.iiii..ii.iii.ii.....LLLLLLLLMMMMMMMM................llllllll..NNNNNNNNNNNNNNNNN....mmmmmmmm...............nnnnnn......nnnnnnnnnnn..aaaa.aaaaa.aaaa.aaaa....aaaaaaaa....aaaaa..aaaa.aaa.aaa....aaaa..aaaaaaaaa...aaaaaaaaaaa.aaaaa...aaaaaaaaaa..aaa....................aaaa..OOOOOOO..OOO..O.....O.OO.....OOOO.OOO...........OO.OOOO.OOO..OOOO.OOOOO..OOOPPPP..PPPP.P.PPP.PPPP..PPP......ppp..pppp.ppp.p..pppp.pp.pp....QQQQQ....qqq.qq...................................R.R.RRRR......rrrr.rr.ooo..ooooo..oooo.ooo.oooo.o.........o............ooo.oooo.......oo.o....o..ooo..ooooooo...........................
>Saccharomyces mikatae
AUGAGG-AG-UG-GU--CCUAUUAAAAUGUCUGG--GCUGUUAC-UUUGCU--CU-G---UUUUCU-U--UCUCGUUUC--UUUUUUUGUACCUUCC-C-UUUGAAUUUU-CAUCGUAUAAGCCUCAGAAAUUUGGUAGACA--UAAUGAUGAA--GGUUGGG-U-GAUUU-GA-UUGAGAUCUUGAGU---CAG-CAGU-C-C-----------AUUUUUUU---UACGAAAU-UUAG--G-GUGCU-G-UG---GCAU-AGAUG--AUGU-UU-UACAUGU-UUGUGUGGU----UGCU-UAUUUC-ACUUAUAGAUGGCU-----------------AAAAUCUGAGUUU-GAGA-G-AGCA--GCCACAGA-GCU-GGAUUUUACUAUUGG-AUUU-GCUGCCGGAAUAG--CUU-UCG-GACAC-UU-------UUCCUUUGCUUA-AG-ACCAA-UCUGUUUU--G-CUUUGCC--UUCAUCA--UUA--------CAAAA---U--GUCUACCAUUACCACACCCACACAUUGAUAUUAUG-CUAAUUGUUUAUUAG-UAAGUU--CAU-G--CCAC-UUU-UUA-U-UUUUUCUCAUUUUCUUAUUUUUAUUAU-UUUUCUGUCACUUCU-GAAGUGACGGAAAA-A--GGAGUUUG-AAUUAGAUUUGCA--A-GGGCGGUAUCAAGAAUACUGUCACUC--U-UGUCUAAUUUAUCGUCAACUCUGCAAAAAGAAAAUAGGAAGAAG-AAA-UAGGCGG--A--GAG--UAU---AGAGAAAUGAUUUAUUCUAUUUUUUUUUUCUUUUUCGUUUUU-CAGUAGAUUUUUGCCUUUCGAGAGAAUAAAUUCCACU-----AAAAAGGGU-UAAAGAAAAAUCUAUUCACUGAACUUAU-UGAUG-AAACUU-UAAA-G-GUCAAGUACAUCAAAAG-GGAAAC----A-AGGGAAAG---C----GG--GGCAAA-AAGC--AAAGGCAAGG--GAAC-U-------------------U-CU-AAGCA-UGAAU-G---UUUG-CGA-GUGAAUGGUAA--GCGAGAAAUGAU--U---AG-UG-AAAAGACAUAAUUUGAGAUUUUUCAA-AA--GAUUA-UUUAGACAU-CCUACU-UAAUC--UU--UUGAUGAAUCAAUACGGUAUUUUUGU-CGCUUCCUUAUUACAGUAA-U-GCAGACAUUAACU-UCUGAGCGGAAGGAACCGUGUGUUCAGUUUAUGGAUUUU-CG-GU---G-CGUUUUUU--CGGUUGCGAUAGC--UUACU-UACUUUC-UCGAU-G---C--UUUG-UGCAUUCAGAUAAUUUUUGGAA---CAUUU
>Saccharomyces cariocanus
UAGAGG-AGAUAGGUA-CCUAUUAAAAUGUC-AG-GGCUGUCGCGUUUGCUUAGU-G--UUUUU-UUUU----AGU-UUUGU---UCUGUACAUUUU-CGUUUGAAU-UUCUAUCAUG-AAGCCUCAGAGAUUUGGUAGAUGCUU-AUGAUG-AGAGGUUGCGAUGAAUUUUGGAUUGUUCUCUCAAGUU-GC-G-CAG-GU-C-C--U----UUUCU-UUU----UACGA-GGACUUCG-G-GC-CU-G--GU-AGCAU-AGAUA-CUUGUGU-GUACGUAUAUU-UGUGGU-U-UUGUUAUUUUUC-ACUUAUAGAUGGCU-----------------AAAAUCUGAGUUU-GAAAGGUGGC---ACUAUAAAUUCUUAAAAAGUGGCACCGC-AUUUAGCCCCC----------------------------------------CUU-C-GUACCGAUUCUGUUUUC-GUCUCAAGCUCU-CAUUACUA-A-----GCG--------CAAGUCUACCAUUACCACACCCACACACAGAUAUUACGGCUAAU-GUUUAUUAGUCAAGUUU-CAU-AG-UCAC-U-U-UUAUUCUUUUUCUCGUUUUCUUAUACCUAGUAUUU-UUCUGACGCUUUUUGAAGUGACAGAA-AAA--GGAGUUUA-A-UUAGAUUUGCA-A--GGACGG-A-UA--A-U-CUGUCACU--UU-UGUCUAA-UUAUCGUUAACUCUGCAAAAAGAAAAUAAGAAAAAGAAAA-U-AGUGG-UA--GAG-AUAU---AUAGAAAUGAUUUAUUCUAG-------UUUUUUUUCGUUUUU-CAGUAGAUUUU-GCCUU-AAA-GGAAUAAAUUCCAUU----AAGA-AAGGUAAAAAG-AAAAUCUAUUCACUGAACUU-C-UGAUAGGA-UUUGCAAAUG-GUCAAGUGCAUC---GGAGAA-AU----AGA-G-AAAAA--C----AUUAGGCAAACAAGCC-AAAGACAAGG-UAC-CCU-------------------UUCU-AAGCAUUG-UUAG----UUA-UG-GGCUACU-GUAA--G-----AAGAAUG-UACAGGAUGAAAAAAACAUA-UAUGAGAUUUUUCAG-GAUGGAUU-UUUUAGGUAU--CUAUCG-AA-CCAUU--CUGAUGA-UCAAUAC-GUAUUUUUGU--GCAUUCUUAUUACGGUACGU-GCARACAUUAGUU-UCCAAGCGGAAGAAACUGUGUGUUCAUU-UAUGGAUUUU-CGUGUUGUA-CGAUUUUUGUCAGUUGCCUCAAC--CUAC-G---UGCCCACAAUA----UU---CGAUGCAUUCAGAUAAUUUUUGGAAA--CAUUU
>Saccharomyces paradoxus
CAAAGG-AGAUAGGUA-CCUAUUAAAAUGUC-AG-GGCUGUUGCGUUUGCUU-GUUG--UUUUU-UUUU----AGU-UUUUUUU-UUUGUACGUUUU-CGUUUGAAU-UUCUAUCAUGCAAGCCUCAGAGAUUUGGUAGAUGCUU-AUGAUG-A-AGGUUGCG-UGAAUUUUGGAUUGUUCUCUCAAGUU-GC-G-CAG-GUGC-C--U----UUUCU-UUU----UACGA-GGACUUCG-GUGC-CU-G--GU-AGCAU-AGAUA-CUUGUGU-GUACGUAUAUU-UGUGGU-U-UUGUUAUUUUUC-ACUUAUAGAUGGCU-----------------AAAAUCUGAGUUU-GAAAGAUGGC---ACCAUAAAUUCUUAAAA-GUGGUAUCGC-AUUUAGCCCCC----------------------------------------CUU-C-GUACCAAUUCUGUUUUC-G-CUCAAGCU-U-CAUUACUA-A-----GCG--------CAAGUCUACCAUUACCACACCCACACACAGAUACCACGGCUAAU-GUUUAUUAGUUAAGUUU-CAU-AG-UCAC-U-U-UUAUUCUUUU-CUCGUUUUCUUAUACCUAGUAU-UUUUCUGGCGCUUUUUGAAGUGACAGAAAA-A--GGAGUUUA-A-UUAGAUUUGC--A--GGACGGUA-UA--A-UACCGUCACU--UU--GUCUAA-UUAUCGUUAACUCUGCAAAAAGAAAACAAG-AAAAGAAAA-U-AGUGA-UA--GAG-AUAU---AUAGAAAUGGUUUAUUCUA--------UUUUUUUUUGUUUUU-CAGUAGAUUUU--CCUUUAAA-AGAAUAAAUUCCAUU----AAAAAAAGG-AAAAAG-AAAAUCUAUUCACUGAACUUGC-UGAUAGAA-UUUGCAAAUG-GUCAAGUGCAUC-AAGGAGAA-AU----AGA-G-AAAAA--CG---AU-AGGCAAACAAGCC-AAAGGCAAGG-UGC-CCU-------------------UUCU-AAGCAUUG-UUAGG---UUA-UG-GGCUACC-GUAAG-G-----AAAAAUG-UACAGGAC-GAAAAAACAUAAUU-GAGAUUUUUCAG-GAUGGAUUUUUUUAGGUAU--CUAUCAAAA-CUAUU--CUGAUGA-UCAAUAC-GUAUUUUUGU--GCAUUACUAUUACGGUA-GU-GCAGACAUUAGUU-UCCAAGCGGAAGAAACUGUGUGUUC-UUUUAUGGAUUUU--GUGUUGUA-CGAUUUUUUUCAGUUGCGUUAGC-C-UAC-G---UGCCCACAAUA---CUU---CGAUGCAUUUAGAUAAUUUUUGGAAA--CAUUU
>Saccharomyces cerevisiae 
GAGAGGAAGAUAGGUACCCUAUGAAAAUGUC-AAUGGCUGUUGCGUUUGCUUA-UCGUAUUUUUUUUUUUUUCAGUCCGU-GUUUUUUGUACAUUCUACGUUUGAGUUUUCCAUCAUG-AGGCCUCAGAAAUUUGGUAGGCACUCGAUGGUGAAGAGAUAGUGUCGGAUUUCGGAUUGAUCUUUCA-GUUGAUAGCCUGC-UGCUC--U----UUUCUUU------UCCAAAGAAUUUCGAGUAUGCU-GGUGUCAGU-GUAGAUG-CUUGUGU-GUGCGCA-AUU-UGUGGUUUUUUA-UGUGUUUCUACUUAUAGAUGGCU-----------------AAAAUCUGAGUUUAGAAA-AUG-A--AACCGUAAAUUCUUAAACACUGCUAUUGC-AUUUAGUUGCUAAAGCAGUGUUU--UUGAACUUAUUCCUGUUAUUCCUU--CUU-C-GUACCGAUCCUCUUCUC-GACCUAACCUUUUAAUUACCAUG-----G-G---------AAGCCUACCAUCACCACACCCACACACAAAUGUUACAGCUAAUUGUUUAUUAGCAAAGUUUGCACGAGUUCGC-UGU-UUAUU-UUUUUCUCGUUUUCUUAUACCUAGUAUUUUUUCUGACACUGUUUAAGGUGACAGAAAAAA-AGGAGUUUA-AGUUAGAUUUGCA-A--AGACGGUGCUA--AGCGCUGUCACU--U--UGUCUAUCUUAUCGUUAACUCUGGAAAAAGAAAAA-GGAAAAAGAACG-UCAGGGAACA-UGAGUAUAU---AUAGAAAUGGUUUAUUCUAG--------UUUUUUCCGUUUUUUCAGUAGAUUUUUGCCUUUAAA-AGAAUAAAUCCCACU----ACAAAAAGGUAAAAUAAAAAAUCUAUUCACUGAACUU-C-UGAU-GAAAUUUCCAAAUGUGCCCCGUACAUCGAACGAUGUGAC----AGAG--AAAAAUACG---A-UAGGUAAAUAAGCCAAAAGGCAAGGGUGU-CCU-------------------UUCUUAAGCAUCGGUUAGG--U-UUGCG-GGCGAUCAGUAACUG-----AACAAUGACACAAGAUC--AAGAACGUAAUUUGAGAUUUUUCAA-GAUGG-UUUUUUUAGGUAU--CUAUUAAAA-CUACU--UUGAUGA-UCAAUACGGUAUUUUUGU-CGCAUU--------------------------AUUUUCCAAGCGGAAGGAACCGUGUGUUCAUUUUAUGAAUCUU-GGUGUUGUAU---------UCA----------CAGCUACU----UCUCC-UAAU-G--CCU--UCGAUGCAUUUAGAUAAUUUUUGGAAA--CAUUU
>Saccharomyces kudriavzevii
AUGAGG-AGGU-GGU--CCUAUUAAGAUGUC-CAUGG-CGUCACGUUUA-UUACU-GU-UUUUUUCU---UUUUGUUUC---UU-UUUGUGCAUUUU-CAUUUGAGUUUUCUAU-GU-UGAGCCUCAGAUAUUUGGUAGACG---AAUGGUGGA--GAUUGGA--GGAUUUAGGGUU-UGUUCUCAGAUUGGCGG-CAGUU----UGGUUGUUGUUUUUU------AACGAAGGGCUAUG----CGCU-G-UGUCAGUGU-AGAUA-CAU-U--UAUGCG--UA----GUGGUUU-UUGU--UUC-UC-ACUUAUAGAUCGCU-----------------AAAAUCUGAGUUU-GA-GAA--GCGGGACCAU---UGUC-GAAUAU--CUGA--C-AUUU-GUAGCUAG-AC----UUU-UCCUA-CAA--UA--------CC-CUCCUCUUA--A--AAUUCUGCUUUC---UCCAA-C--UUCAUCA--UU---------UAAGAAUUU--GUCUACCAUUACCACACCCACACACAAACAUUACGGCUAGUAGUUUAUUAGUCAAAUUU-CAU-G--CCA-ACAUUUUGU--UUUUUCUCGUUUUCUUAU------UGU-UUUUCUGUCACUGUG-AAAGUGACGGAGAA-A-AGGAGUUUGGAAUCAGAUUUGCA-AA-GGGC-GUAUCAAUAAUAC-GUCAUUC-UA-UGUCUGAUUCAUCGUCAACUCUGUAAAAAGAGAACAAGAAAGG-AAAA-UUG-UGG--A--AAG-AUAU---AUAGAAAUGGUUUAUUC-CG--------UUUUUUCCAUUUCU-CAGUAGAUUUUU--CUUUUGCG-GAAUAAAUUGACACUUGAACAAAAAG--UCGAAGAAAAAUCUAUUCACUGAACUUA-AU-AUAGAAAAAU-CAAAUG-GCUAAGUAUAUU-AA-A-GGAAACAAAU-GGGGGAAAGA-AU----GGUAG-UAAACAG-CCAAGGGACAAGG--AC-CC--------------------UCCU-AGGCACUGAAU-----UUGG-AGA-GUGGACAGUAAC-G-----AGAAAUG-UACAAGAUG-G-AAGCCAU-AAUUGAGAUUU-UC--GAA--GGUU-AUU-AGAUAUUUCU--UU-AGCC--UUU---GAUAA-UCAAUA--GUAUUCUUGUU--CAUCCUUGUCAGAUUAAGGAAGGAACAUUAAUU--CCAAACAGGAAAAACUGUGUGUUCACUU-GUGGGUUU--CGUGUUGUA-CAUUUC-CUUCAUCCGUGUUGGC-GUUACU-U----UC-UCAAU-AUA----UUCAGUGCAUACA---AAUUUUUGGAA---CAAUU
>Saccharomyces pastorianus
GAGAGG-AGGU-GG---CCUAAUAACA-GUC-AG-GACUGGUAUGUUUGC-UGCC-UUUUUU-------------UUG-CUU-UCAAUGUAUUUUUU-CAUUUGAGUUUU-U--UG-AUAAGCCUCAGAGUUUUGGUAGG-GC-UAGUGGUGGA--GGUUGAG-CGGAAUCG-GAUUGAGAUGUGAUG-----GG-CC-UU-----U---------CUUUUUUAUAUUUUGGG--AUGC-----CG-UAG-U-----------------------------GUAUG--G-GG-UU-CUGU-C-----G--CUUAUAGAUCGCUACGUUAUUUCAUUUUUGAAAAUCUGAG-CC-C---G-G-GCGGA-CC-U-CAUACAUGU-AUUUGUUGUUGC---GUAUU-GCUAGAGUACA-UUUUCUCCG-GA---UG---U-UGU-CUU--CUU--A----CAGUU-UGUUUUCCG-CUCAACC--UUCAUUA--UUAUGGAA--G--------C---UCUACCAUUACCACACCCACACACGAACGUUAAGGCUAAUCGUU-AUUAGUUGAAUC---AUA-----GC-CAAGC-----UCUUUUUUUUUUC-----------AAU-UUUUC-GUCGCUUUC-CAAGUGAC-GAAAA-A-AGGAGUUUG-AAUUAGGCUUGCA-AAGGGGCA-UAUCAAUGAUA-UGUCACCCUUA-UGUCUGAUUUAUCGUCAACUCUGUAA----GAAACAAGAGAGA--AAGGUUGGU----AUUAA---UGUAGAAAGAGGA-GGUU-AUUCUAG---------UUAUUCC-UUUUU-CAGUAGAUUUUUGCCUUUUACUAGAAU-AAUUUAACCA-AUA-UAAAAGGUUCAAGGAAAAAUCUAUUCACUGAACUUAU-UA--G-AAACCU-CAAAUG-GUUGGAUGCAUUGA-AAG-UUAA-------------AAAAAA-AAAGGCA-GCAAGCAGGUC-AAAGAC-AGG---C-CC-UCGUUUCCUUUCCCAUUUUGCCU-AAGCAUCGAAU--AAGUUUG-CGA--CAAAA----AC-G----GGCAAAU--UACAA-G-G-AAAA-ACAUGAUUUGGGAUCU-UC--GGAUGGA--UGUU-A-AUAUUU-U--UUA--CUCAUUUU--GAGGA-UCAAUA--AUAUUCUUGU---CAUCCUUGCUAAAGUAAAGAACGGGCAUUAAUU-UCCGAACAGAAAGAAUUGUGUGUUCACUUUAUGG--UUUUC-CAUUGUA-C-UUUUCCU--ACUUGCAUUAGC-GU----U--UG----UCACU-ACUU--UUUCGAUGCUCACGAAUAAUUUUUGGAACCUCAUUU
>Saccharomyces bayanus
GAGAGG-AGGU--G----CUAAUAAUA-GUC-AG-GACUGGUAUGUUUGC-UGCC-UUUUUUU----------U-UUG-CUU-U-AAUGU-UUUUUU-CAUUUGAGUUUUCU--UG-AUAAGCCUCAGAGUUUUGGUAGG-GC-U-GUGGUGGA--GGUUGGG-UGGAAUCGGAAUUGAGAUGUGAUGUU--CGG-CC-UC-----U---------CUUUUUUAAAUUUUGAG--AUUU-----CG-UAG-UG--ACUAU-GCAUGUUUC-UG-UAUACAUGUAUG-CG-GGUUU-CUGU-CUU-UCG-ACUUAUAGAUCGCUACGUUAUUUCAAUUUUGAAAAUCUGAGUCC-UGG-GAG-GCGGAGCC-UGCAUACAUGU-CUUUAUUGUUGCAU-GUAUU-GCUAGAGUACA-UUU-CUCCA-GA---UG---U-UGU-CUU--CUU-UA-CA-CAGUUCUGUUUUCUG-CUUAACC--UUCACUA--U-AUGGAA--G--------U---UCUACCAUUACCACACCCACACACGAACAUUAAGGCUAAUCGUU-AUUAGUUCAAUC---AU------G--CACAC-----UCUUUUUUUCUUCC----------AAU-UUUUC-GUCGCUUUC-CAAGUGAC-GAAAA-AAAGGAGUUUG-AAUUAGGCUUGCA-AAGGGACA-UAUAUAUGAUA-UGUCACUCCUA-UGUCUAAUUUAUCGUCAACUCUGUAA---GGAAGCAAGAAAGA--AAGGUUG-U----AU-AA---UGUACAAA-AAGA-GGUU-AUUCUAG---------UUAUUCC-UUUU--CAGUAGAUUUUUGCCUUUUACUAGAGU-AAUUUAACCA-GUA-UAAAAGGUUCAAGGAAAAAUCUAUUCACUGAACUUAU-CA--CGAAACCU-CAAAUG-GUCAGA-GCAUU-A-AAG-UAAA------------AAAAAAA----GGUA-GCAAGCGAGUC-AAAGAC-GG----C-C--UCGUUUCCUGUCCCAUUUUGCCU-AAGCAUUGAAU--AAGUUUG-CGA-GCGAAU----AC-G----GGGAAAU--UACAA-G-G-AAAA-CCAUAAUUUGGGAUCU-UC--GGAUGGA--CAUU-AUGUAUUUAU--UUG--CUCAUUU---GAGGA-UCAAUA--AUAUUCUUGU---UAUCCUUGCUAAAGUAAAGAACGGGCAUUAAUU-UCUGAACGGAAAGAAUUGUGUGUUCACUUUAUGG--UUUUC-CAUUGUA-CAUUUUUC--AACUUGCAUGAGC-GU----U--UU--C-UCAAU-ACUU--UUUCGGUGCUUACGAAUAAUUUUUGGAACUUCAAUU
