# Supplementary material for: Mutational Patterns in RNA Secondary Structure Evolution Examined in Three RNA Families
Source: PLoS One. 2011 Jun 17;6(6):e20484. doi: 10.1371/journal.pone.0020484 (PMC3117835; doi:10.1371/journal.pone.0020484)
Supplement: Text S7 — Kluyveromyces telomerase RNA alignment. (TXT) [file pone.0020484.s017.txt]

>pairs
.BBBBB.BBBB.....CCCCCC........ccccccDDDD......dddd..bbbbbbbbb....................................................................AAAAAAA.AAAAAA.AAAAA..AAAAAAAA.AAAA.........AAAAAAA.........BBBBBBBBBBB.CCC..CCC.CCCCCCCCCCCCCCC....DDDDDDDDD.DDDDDD.....DDD..DDDD...EEEEEFFFFFFFFF.....fffff.ffff..GGGGGGG......ggggggg.eeeee.....HHH.HHHH.....HHHHHHHH.....HHHHH.HHHHHHHHHHHHH......hhhhhhhhhhhhh..hhhh...hhhhhhhhh.....hhhh.hhh.......dddd..ddd...dddddddddd.dddddcccccccccccccccccc..ccc.....IIIIIII....IIIIII....IIIIIIIII......iii.ii.iiii..iiiiiiiiiiiii.bbbbbbbbbbb....................................JJ.JJJ..JJJJJ....JJJJJJKKKKKKK..........LLL.....LL.LLLLLLLLLLLL..LL.....MMMMMM...MMMMMMMMM.MMM..M.MM.........................................................................MMMMMMMMMM....................mmmm..mm...mmmm........mmmmmmmmmm.....mmmmm...mmm.mmm.....NNN....nnn.ll.llllllllllll.ll.......lll......OOOO..OO.OOO.....ooooooooo.PPPP........pppp..kkkkkkk......QQQQQQQQ..QQ...QQ.QQ......qqqqqq...qqqqqqqq.....jjjjj.j.jjjjjjjjjj.................RRRRRRRRR........rrrrrrrrrSSS...TTTTT..........UUUUUUUUU.....ttttt.sss...........VVVVV.....vvvv.v..WW....WWWWWWWWWWWWW.....wwwwwwwwwwwww..ww...........uuuuuuuuu..aaaaaaa.........aaaaaaaaaaaa.aaa..aaaaaaaa.aaaaaaa...........XXXXXXXXXX.....XXX......xxx....xxxxxxxxxx.YYYYYYY.YYYYYYYYZZZZZZ.ZZ.....ZZZZZ....zz..zzz.....zzzz....zzzz.AAAA...AA...AAA...AAAA......AAA.AA...AAAAAAAAA.....aaaaaaaaa...aa..aaa..aaaa...aaa.........aa..aaaa..yyyyyyyy...yyyyyyy..................................................................................................................................................................................................................
>index
.22222.2222.....222222........2222222222......2222..222222222....................................................................1111111.111111.11111..11111111.1111.........1111111.........11111111111.111..111.111111111111111....111111111.111111.....111..1111...11111111111111.....11111.1111..1111111......1111111.11111.....111.1111.....11111111.....11111.1111111111111......1111111111111..1111...111111111.....1111.111.......1111..111...1111111111.11111111111111111111111..111.....1111111....111111....111111111......111.11.1111..1111111111111.11111111111....................................11.111..11111....1111111111111..........111.....11.111111111111..11.....111111...111111111.111..1.11.........................................................................1111111111....................1111..11...1111........1111111111.....11111...111.111.....111....111.11.111111111111.11.......111......1111..11.111.....111111111.1111........1111..1111111......11111111..11...11.11......111111...11111111.....11111.1.1111111111.................111111111........111111111111...11111..........111111111.....11111.111...........11111.....1111.1..11....1111111111111.....1111111111111..11...........111111111..1111111.........111111111111.111..11111111.1111111...........1111111111.....111......111....1111111111.1111111.11111111111111.11.....11111....11..111.....1111....1111.2222...22...222...2222......222.22...222222222.....222222222...22..222..2222...222.........22..2222..11111111...1111111..................................................................................................................................................................................................................
>K_marxianu
AAUUGUAUACUUUUUAAACAACCUAAACAUGUUGUUACGUUCUAUUAUGUUCAGUAACAAUAUAGACAAUUUACCCUGCGUGUUCGAUUCUAUUUGCCAAAGCCUAGAGAGUGAUUGAGGUGGUUAGGA----U--C---U-UG-----UG-UUAA---UUU--AAAUGCUGA--AGGUAUAUGUCUCG-A-U-CC-UG-C---CUCUUUA-GCCU--GAA-U--CUGAGUG----C-C--A-AGCUUUAG--AUA--UGGC--------------------------------------------------------------------A-GCUAG-U---A--CAUAUA--U-C-G-U---A-AU-UGUGUAUG-AU-U---G-U-GG-A--UUGU--U---A-GAGAG-U--C---UAA-UAGG--UUU--CAGACU-U---G--U--UAC--A-UUC--AGGC-UGAGGA---GGGAG--U-G-GCUC--G---GAGAUGG-U------UCUCA------AG-UUA-C---C-U-U-A--A-CG-GG-A-U-UCAAAUCCGUACACCACAUAACUAAUCAAAACCGCUUC---AACGGCUUUAAA-UU--UAUCUGUAUCAACUUGAGGGAUAGCGG-GUCGAUUCGA---GGG-AA--C-GUG-UUCAGGAUGUGGAA--GUCAA-GUUGCAUAAG---------------------------------------------------------GAUGCAUG-GAU-A-AUUC--------------AAAUGU-UCA-AAACUC-UCGUUCCAUC-UU--UCCGGUGU-CAUUUAGUG-CUAU-GCAAG---CAAA---A-CU---UCGAGUCGAC-UUUUUUAAUUUGCUUGAGUCAUGU-UCUGUCCUUCAG-AUGACGAG-AUUAGCCCUU-CUGUUACAGAUUUUACG--GG---UUUUUCCUUUUCAUAUCUGUGAGAGGAAA---CU--GU--AA--GAA-AAAGCCU--GGUUCAUUUCCAUUGUCUCUU-U-UU-UAUUUCCAAA-GA-A-AAUG-CAGG-CU-UUUU---UAU--UGAUUUU--UCC-GG-CU-UAACUUUAACUCUGC-G-UAUUU-C-GCCCCA-CGAC--CU-UU-A----UAAGG----U-AA-AG--AC-UUUCGUGCAU--AAAAUCA--UUUACCU--AUCAUUUCC--AA---UUGG-A---UA--A-A---A--A----CAGACAAUUUGAUC-AU---GAAAGG-A-ACUUCU-U-ACAAC---GU-GGUACAG-GCACCUA--GUGGGUC--G-AAAAGACUUUCGAAAGAUUGAGUCG--U---AAAGGACUAAUAUUUUGCCUA--AUUAA-AA-AAGACA--AA-UCA-A-------AGUU--------U-UCU-UCA--UUUUU-UCGUU--UUAAUUGAUGCUUAUAUGUCAU--UAGGCUUGC-CUGUCCCUUAUAACCAUUUUUUGGCACCUAAACACACUUGCUUCAAGCAUCUUGAAUGUUUGAACAACCUUUUUUUCUUUUUAUUUUUCCUCUCUUGUUUGUAUAUUGUGUUUAACGUAUCCUUAGAGCCAUUGUGGCGCUUUGUCGGCUCGCCGUAGACACAUCUUAUCAAAUCACUUUUAUCAGCUCUUGAUGUAGUCUGCUGUUAUCGAU
>K_dobzhans
-------------------------------------------------------------------------------------------------------------------------GAACUCCA--A-UUCG------G---GGAU-GUGG---U-U--GCUGAAAGA-GA-GUGUGAACGAAGU--G-G-UGGUAA--AC-A-UG--A--C------GUUUCU-----AG-UU--G-UGUGCAU-UUUGUG-GUUU---G---UAGU-C-AUUCG-G-AUCUG--AU-CC----GUACAC----GG-A-C---GUUUG--GA----AGUGAG-U---G-CACAC---GAUC-----AG---U-UUGUUC-G---UU-----GGAUU--GAA--C---A-UUGAUA----CC--UUGAAAUU-UACUGG-UUGCA-U--A-CUU-----AC------G--U--U-U-UC--UGGGGA------UUAGU-UUG--GUUCUU---A-G-UGCACU-U-GU-C--AAUG--UGG-A------CGUUG-U-U--AUAGCAU-GGCACUUCAAAUCCGUACACCACAUACCU--U--AAA----UUUGAA-C--C--C--U-CUCGUCUGUU--UACCCU-GG-U-GUGUU-U--AUUCGACGUG-----GCU--A-----AG-G-UU-GGGCACUAGGUUGCAUAAGAUUUGCAGCAACAUUCAGUUUCCAUGUAUGGUGCGAAAAGGCAGUAAUACUGUAGGAG--G--U-A-CCUUAAUUUUUUAAGUUCAG-U-GAA--UUGC--UAAAAAUCACC--U-U---GGCCC--U--UUA---C--CGUCAUUG-AGUC-CAUGGG--A-AAUGU-G-AU-GUGUAUUA--CUAACA----AU-UU---GUUUU---A-----UG-GGAUAGACCUUC-UGU-A--G--UUUACA-CGGUGAAUU-------AGA-ACGUUUC-------UUCACCG-AAC-AG--G--UGG----U----UUCGUUUUCAUGA-UUC-AA--G-A-CAGCCGUU-U-U--UU--GCA--GGUUUUUUU--UUAU--UGAUUUU--UCCAAACCUGU---UUCCGUUAUG-U-GUGUGUU-G-AUUCG------UCUAUUU---------------AAAUAGA--U-CUUCGUGCAU--AAAAUCA--UUUAC-UC-AC--UCCCU--A----UUGU-UUU-----------UGAA-U--CCACACUCUAA-UC-U-GUUGAAAUGA-----UAC--UGGCAUGAC-G-GG-ACAGUGACUCUAU-GUA----UC-GAAAAGA-CCUCGGAAGAUAGG-UCACAUCGA-CGA----AAUAUUUUGCCUAUCAUCA-CAA-AUCGC--CUGGUGU-UC------UGU--------GA-CCUUUUAG---CUUG-GAUUGAC--------GCUUAUAUGCUAC-AUAGAAUGUUACUGCACCGAA-AACCAAUUUUUGGAUAUUCUCCUUUG--------------------------------------------------------------------------------------------------------------------------------------------------------------------------------
>K_lactis
--------------------------------------------------------------------------------------------------------------------------GAAUAUAUGAUGGGUGCGGAAUCACGAUCGGUAUUUGUGUGAUGCAAUUUCUGGGGUGGUAAGGACCAGUGCCACACUUGGGUUUGAUUUUCCUCUCAU-GAGUUUCGUGUGCGCAUGUU-GUCUCUCACAUCGAGUUAUACUCUCAUCUUCUAUACAUUAGAAGGAUGCAUCAGCAGUUUGAUCUGCUGAAAGAGUUCAUACACCCAAUUAUUGUUUAAAGGCCUGGUGUUGGGUAGUAUUUCUAACGGAUUUUAGAAAUGCUAUGACAACAAUACCUUUAGAAUUAUAUUGUGUGGAUAUUUACUUCUUGUUAAAC-GACUGUGACAUAUCUC-AUGAGAGGGGAUUAUUCUCGUUUUUGGAGUUAUUCUGAUGCCUGUUGCUCUUGCUCCUACGCAUAGAAGCAUAGCAUUGAACUCCAUGGUGUGGUACUUCAAAUCCGUACACCACAUACCUAAUCAAAACCUCCUC-GCAACGGCUUCCAUAUUCUCGUCUGUAUUCAAUCG-UGGAUAGUGGUUUCAGCUCGACGUGGGUAUGCUAGUGACUCAGAGUUUGGAUGUACUA-GGUUUCAUAAG----------------------------------------------------------------GAUACCCAACUG-------------GAAAUGUUGC-GGAAAUAUCACAUUCGUCCUUGCUCCAUUGUUAACUCAGUGUC-ACUUUAGGUCCUAUGGGAAACAAUGUUGAGCUGAUGCAUU--UUUCCG-UACAGCCA--UUACCGUUCUUCGGGAUGGCAAGGAUUAGCCCUUCCUAUUACAGGCUUUAUAAUGGAAAACUCU---UAAGAUAUAUUUCUAGGUUUUUUUCCAUGAC-AGAGAA-UUAAGCCUGUGGUUCAUGUUGAUAUUCCAGAAUACGCAACAAUUGCUGCGUAUUCGGUA--GGUUUCUUU--UU--AGUGAUUUU--UCCAAACCCAUU--CUUCUCUUCGUUAGUAUAUUUGA-CUCGG----UUCUAUUUCAAUGUGUCGCAUUGAAAUAGAAAUCCUUUGUGCAU--AAAAUCAUU--UACCUCAAC--UUUCCUCACCAAGUAUCUUUGAAUGUUUUGCUCCCAUCAAGAAAGAAAGAACUUCUACUACAACGAGUCAAUAUGCUAGCAUGGUGGAGGUACAGUUGUCCUAUGGUGGAUCUU-GAAAAGACCCUCGGAAGACAGGGCCACAUCGA-C--GAUCAAUAUUUUGCCUAUCAUCAACAA-AUUGUGACUGAUUUUUCUCUCAUCGUUUAUGAGAGAACCCUCUUGUCUCUUGUGAUUGAC--------GCUUAUAUGUCACCAUGGCAUGCAGCUGCUCCUUAUAACCACUUUUUGGUACAUCUCCCUACUAAGACUCGGGAACUGUUGCACUUAUCAAUUUAUUCUUGAGAUAAGGGCAACA---------------------------------------------------------------------------------------------------------------------------
>K_wickerha
--------------------------------------------------------------------------------------------------------------------------AAAAUUUA--G--AUCU-A--G-----AA--------AU--AUUUCAAUUA------AACUUAUUUC--G----GAA-AAG-AGG--UU-GGUAG-UC---U-GCUU--G--G-GGU--U-G-GCCAGUACCUU-U-GCCA---UU-----G--ACCAA--C--C---AACG--A---UGAAAC---U--CUG---U---------------------------------------------------------------------GU----UUA---------CGGAA----C---GUAAAUA-G-GGUGUACGC-C-A--UU-UC--U---A---GA-CUAUC-A--UCA-UUCUAUA-G-----CACAU-UUU-AAACCU---U---GCUUUA---UG-U--AGUG-GAA-A-----C-G-UUU----C--U-AAAUCCGUACACCACAUACCUAAUCAAAACCGCCUU-A-AACGGUU---AAACUCU-GUGUGU-UC-AUUUG--G-ACUGUGGUA---C--U------G--ACGGCUCU-AUUCAGGGUUUAGA----UCAAG-UUACAAACGGAU------------------------------------------------------AACUUGUGU-CU---G-U---------------AACU-U--CC-AGUUG-AUCACUUAUG-UU---UCUAUGGUUAACCCAGUGU--AGAGUUGU---AAUU---U--U-----G--G---UGUUCUUUGAU-UG-UCAU-CCAUGU---CGUUCUUCG--AUGG-A-G--U--AUCCC--C-GU-ACACACUUU-----------------------CA---------------------UUC-A-AGAG-UU-AGCCU-UGGUUCAGUUUCAUGAUUUC-------AAUGAUGUAUUU-------------GGUCUCUUU--UU--AGUGAUUUU--UCCAGGCUA----------UUGA--UGUUAACAGCA--------------UA-UU---------------AA-UA-------UUGGUG-AU--AAAAUCAUU--U------AU-------U--A------------------U-GGUU--U--UCGG-----UUC---C-U-UC------------UUU---AACA-GG-G-G---G---UG---UGGUAAUG---C--CAACAAGCCUUU-GGUU-AUAAGGCUGAAUU---CGGG---AAUAUUUUGCCAA---UUG------UUUU---C--UUG------------------------------------------------------GCUUAUAUGUCAUUGCCAAUC--UA---UCCUUAU-AACUA-UUUUUGGACGUCUCU-------------------------------------------------------------------------------------------------------------------------------------------------------------------------------------
>K_aestuari
-------------------------------------------------------------------------------------------------------------------------------------------------------------------------------AG---AGCAUUUGA-----------AA-UUC--UC-UU---U-----A-UUCAUUG-A-A-A-UUUA-UUGGGGG--GUUUU--ACC--GG----AU--UUCCUUCAA--GGU---UU-GA-U--CACGUA--A-UU-G-CU--CCCCA-UGA--UUUGCCA----U---GCUAA-UA-GC-GA--UU-C---ACUGAACU---G-AA--UC-CCU-UAUGA----G----UGCUUGG--CUG-UUGGA-U--AGAAU--AAGGG-UAG-U-UU-U-CAA-U-----G---AG-A--GAA-UUCA-G--------------------------------------------------------------------------UCAAAUCCGUACACCACAUACCUAAUCAAUCCUUUU---G-AACUG---U--AUUUUUUGUUCAC-GGCAACCA----AAAGCG--C---G--GG-UA-CAU-AG--U---AAUUAAGGGUUUGGA----UC-A-GUUACACAAA------------------------------------------------------------------------------------------GAAC----C---UUU----AUUUGCCUU-----UCCAUGGUUAACCCAGUGUU----CUAACU--UAUG--AA-AU-UG-CU--C---A--AUUCAGAU--C-UUAC-U--UU-UUU-AUUGAAU-GA---G-A--U-UCUGAC---A--GU-GUGAACAUG------------------------AUCUC-----------------UAAU-GAGGA-AA---UAU-U--CGAAAUCCC-UGA-UCU---------UUAU-------------------GGCU-CUU--UUUAU--UGAUUUUUC--A-AGCC--------UUUACCA-UUU-UGCUU-GGA-----------U---C-U---------------A-G---A------UAGUUC--GAAAAAUCA--UU---CU--ACA-----U--------------------------C-------GCA-----CGCAUU--UGGC--------------U---CCAU-GCUA--GGUA-A-G---AGCACG-UGAAUC---G-AAAAA-----GGAU--UC---UUUU--U---AGAGAUUAAUAUUUCGCAAU---UGG----UAAAAA---C--UCG------------------------------------------------------GCUUAUAUGUCA-CGUGCUUG---U-U-CCAUAU--AACCAUUUUUUGGAAAAUUAUU------------------------------------------------------------------------------------------------------------------------------------------------------------------------------------
>K_nonferme
---------------------------------------------------------------------------------------------------------------------------------------------------------------------------------------GUAAAG-----------GG-UUA--AC--UCU-----G-AUUGUAUU--A---UGU-U-G--AGAGGC-GUUUUG-AAC-------GA--U--UCUUU--A--AUU--UG-G---U------A-A---U-G-----AGUGAUUG---C-UGUGA-----U--GCGGG-G---CGG----U----C-CUGAAU-G----A----UUUG---UAAU---A-----CAUGG-G--UCAAGGGGUGG-UAAGGU-GCAG--U-A-UG--U-U--GGGU-U-----GGA--U--AUA-CA-GGU--------------------------------------------------------------------------UCAAAUCCGUACACCACAUACCUAAUCAAUCCUUUUUUU--GAC---CGU--G-U-CU-UUUCAU-GACAACGA-----UAGCG----------G-CA-CACUAA--U---AAUUGAGGGUUUGGA----UC-A-GUUACAUCAG------------------------------------------------------------------------------------------GAAG----U---CUU----AUUUUCUUU-----UCCAUGGUUAACCCCGUGUU----UUGAU---UAUG---AAGU-UG-C-------A--GUACAGA---C-UUUA-UCAACAUUU-AUAAAAU-AAUUGA-GG---UCUGGC-----CGU-AUGAAAUUC------------------------AUCUU-----------------AA--G-AG-A---CG---U--GACGUCAUCACGGAGACAA---------AUUCUAC----------------GACUUGUUUU--UAU--UGAUUUUUC--AAAGUCC-------UUUGUCU-UUU-UGCUU-GGA-----------U--AUU-----------------AGU--A------UCCUCC--GAAAAAUCA--UU-------UU------C--------------------------C-------GCA-----UGU-U---UU----------------U---CCAA---AG---G-A-A-A--UGA-GCAAUG-A---C-G-AAAGAU----GGAU--UC--AUUCU--UG--CAG--U-AAUAUUUCG-UAU---CAG----CAUGAU---G--UUG-------------------------------------------------------CUUAUAUGUCAUUGU-UCUGG--U-U-CCAUGU--AACCAUUUUUUGGAGUAUUGUUU-----------------------------------------------------------------------------------------------------------------------------------------------------------------------------------
